# Supplementary material for: Unimolecular Reactions of 2,4-Dimethyloxetanyl Radicals
Source: J Phys Chem A. 2023 Mar 10;127(11):2591–600. doi: 10.1021/acs.jpca.2c08290 (PMC10041641; doi:10.1021/acs.jpca.2c08290)
Supplement: Supplementary file 2 — jp2c08290_si_002.zip [file jp2c08290_si_002.zip]

Archive with 7 entries (7 files):
- R1_new_mess_0000.inp
- R1_new_mess_0000.out
- R2_new_mess_0000.inp
- R2_new_mess_0000.out
- R3_new_mess_0000.inp
- R3_new_mess_0000.out
- README.txt
