# Supplementary material for: Unimolecular Reactions of 2,4-Dimethyloxetanyl Radicals
Source: J Phys Chem A. 2023 Mar 10;127(11):2591–600. doi: 10.1021/acs.jpca.2c08290 (PMC10041641; doi:10.1021/acs.jpca.2c08290)
Supplement: Supplementary file 2 — jp2c08290_si_002.zip [file jp2c08290_si_002.zip › R1_new_mess_0000.inp]

TemperatureList[K]                      300.0 350.0 400.0 450.0 500.0 550.0 600.0 650.0 700.0 750.0 800.0 850.0 900.0 950.0 1000.0
PressureList[torr]                      7.6 76.0 760.0 7600.0 76000.0
EnergyStepOverTemperature               0.2
ExcessEnergyOverTemperature             30
ModelEnergyLimit[kcal/mol]              400
CalculationMethod                       direct
ChemicalEigenvalueMax                   0.2
Reactant                                w_1
MicroRateOutput micro.out
MicroEnerMax[kcal/mol] 200.
MicroEnerMin[kcal/mol] 0.
MicroEnerStep[kcal/mol] 1.
Model
  EnergyRelaxation
    Exponential
      Factor[1/cm]                      323.3
      Power                             0.53
      ExponentCutoff                    15
    End
  CollisionFrequency
    LennardJones
      Epsilons[1/cm]                    88.75 252
      Sigmas[angstrom]                  3.463 4.36
      Masses[amu]                       40.0 85.0
    End
######################
# WELLS
######################

  Well       w_1 ! 852694215404703600442 ! [H][C]([H])[C]1([H])[O][C]([H])([C]([H])([H])[H])[C]1([H])[H]
    Species
      RRHO
        Geometry[angstrom]            15
        C 1.580469 -0.015221 0.015395
        C 0.022513 -0.008524 -0.014232
        C 0.132995 -0.791778 1.302617
        H -0.430811 -0.543932 -0.849400
        H -0.419533 0.983390 0.075490
        C -0.311988 -2.236982 1.279761
        H 0.023692 -2.752636 2.182722
        H 0.105412 -2.755075 0.411678
        H -1.403711 -2.297130 1.231906
        C 2.281987 1.277504 0.013702
        H 2.270891 1.890881 0.907058
        H 2.733542 1.663705 -0.892028
        O 1.569916 -0.660729 1.306856
        H 2.003869 -0.684373 -0.744240
        H -0.292873 -0.275023 2.169432
        Core   RigidRotor
          SymmetryFactor              0.5
        End
        Frequencies[1/cm]             37
        66.2 212.3 239.7 
        264.7 307.7 460.1 
        472.0 572.7 611.1 
        771.0 846.4 897.2 
        927.1 999.9 1066.7 
        1095.0 1102.7 1143.4 
        1170.0 1255.2 1304.3 
        1318.9 1356.5 1398.0 
        1447.9 1451.6 1472.0 
        1494.4 2140.9 2702.2 
        3001.7 3033.1 3080.6 
        3118.0 3128.0 3144.7 
        3209.1
      Rotor     Hindered
        ThermalPowerMax           50.
        Group                     2 3 6 7 8 9 13 15 4 5 14
        Axis                      1 10
        Symmetry                  2
        Potential[kcal/mol]       12
        0.00 0.12 0.36 0.61 0.84 1.12 1.28 0.94 0.65 0.45 0.28 0.12
      End ! Rotor

      Rotor     Hindered
        ThermalPowerMax           50.
        Group                     2 1 10 11 12 13 14 4 5 15
        Axis                      3 6
        Symmetry                  3
        Potential[kcal/mol]       8
        0.00 0.46 1.62 2.88 3.44 2.85 1.57 0.43
      End ! Rotor

        ElectronicLevels[1/cm]        1
          0.    2
        ZeroEnergy[kcal/mol]          0.0
      End ! RRHO
    End ! Species


!****************************************

  Well       w_2 ! 852413243221821090122 ! [H][C]([H])=[C]([H])[C]([H])([H])[C]([H])([O])[C]([H])([H])[H]
    Species
      RRHO
        Geometry[angstrom]            15
        C -0.020458 0.359411 0.055452
        C 1.469229 0.226594 0.137273
        C 2.211661 1.505044 -0.305033
        H 1.809230 -0.588136 -0.513941
        H 1.773835 -0.026731 1.157500
        C 3.723941 1.433977 -0.077408
        H 4.197003 2.364621 -0.394067
        H 4.149728 0.611987 -0.658939
        H 3.949094 1.260884 0.977715
        C -0.850618 0.170889 1.074637
        H -0.488235 -0.110682 2.059749
        H -1.922724 0.285390 0.959714
        O 1.888752 1.892423 -1.571313
        H -0.416456 0.642445 -0.916741
        H 1.809963 2.347081 0.301687
        Core   RigidRotor
          SymmetryFactor              0.5
        End
        Frequencies[1/cm]             36
        212.7 341.6 404.3 
        440.0 461.9 627.4 
        818.8 851.1 890.6 
        936.5 969.1 983.8 
        1033.5 1059.6 1093.4 
        1153.9 1160.9 1233.0 
        1267.5 1300.0 1337.4 
        1364.5 1401.0 1473.0 
        1480.7 1495.2 1730.7 
        2515.2 2801.7 2927.8 
        3043.5 3050.9 3137.6 
        3146.7 3165.9 3223.9 
       
      Rotor     Hindered
        ThermalPowerMax           50.
        Group                     10 11 12 14
        Axis                      1 2
        Symmetry                  1
        Potential[kcal/mol]       24
        0.00 0.26 0.92 1.73 2.43 2.78 2.65 2.15 1.72 1.67 1.96 2.26 2.20 1.84 1.42 1.06 0.88 1.00 1.42 1.92 2.13 1.76 0.99 0.27
      End ! Rotor

      Rotor     Hindered
        ThermalPowerMax           50.
        Group                     1 10 11 12 14 4 5
        Axis                      2 3
        Symmetry                  1
        Potential[kcal/mol]       24
        0.00 0.46 1.68 3.16 4.20 4.27 3.32 1.98 1.10 1.11 1.97 3.23 4.07 3.83 2.61 1.16 0.20 0.05 0.66 1.71 2.50 2.40 1.49 0.44
      End ! Rotor

      Rotor     Hindered
        ThermalPowerMax           50.
        Group                     2 1 10 11 12 14 4 5 13 15
        Axis                      3 6
        Symmetry                  3
        Potential[kcal/mol]       8
        0.00 0.35 1.25 2.19 2.60 2.20 1.27 0.38
      End ! Rotor

        ElectronicLevels[1/cm]        1
          0.    2
        ZeroEnergy[kcal/mol]          -0.78
      End ! RRHO
    End ! Species


!****************************************

  Well       w_3 ! 852453062961921310202 ! [H][C]([H])[C]([H])([O][C]([H])=[C]([H])[H])[C]([H])([H])[H]
    Species
      RRHO
        Geometry[angstrom]            15
        C 1.145028 2.500637 -0.578014
        C -0.110925 -0.235111 -0.862760
        C 1.228056 0.132495 -0.327132
        H -0.430900 0.142741 -1.825665
        H -0.715959 -0.973110 -0.350304
        C 2.282927 -0.938446 -0.604527
        H 3.244114 -0.634308 -0.184243
        H 2.396734 -1.084464 -1.680690
        H 1.982431 -1.885989 -0.152245
        C 0.118601 2.712569 0.243997
        H -0.427374 1.921754 0.740936
        H -0.201269 3.731638 0.415351
        O 1.720908 1.331172 -0.925714
        H 1.652414 3.320458 -1.075243
        H 1.168980 0.287916 0.761062
        Core   RigidRotor
          SymmetryFactor              0.5
        End
        Frequencies[1/cm]             35
        203.7 300.2 389.1 
        424.9 486.8 589.4 
        637.2 735.4 810.2 
        831.4 938.8 968.3 
        1002.4 1037.6 1091.8 
        1150.1 1176.2 1248.4 
        1273.6 1353.3 1377.3 
        1377.7 1426.5 1435.7 
        1492.1 1702.1 2520.1 
        2829.5 2950.9 3069.1 
        3116.4 3158.3 3195.5 
        3217.1 3269.0
      Rotor     Hindered
        ThermalPowerMax           50.
        Group                     10 11 12 14
        Axis                      1 13
        Symmetry                  1
        Potential[kcal/mol]       24
        0.00 0.52 1.92 3.73 5.07 5.52 5.32 4.64 3.68 2.75 2.08 1.71 1.54 1.48 1.62 2.10 3.03 4.25 5.29 5.74 5.36 3.83 1.95 0.53
      End ! Rotor

      Rotor     Hindered
        ThermalPowerMax           50.
        Group                     4 5
        Axis                      2 3
        Symmetry                  2
        Potential[kcal/mol]       12
        0.00 0.06 0.26 0.53 0.65 0.61 0.53 0.43 0.30 0.17 0.09 0.01
      End ! Rotor

      Rotor     Hindered
        ThermalPowerMax           50.
        Group                     2 4 5 13 1 10 11 12 14 15
        Axis                      3 6
        Symmetry                  3
        Potential[kcal/mol]       8
        0.00 0.46 1.61 2.83 3.33 2.76 1.55 0.43
      End ! Rotor

      Rotor     Hindered
        ThermalPowerMax           50.
        Group                     2 4 5 6 7 8 9 15
        Axis                      3 13
        Symmetry                  1
        Potential[kcal/mol]       24
        0.00 0.53 1.70 2.71 2.12 1.04 0.85 2.00 4.16 6.61 8.66 6.13 7.42 5.25 3.29 2.31 2.72 4.23 6.07 7.67 6.56 4.64 2.44 0.66
      End ! Rotor

        ElectronicLevels[1/cm]        1
          0.    2
        ZeroEnergy[kcal/mol]          -1.34
      End ! RRHO
    End ! Species


!****************************************

!****************************************

!****************************************

!****************************************

!****************************************

!****************************************

!****************************************

!****************************************

!****************************************

  Well       w_12 ! 852694064864873611502 ! [H][C]1[O][C]([H])([C]([H])([H])[H])[C]([H])([H])[C]1([H])[H]
    Species
      RRHO
        Geometry[angstrom]            15
        C 1.356432 0.743695 0.018998
        C -0.947813 0.715483 -0.336887
        C -0.473447 -0.619467 0.240900
        H -1.020165 0.642178 -1.426361
        H -1.923028 1.007701 0.055764
        C -0.932459 -1.854363 -0.502348
        H -0.512377 -2.756358 -0.053019
        H -0.615031 -1.805734 -1.547115
        H -2.023064 -1.927681 -0.469972
        C 0.185731 1.670565 0.057524
        H 0.013710 2.080201 1.065679
        H 0.290429 2.518485 -0.623246
        O 0.964706 -0.549757 0.209357
        H 2.366638 0.962922 0.339388
        H -0.762138 -0.689558 1.298150
        Core   RigidRotor
          SymmetryFactor              0.5
        End
        Frequencies[1/cm]             38
        121.5 231.7 315.4 
        469.6 490.4 591.2 
        734.9 812.4 847.1 
        904.2 956.5 972.6 
        1002.3 1055.8 1092.7 
        1130.7 1163.6 1210.1 
        1214.7 1248.1 1304.5 
        1346.3 1359.6 1397.7 
        1427.4 1464.2 1485.4 
        1491.7 1502.1 2839.9 
        2971.2 3019.7 3048.9 
        3072.3 3106.0 3130.1 
        3132.2 3203.2
      Rotor     Hindered
        ThermalPowerMax           50.
        Group                     2 4 5 10 1 13 14 11 12 15
        Axis                      3 6
        Symmetry                  3
        Potential[kcal/mol]       8
        0.00 0.45 1.58 2.76 3.21 2.65 1.48 0.42
      End ! Rotor

        ElectronicLevels[1/cm]        1
          0.    2
        ZeroEnergy[kcal/mol]          -21.44
      End ! RRHO
    End ! Species


!****************************************

!****************************************

!****************************************

  Well       w_15 ! 852413092751971110572 ! [H][C]([C]([H])([H])[H])[C]([H])([H])[C]([H])([H])[C]([H])=[O]
    Species
      RRHO
        Geometry[angstrom]            15
        C 3.631620 1.372882 0.119992
        C 1.493177 -0.012475 0.039434
        C 0.005719 0.022958 -0.030306
        H 1.823816 -0.553567 0.941092
        H 1.896436 -0.601236 -0.794513
        C -0.769603 -1.225179 -0.260878
        H -0.732779 -1.893380 0.614456
        H -0.361062 -1.799295 -1.101122
        H -1.822230 -1.019945 -0.466782
        C 2.129748 1.371190 0.037882
        H 1.762291 1.979668 0.875767
        H 1.854582 1.934344 -0.864006
        O 4.319701 0.388992 0.185147
        H 4.098225 2.381660 0.116524
        H -0.514991 0.913730 0.309897
        Core   RigidRotor
          SymmetryFactor              1.0
        End
        Frequencies[1/cm]             35
        140.8 224.9 288.9 
        315.9 408.9 654.1 
        699.9 856.5 906.2 
        938.1 1051.2 1073.9 
        1133.9 1137.4 1171.8 
        1276.1 1301.8 1319.2 
        1371.0 1410.6 1420.1 
        1436.5 1454.6 1467.2 
        1489.1 1844.9 2146.0 
        2495.7 2901.4 2985.6 
        2993.4 3025.3 3033.9 
        3117.5 3160.4
      Rotor     Hindered
        ThermalPowerMax           50.
        Group                     13 14
        Axis                      1 10
        Symmetry                  1
        Potential[kcal/mol]       24
        0.00 0.30 0.99 1.66 2.00 1.96 1.65 1.27 1.02 0.98 1.15 1.38 1.48 1.38 1.16 0.99 1.00 1.24 1.57 1.84 1.87 1.57 0.95 0.29
      End ! Rotor

      Rotor     Hindered
        ThermalPowerMax           50.
        Group                     4 5 10 1 13 14 11 12
        Axis                      2 3
        Symmetry                  1
        Potential[kcal/mol]       24
        0.00 0.01 0.04 0.23 0.48 0.59 0.50 0.34 0.29 0.43 0.60 0.90 1.26 1.37 1.05 0.69 0.48 0.30 0.32 0.47 0.59 0.53 0.31 0.09
      End ! Rotor

      Rotor     Hindered
        ThermalPowerMax           50.
        Group                     3 6 7 8 9 15 4 5
        Axis                      2 10
        Symmetry                  1
        Potential[kcal/mol]       24
        0.00 0.31 1.07 1.87 2.22 1.85 1.06 0.29 0.44 1.77 3.74 6.03 4.94 6.14 4.22 2.15 0.70 0.34 0.90 1.69 2.09 1.80 1.04 0.30
      End ! Rotor

      Rotor     Hindered
        ThermalPowerMax           50.
        Group                     2 4 5 10 1 13 14 11 12 15
        Axis                      3 6
        Symmetry                  3
        Potential[kcal/mol]       8
        0.00 0.08 0.26 0.41 0.38 0.20 0.04 0.07
      End ! Rotor

        ElectronicLevels[1/cm]        1
          0.    2
        ZeroEnergy[kcal/mol]          -18.75
      End ! RRHO
    End ! Species


!****************************************

!****************************************

!****************************************

!****************************************

!****************************************

!****************************************

!****************************************

  Well       w_22 ! 852413072811971130512 ! [H][C]([H])([H])[C]([H])([H])[C]([H])([H])[C]([H])([H])[C]=[O]
    Species
      RRHO
        Geometry[angstrom]            15
        C 1.757780 2.218286 1.240984
        C 1.515741 0.006323 0.015814
        C -0.011318 -0.009210 -0.005618
        H 1.876971 -0.519218 0.906558
        H 1.900562 -0.541205 -0.851222
        C -0.585825 -1.422188 -0.001718
        H -1.678115 -1.407245 -0.016891
        H -0.271401 -1.970594 0.891248
        H -0.246805 -1.986999 -0.875583
        C 2.096206 1.417254 -0.003303
        H 1.764040 1.986795 -0.880228
        H 3.191815 1.385582 -0.023118
        O 1.615426 3.381504 1.347264
        H -0.388486 0.543278 0.863391
        H -0.364479 0.531807 -0.891628
        Core   RigidRotor
          SymmetryFactor              1.0
        End
        Frequencies[1/cm]             36
        101.7 248.9 305.3 
        392.5 546.2 703.3 
        715.3 776.1 857.7 
        918.1 1016.3 1060.0 
        1084.3 1115.9 1140.9 
        1214.4 1298.5 1323.5 
        1325.3 1349.7 1407.9 
        1422.1 1458.9 1480.0 
        1481.4 1503.0 1964.0 
        2490.2 2692.8 2891.5 
        3031.2 3039.7 3041.6 
        3064.2 3094.8 3117.5 
       
      Rotor     Hindered
        ThermalPowerMax           50.
        Group                     4 5 10 1 13 11 12
        Axis                      2 3
        Symmetry                  1
        Potential[kcal/mol]       24
        0.00 0.45 1.57 2.77 3.24 2.70 1.82 1.16 0.94 1.54 2.92 4.49 5.21 4.36 2.57 0.99 0.34 0.63 1.61 2.83 3.40 2.86 1.61 0.45
      End ! Rotor

      Rotor     Hindered
        ThermalPowerMax           50.
        Group                     3 6 7 8 9 14 15 4 5
        Axis                      2 10
        Symmetry                  1
        Potential[kcal/mol]       24
        0.00 0.50 1.63 2.69 2.80 2.12 1.15 0.65 0.40 0.86 1.78 2.64 2.83 2.17 0.85 0.06 0.24 1.54 2.85 3.93 4.22 3.47 1.97 0.55
      End ! Rotor

      Rotor     Hindered
        ThermalPowerMax           50.
        Group                     2 4 5 10 1 13 11 12 14 15
        Axis                      3 6
        Symmetry                  3
        Potential[kcal/mol]       8
        0.00 0.40 1.39 2.44 2.90 2.47 1.42 0.41
      End ! Rotor

        ElectronicLevels[1/cm]        1
          0.    2
        ZeroEnergy[kcal/mol]          -27.7
      End ! RRHO
    End ! Species


!****************************************

!****************************************

######################
# BIMOLECULAR PRODUCTS
######################

  Bimolecular     pr_1 ! 150390060000000000002_701782141760940380001 ! [H][C](=[O])[C]([H])([H])[C]([H])=[C]([H])[H] [H][C]([H])[H]
  Fragment       fr_2 ! 701782141760940380001 ! [H][C](=[O])[C]([H])([H])[C]([H])=[C]([H])[H]
    RRHO
      Geometry[angstrom]            11
        C 0.017328 -0.079943 0.091595
        C 1.521011 -0.049098 0.117575
        C 2.023032 1.366672 -0.082191
        H 1.917270 -0.658124 -0.703381
        H 1.916535 -0.426421 1.063331
        C -0.710256 -0.560894 -0.909232
        H -0.248218 -1.003010 -1.787380
        H -1.793742 -0.538153 -0.880957
        O 2.699324 1.969170 0.705530
        H -0.481077 0.353130 0.955946
        H 1.704496 1.838395 -1.036454
      Core   RigidRotor
        SymmetryFactor              1.0
      End
      Frequencies[1/cm]             25
        311.2 403.4 505.2 
        658.8 814.2 948.5 
        968.7 974.4 1041.0 
        1073.0 1149.7 1249.1 
        1296.7 1333.6 1384.5 
        1426.8 1468.7 1724.7 
        1846.6 2821.3 2859.2 
        3057.5 3060.0 3158.2 
        3221.2
      Rotor     Hindered
        ThermalPowerMax           50.
        Group                     6 7 8 10
        Axis                      1 2
        Symmetry                  1
        Potential[kcal/mol]       24
        0.00 0.25 0.93 1.70 2.22 2.21 1.70 1.00 0.47 0.32 0.57 1.01 1.35 1.37 1.11 0.89 0.99 1.50 2.16 0.96 1.82 1.28 0.70 0.21
      End ! Rotor

      Rotor     Hindered
        ThermalPowerMax           50.
        Group                     1 6 7 8 10 4 5
        Axis                      2 3
        Symmetry                  1
        Potential[kcal/mol]       24
        0.00 0.12 0.42 0.71 0.81 0.67 0.43 0.32 0.48 0.94 1.58 2.15 2.36 2.04 1.25 0.45 0.07 0.21 0.64 1.03 1.12 0.89 0.49 0.13
      End ! Rotor

      ElectronicLevels[1/cm]        1
            0.    1
      ZeroEnergy[kcal/mol]        0.0
    End ! RRHO
  Fragment       fr_1 ! 150390060000000000002 ! [H][C]([H])[H]
    RRHO
      Geometry[angstrom]            4
        C 4.044738 1.164136 0.588412
        H 3.180448 1.375738 -0.025687
        H 4.775629 0.437779 0.261163
        H 4.178382 1.679292 1.529499
      Core   RigidRotor
        SymmetryFactor              6.0
      End
      Frequencies[1/cm]             6
        525.4 1404.9 1404.9 
        3113.0 3299.1 3299.3 
       

      ElectronicLevels[1/cm]        1
            0.    2
      ZeroEnergy[kcal/mol]        0.0
    End ! RRHO

    GroundEnergy[kcal/mol]        5.22
  End ! Bimolecular

!****************************************

  Bimolecular     pr_2 ! 411131060600080000002_441041030570000000001 ! [H][C]([H])[C]([H])=[C]([H])[H] [H][C](=[O])[C]([H])([H])[H]
  Fragment       fr_3 ! 411131060600080000002 ! [H][C]([H])[C]([H])=[C]([H])[H]
    RRHO
      Geometry[angstrom]            8
        C -1.256397 -1.234941 0.263169
        C -0.329725 -1.928005 -0.491469
        H 0.242396 -1.440150 -1.270665
        H -0.150732 -2.984699 -0.321727
        C -2.021025 -1.789834 1.271126
        H -1.926552 -2.839641 1.528887
        H -2.733535 -1.197041 1.830947
        H -1.393714 -0.177293 0.048513
      Core   RigidRotor
        SymmetryFactor              2.0
      End
      Frequencies[1/cm]             18
        436.5 531.7 553.8 
        798.0 821.5 941.4 
        1018.1 1043.6 1199.6 
        1279.3 1421.6 1515.2 
        1522.7 3149.6 3152.4 
        3160.0 3253.9 3256.6 
       

      ElectronicLevels[1/cm]        1
            0.    2
      ZeroEnergy[kcal/mol]        0.0
    End ! RRHO
  Fragment       fr_4 ! 441041030570000000001 ! [H][C](=[O])[C]([H])([H])[H]
    RRHO
      Geometry[angstrom]            7
        C 1.247131 1.858967 -0.556484
        C 1.948069 1.167336 0.576243
        H 3.013411 1.417886 0.550045
        H 1.814626 0.087629 0.514493
        H 1.556728 1.542099 1.527449
        O 0.622507 1.300068 -1.417709
        H 1.336499 2.966625 -0.562965
      Core   RigidRotor
        SymmetryFactor              1.0
      End
      Frequencies[1/cm]             14
        515.5 775.1 898.5 
        1086.1 1136.8 1383.5 
        1430.7 1432.6 1465.7 
        1851.7 2904.3 2964.2 
        3043.2 3164.7
      Rotor     Hindered
        ThermalPowerMax           50.
        Group                     6 7
        Axis                      1 2
        Symmetry                  3
        Potential[kcal/mol]       8
        0.00 0.14 0.49 0.87 1.01 0.80 0.41 0.09
      End ! Rotor

      ElectronicLevels[1/cm]        1
            0.    1
      ZeroEnergy[kcal/mol]        0.0
    End ! RRHO

    GroundEnergy[kcal/mol]        -10.07
  End ! Bimolecular

!****************************************

  Bimolecular     pr_3 ! 421261230750120000001_430910860380000000002 ! [H][C]([H])=[C]([H])[O] [H][C]([H])=[C]([H])[C]([H])([H])[H]
  Fragment       fr_6 ! 430910860380000000002 ! [H][C]([H])=[C]([H])[O]
    RRHO
      Geometry[angstrom]            6
        C 0.732150 2.055594 1.790118
        C 0.029663 3.292985 1.725671
        H -0.515704 3.546894 0.823973
        H 0.032518 3.981543 2.562756
        O 0.751929 1.250385 0.863758
        H 1.275155 1.835205 2.726899
      Core   RigidRotor
        SymmetryFactor              1.0
      End
      Frequencies[1/cm]             12
        442.3 510.9 755.8 
        982.8 983.3 1165.7 
        1404.7 1477.9 1600.5 
        2972.0 3154.9 3274.9 
       

      ElectronicLevels[1/cm]        1
            0.    2
      ZeroEnergy[kcal/mol]        0.0
    End ! RRHO
  Fragment       fr_5 ! 421261230750120000001 ! [H][C]([H])=[C]([H])[C]([H])([H])[H]
    RRHO
      Geometry[angstrom]            9
        C -1.460094 -2.826973 -0.918620
        C -0.204778 -2.404714 -0.823917
        H -2.129253 -2.447677 -1.686087
        H -1.863395 -3.565065 -0.234255
        C 0.433303 -1.391217 -1.723531
        H 0.789665 -0.530243 -1.149028
        H -0.266980 -1.032446 -2.481396
        H 1.304021 -1.816195 -2.232992
        H 0.428272 -2.813750 -0.038276
      Core   RigidRotor
        SymmetryFactor              1.0
      End
      Frequencies[1/cm]             20
        433.5 593.1 876.5 
        935.4 952.8 1027.4 
        1061.0 1197.4 1333.4 
        1410.7 1453.5 1458.2 
        1498.5 1735.2 2987.2 
        3036.4 3122.4 3139.8 
        3153.0 3232.8
      Rotor     Hindered
        ThermalPowerMax           50.
        Group                     1 3 4 9
        Axis                      2 5
        Symmetry                  3
        Potential[kcal/mol]       8
        0.00 0.26 0.91 1.60 1.88 1.54 0.83 0.21
      End ! Rotor

      ElectronicLevels[1/cm]        1
            0.    1
      ZeroEnergy[kcal/mol]        0.0
    End ! RRHO

    GroundEnergy[kcal/mol]        -2.02
  End ! Bimolecular

!****************************************

!****************************************

!****************************************

!****************************************

!****************************************

  Bimolecular     pr_8 ! 280280000000000000001_571892291690850120002 ! [C]=[O] [H][C]([H])[C]([H])([H])[C]([H])([H])[C]([H])([H])[H]
  Fragment       fr_12 ! 280280000000000000001 ! [C]=[O]
    RRHO
      Geometry[angstrom]            2
        C 0.900227 2.452654 1.414595
        O 0.741027 1.693873 2.230584
      Core   RigidRotor
        SymmetryFactor              1.0
      End
      Frequencies[1/cm]             1
        2245.8

      ElectronicLevels[1/cm]        1
            0.    1
      ZeroEnergy[kcal/mol]        0.0
    End ! RRHO
  Fragment       fr_13 ! 571892291690850120002 ! [H][C]([H])[C]([H])([H])[C]([H])([H])[C]([H])([H])[H]
    RRHO
      Geometry[angstrom]            13
        C 0.455592 -0.820437 -0.769003
        C -1.067672 -0.919679 -0.874550
        H 0.763465 -0.967227 0.275386
        H 0.901456 -1.670347 -1.315157
        C -1.610919 -2.251074 -0.364997
        H -2.699478 -2.296680 -0.450048
        H -1.351619 -2.404239 0.687167
        H -1.195635 -3.088827 -0.933821
        C 1.013476 0.456814 -1.285829
        H 0.463219 1.048661 -2.009361
        H 2.024542 0.761727 -1.043393
        H -1.518968 -0.095133 -0.312107
        H -1.361773 -0.777100 -1.920834
      Core   RigidRotor
        SymmetryFactor              1.0
      End
      Frequencies[1/cm]             30
        267.3 347.1 442.3 
        569.2 814.8 862.2 
        972.5 1048.5 1063.5 
        1107.2 1166.6 1226.0 
        1315.9 1325.9 1387.9 
        1402.5 1420.4 1466.4 
        1469.1 1497.9 1510.0 
        2143.9 2713.9 2968.5 
        3033.6 3037.0 3041.7 
        3118.5 3146.5 3240.3 
       
      Rotor     Hindered
        ThermalPowerMax           50.
        Group                     3 4 9 10 11
        Axis                      1 2
        Symmetry                  1
        Potential[kcal/mol]       24
        0.00 0.35 1.38 2.57 3.19 2.67 1.45 0.37 0.13 1.00 2.68 4.11 4.93 4.29 2.84 1.41 0.15 0.32 1.35 2.59 3.16 2.68 1.51 0.42
      End ! Rotor

      Rotor     Hindered
        ThermalPowerMax           50.
        Group                     2 5 6 7 8 12 13 3 4
        Axis                      1 9
        Symmetry                  2
        Potential[kcal/mol]       12
        0.00 0.02 0.02 0.00 0.04 0.17 0.27 0.26 0.27 0.26 0.21 0.10
      End ! Rotor

      Rotor     Hindered
        ThermalPowerMax           50.
        Group                     1 3 4 9 10 11 12 13
        Axis                      2 5
        Symmetry                  3
        Potential[kcal/mol]       8
        0.00 0.39 1.38 2.43 2.90 2.47 1.42 0.41
      End ! Rotor

      ElectronicLevels[1/cm]        1
            0.    2
      ZeroEnergy[kcal/mol]        0.0
    End ! RRHO

    GroundEnergy[kcal/mol]        -19.3
  End ! Bimolecular

!****************************************

!****************************************

!****************************************

######################
# BARRIERS
######################

  Barrier       rxn_1 w_1 w_3 ! 852694215404703600442_r13_insertion_ROR_1_2_3_13   ! 
  RRHO
    Geometry[angstrom]            15
        C -0.235190 0.289747 0.215737
        C 1.748814 -0.092983 -0.132761
        C 1.641467 1.406834 -0.009443
        H 1.928693 -0.539373 -1.106425
        H 2.120147 -0.653984 0.717393
        C 1.766341 2.155077 -1.324450
        H 1.534122 3.212358 -1.181636
        H 1.076744 1.748551 -2.070306
        H 2.784592 2.070011 -1.714700
        C -0.841896 -0.458518 1.177291
        H -1.417761 -1.333124 0.902730
        H -0.701792 -0.226337 2.226024
        O 0.315793 1.531002 0.536330
        H -0.546818 0.175353 -0.824041
        H 2.337207 1.824867 0.725618
    Core   RigidRotor
      SymmetryFactor            0.5
    End ! Core

    Frequencies[1/cm]             37
        95.2 229.4 333.6 
        395.3 425.4 549.5 
        601.5 656.8 707.8 
        824.6 852.2 896.0 
        928.7 935.0 989.8 
        1082.6 1108.8 1140.2 
        1188.9 1243.5 1299.3 
        1368.9 1404.4 1418.5 
        1431.4 1479.3 1495.6 
        1544.6 2814.1 3043.6 
        3057.8 3102.7 3120.9 
        3135.8 3165.2 3232.5 
        3252.5
      Rotor     Hindered
        ThermalPowerMax           50.
        Group                     2 1 10 11 12 13 14 4 5 15
        Axis                      3 6
        Symmetry                  3
        Potential[kcal/mol]       8
        0.00 0.49 1.73 3.01 3.50 2.90 1.64 0.47
      End ! Rotor
  
    ElectronicLevels[1/cm]        1
      0.    2
    ZeroEnergy[kcal/mol]          16.18 ! 
    Tunneling   Eckart
      ImaginaryFrequency[1/cm]  759.35  
      CutoffEnergy[kcal/mol]    16.18
      WellDepth[kcal/mol]       16.18
      WellDepth[kcal/mol]       17.52
    End 

  End ! RRHO


!****************************************
!****************************************
!****************************************
!****************************************
!****************************************
!****************************************
  Barrier       rxn_7 w_2 w_1 ! 852413243221821090122_intra_R_migration_13_1   ! 
  RRHO
    Geometry[angstrom]            15
        C 0.068343 1.726584 0.882421
        C 1.428831 1.472086 0.250644
        C 1.222035 -0.020445 -0.005785
        H 2.261625 1.707632 0.917444
        H 1.540422 2.045706 -0.671090
        C 1.963070 -0.938276 0.952210
        H 1.627476 -1.970431 0.827186
        H 1.778198 -0.641833 1.989031
        H 3.040677 -0.899482 0.762649
        C -0.906450 2.478234 0.283405
        H -0.796460 2.816998 -0.741168
        H -1.850296 2.669506 0.779749
        O -0.182096 -0.057885 0.227799
        H -0.032465 1.508301 1.940371
        H 1.439978 -0.308151 -1.042228
    Core   RigidRotor
      SymmetryFactor            0.5
    End ! Core

    Frequencies[1/cm]             37
        58.5 211.0 308.3 
        396.9 451.6 483.0 
        598.2 726.3 844.7 
        902.2 916.6 929.0 
        975.5 1016.5 1095.8 
        1117.8 1153.2 1209.3 
        1236.8 1291.1 1302.6 
        1379.1 1399.0 1412.1 
        1463.5 1483.3 1496.7 
        1554.0 2819.8 3019.0 
        3037.1 3091.1 3119.1 
        3129.3 3151.9 3186.7 
        3237.8
      Rotor     Hindered
        ThermalPowerMax           50.
        Group                     2 1 10 11 12 13 14 4 5 15
        Axis                      3 6
        Symmetry                  3
        Potential[kcal/mol]       8
        0.00 0.48 1.48 2.76 3.55 2.91 1.62 0.45
      End ! Rotor
  
    ElectronicLevels[1/cm]        1
      0.    2
    ZeroEnergy[kcal/mol]          14.14 ! 
    Tunneling   Eckart
      ImaginaryFrequency[1/cm]  645.54  
      CutoffEnergy[kcal/mol]    14.14
      WellDepth[kcal/mol]       14.92
      WellDepth[kcal/mol]       14.14
    End 

  End ! RRHO


!****************************************
  Barrier       rxn_8 w_2 pr_1 ! 852413243221821090122_r12_insertion_R_3_6_7   ! 
  RRHO
    Geometry[angstrom]            15
        C -0.121983 0.281822 -0.092158
        C 1.358551 0.099093 -0.219141
        C 2.157539 1.386956 -0.025541
        H 1.624424 -0.374591 -1.168202
        H 1.715217 -0.569451 0.577946
        C 1.715216 2.392042 -1.865471
        H 2.138565 1.696714 -2.582563
        H 2.247223 3.321013 -1.704957
        H 0.635521 2.420173 -1.783116
        C -1.009503 -0.152747 -0.978708
        H -0.705652 -0.686374 -1.875396
        H -2.072866 0.004427 -0.836638
        O 1.829581 2.242499 0.795277
        H -0.455065 0.819021 0.791528
        H 3.212135 1.323917 -0.360897
    Core   RigidRotor
      SymmetryFactor            0.5
    End ! Core

    Frequencies[1/cm]             35
        213.3 246.2 331.0 
        399.5 543.4 583.6 
        602.7 683.6 776.6 
        836.3 876.0 904.5 
        978.9 981.8 1028.9 
        1106.5 1145.8 1243.9 
        1308.2 1333.6 1340.1 
        1407.7 1428.5 1460.0 
        1625.4 1730.8 2537.7 
        2855.5 2874.8 3020.6 
        3096.3 3150.6 3194.4 
        3248.1 3272.3
      Rotor     Hindered
        ThermalPowerMax           50.
        Group                     10 11 12 14
        Axis                      1 2
        Symmetry                  1
        Potential[kcal/mol]       24
        0.00 0.27 0.96 1.73 2.19 2.19 1.96 1.81 1.87 2.02 2.14 2.22 2.26 2.19 2.08 2.17 2.66 3.55 4.55 4.86 4.09 2.50 1.14 0.29
      End ! Rotor

      Rotor     Hindered
        ThermalPowerMax           50.
        Group                     1 10 11 12 14 4 5
        Axis                      2 3
        Symmetry                  1
        Potential[kcal/mol]       24
        0.00 0.45 1.60 2.93 3.70 3.58 2.78 1.73 0.90 0.76 1.27 2.01 2.71 2.86 2.48 1.97 1.81 2.18 2.96 3.70 3.77 3.03 1.76 0.52
      End ! Rotor

      Rotor     Hindered
        ThermalPowerMax           50.
        Group                     2 1 10 11 12 14 4 5 13 15
        Axis                      3 6
        Symmetry                  3
        Potential[kcal/mol]       8
        0.00 0.14 0.49 0.90 1.13 1.00 0.59 0.16
      End ! Rotor
  
    ElectronicLevels[1/cm]        1
      0.    2
    ZeroEnergy[kcal/mol]          13.57 ! 
    Tunneling   Eckart
      ImaginaryFrequency[1/cm]  429.25  
      CutoffEnergy[kcal/mol]    8.35
      WellDepth[kcal/mol]       14.35
      WellDepth[kcal/mol]       8.35
    End 

  End ! RRHO


!****************************************
  Barrier       rxn_9 w_2 pr_2 ! 852413243221821090122_r12_insertion_R_13_3_2   ! 
  RRHO
    Geometry[angstrom]            15
        C 1.887023 -0.370851 1.098332
        C 0.871852 0.040720 0.156618
        C 1.068257 1.983123 -0.171128
        H -0.151746 0.067939 0.511128
        H 0.977404 -0.304969 -0.867657
        C 2.424014 2.118184 -0.836327
        H 2.620876 3.184875 -0.979434
        H 2.417178 1.640523 -1.818507
        H 3.223687 1.699374 -0.222663
        C 3.057633 -0.925539 0.743220
        H 3.297753 -1.112068 -0.299190
        H 3.793484 -1.218732 1.482806
        O 0.021908 2.193222 -0.830823
        H 1.685705 -0.194220 2.152133
        H 1.061201 2.234031 0.907472
    Core   RigidRotor
      SymmetryFactor            0.5
    End ! Core

    Frequencies[1/cm]             36
        130.0 236.6 270.6 
        364.1 405.0 469.8 
        649.7 773.6 805.0 
        877.0 914.3 959.0 
        971.7 1017.0 1039.3 
        1101.6 1114.8 1179.0 
        1236.4 1328.6 1373.5 
        1390.3 1448.6 1477.9 
        1488.3 1527.7 1631.4 
        2406.0 2911.9 3047.3 
        3126.1 3143.5 3147.8 
        3162.4 3206.7 3239.3 
       
      Rotor     Hindered
        ThermalPowerMax           50.
        Group                     1 10 11 12 14 4 5
        Axis                      2 3
        Symmetry                  1
        Potential[kcal/mol]       24
        0.00 0.27 1.02 1.89 2.25 1.87 1.14 0.67 0.87 1.83 3.29 4.58 4.95 4.23 2.95 1.69 0.94 1.02 1.65 2.25 2.26 1.64 0.84 0.23
      End ! Rotor

      Rotor     Hindered
        ThermalPowerMax           50.
        Group                     2 1 10 11 12 14 4 5 13 15
        Axis                      3 6
        Symmetry                  3
        Potential[kcal/mol]       8
        0.00 0.30 1.07 1.88 2.23 1.84 0.98 0.25
      End ! Rotor
  
    ElectronicLevels[1/cm]        1
      0.    2
    ZeroEnergy[kcal/mol]          6.36 ! 
    Tunneling   Eckart
      ImaginaryFrequency[1/cm]  605.75  
      CutoffEnergy[kcal/mol]    7.14
      WellDepth[kcal/mol]       7.14
      WellDepth[kcal/mol]       16.43
    End 

  End ! RRHO


!****************************************
!****************************************
!****************************************
!****************************************
  Barrier       rxn_13 w_3 pr_3 ! 852453062961921310202_intra_R_migration_2_13   ! 
  RRHO
    Geometry[angstrom]            15
        C 1.693197 1.974594 1.355298
        C 0.094055 -0.463898 0.072298
        C 1.459708 -0.360989 -0.081937
        H -0.566022 -0.389403 -0.784843
        H -0.357453 -0.500403 1.056202
        C 2.119582 -0.500955 -1.418784
        H 3.072373 0.028906 -1.433763
        H 1.483298 -0.098543 -2.209308
        H 2.308008 -1.558397 -1.629814
        C 0.942150 3.002237 1.799613
        H 0.227084 3.483689 1.142727
        H 1.086278 3.396609 2.798166
        O 1.667278 1.553138 0.114973
        H 2.399881 1.483160 2.035073
        H 2.080192 -0.600167 0.778367
    Core   RigidRotor
      SymmetryFactor            0.5
    End ! Core

    Frequencies[1/cm]             35
        183.2 271.0 291.3 
        380.2 484.7 530.1 
        660.6 729.1 823.2 
        901.0 916.9 956.8 
        987.9 1020.3 1066.1 
        1118.4 1194.4 1229.9 
        1273.0 1294.0 1347.7 
        1419.1 1453.4 1487.5 
        1532.9 1587.1 2404.5 
        2883.2 3048.4 3087.6 
        3129.6 3157.2 3159.6 
        3224.7 3234.9
      Rotor     Hindered
        ThermalPowerMax           50.
        Group                     10 11 12 14
        Axis                      1 13
        Symmetry                  1
        Potential[kcal/mol]       24
        0.00 0.23 0.76 1.43 2.12 2.58 2.56 2.35 2.11 1.86 1.59 1.29 0.95 0.80 0.90 1.08 1.34 1.83 0.93 4.34 3.79 2.39 1.09 0.27
      End ! Rotor

      Rotor     Hindered
        ThermalPowerMax           50.
        Group                     2 4 5 13 1 10 11 12 14 15
        Axis                      3 6
        Symmetry                  3
        Potential[kcal/mol]       8
        0.00 0.23 0.80 1.37 1.58 1.30 0.72 0.20
      End ! Rotor

      Rotor     Hindered
        ThermalPowerMax           50.
        Group                     2 4 5 6 7 8 9 15
        Axis                      3 13
        Symmetry                  1
        Potential[kcal/mol]       24
        0.00 0.23 0.81 1.52 2.21 3.01 3.61 3.87 3.74 3.33 2.78 2.07 1.34 0.83 0.68 0.90 1.51 2.15 2.50 2.48 2.11 1.49 0.79 0.22
      End ! Rotor
  
    ElectronicLevels[1/cm]        1
      0.    2
    ZeroEnergy[kcal/mol]          17.16 ! 
    Tunneling   Eckart
      ImaginaryFrequency[1/cm]  666.35  
      CutoffEnergy[kcal/mol]    18.49
      WellDepth[kcal/mol]       18.49
      WellDepth[kcal/mol]       19.18
    End 

  End ! RRHO


!****************************************
!****************************************
  Barrier       rxn_15 w_12 w_15 ! 852694064864873611502_Korcek_step2_10_4   ! 
  RRHO
    Geometry[angstrom]            15
        C -0.307463 1.224393 0.668547
        C 1.994114 1.281748 0.053920
        C 1.728156 -0.184822 0.082638
        H 2.993446 1.511967 0.433006
        H 1.918389 1.678147 -0.960729
        C 2.305680 -1.022663 1.172391
        H 1.747845 -1.955163 1.279618
        H 2.276487 -0.494104 2.129837
        H 3.351731 -1.277050 0.960456
        C 0.922510 1.996644 0.967608
        H 0.844236 3.065606 0.761266
        H 1.224580 1.863006 2.012278
        O -0.144564 -0.024287 0.659101
        H -1.184940 1.675795 0.191318
        H 1.543377 -0.681940 -0.863170
    Core   RigidRotor
      SymmetryFactor            0.5
    End ! Core

    Frequencies[1/cm]             37
        136.1 224.9 364.2 
        373.7 524.9 584.8 
        682.6 762.7 829.7 
        881.3 910.2 931.2 
        978.0 1018.6 1041.0 
        1120.2 1165.2 1199.6 
        1230.4 1302.9 1325.7 
        1352.5 1396.7 1436.7 
        1469.9 1485.1 1488.8 
        1496.3 2743.3 3025.9 
        3046.0 3051.4 3082.8 
        3096.8 3120.6 3127.5 
        3189.3
      Rotor     Hindered
        ThermalPowerMax           50.
        Group                     2 4 5 10 1 13 14 11 12 15
        Axis                      3 6
        Symmetry                  3
        Potential[kcal/mol]       8
        0.00 0.23 0.81 1.41 1.63 1.34 0.75 0.21
      End ! Rotor
  
    ElectronicLevels[1/cm]        1
      0.    2
    ZeroEnergy[kcal/mol]          0.12 ! 
    Tunneling   Eckart
      ImaginaryFrequency[1/cm]  711.98  
      CutoffEnergy[kcal/mol]    18.88
      WellDepth[kcal/mol]       21.57
      WellDepth[kcal/mol]       18.88
    End 

  End ! RRHO


!****************************************
  Barrier       rxn_16 w_12 w_3 ! 852694064864873611502_r12_insertion_R_3_2_10   ! 
  RRHO
    Geometry[angstrom]            15
        C 1.315634 0.790021 0.123507
        C -1.110623 0.608572 -0.606416
        C -0.579021 -0.557577 0.170866
        H -0.910202 0.622951 -1.674408
        H -2.061210 1.032815 -0.301824
        C -0.905734 -1.921635 -0.409327
        H -0.424731 -2.710416 0.174296
        H -0.553947 -1.986516 -1.441754
        H -1.985542 -2.087059 -0.396097
        C 0.463181 1.826840 0.378761
        H -0.256444 1.788389 1.187671
        H 0.760566 2.825033 0.074830
        O 0.878921 -0.477192 0.210640
        H 2.275867 0.887886 -0.369984
        H -0.938591 -0.503801 1.206051
    Core   RigidRotor
      SymmetryFactor            0.5
    End ! Core

    Frequencies[1/cm]             37
        136.7 319.1 341.9 
        459.3 475.8 570.5 
        610.0 695.7 754.2 
        816.9 833.2 888.1 
        917.3 949.1 1000.5 
        1068.9 1162.3 1167.4 
        1201.2 1263.4 1288.7 
        1362.4 1409.5 1421.7 
        1457.3 1481.9 1496.8 
        1582.0 2897.9 3046.9 
        3048.9 3132.4 3135.2 
        3148.8 3196.4 3228.9 
        3235.2
      Rotor     Hindered
        ThermalPowerMax           50.
        Group                     2 4 5 10 1 13 14 11 12 15
        Axis                      3 6
        Symmetry                  3
        Potential[kcal/mol]       8
        0.00 0.47 1.64 2.90 3.42 2.85 1.60 0.45
      End ! Rotor
  
    ElectronicLevels[1/cm]        1
      0.    2
    ZeroEnergy[kcal/mol]          13.11 ! 
    Tunneling   Eckart
      ImaginaryFrequency[1/cm]  646.23  
      CutoffEnergy[kcal/mol]    14.45
      WellDepth[kcal/mol]       34.55
      WellDepth[kcal/mol]       14.45
    End 

  End ! RRHO


!****************************************
!****************************************
!****************************************
!****************************************
!****************************************
!****************************************
!****************************************
!****************************************
  Barrier       rxn_24 w_15 w_22 ! 852413092751971110572_intra_H_migration_3_14   ! 
  RRHO
    Geometry[angstrom]            15
        C 1.689521 1.513958 -0.043251
        C 0.065365 -0.251040 -0.288949
        C -0.498823 0.886125 -1.120439
        H -0.414991 -0.254357 0.695629
        H -0.119043 -1.231764 -0.738395
        C -1.897324 1.360719 -0.840361
        H -2.144051 2.246889 -1.430222
        H -2.023664 1.611922 0.217725
        H -2.642192 0.589434 -1.080762
        C 1.574256 0.004973 -0.120479
        H 2.124152 -0.300982 -1.019391
        H 2.039913 -0.484571 0.736862
        O 2.592017 2.204849 0.293516
        H 0.506116 1.797371 -0.607525
        H -0.247012 0.821186 -2.181721
    Core   RigidRotor
      SymmetryFactor            0.5
    End ! Core

    Frequencies[1/cm]             37
        120.8 143.5 200.9 
        319.6 398.1 511.4 
        562.1 681.9 777.3 
        882.8 892.4 949.9 
        982.6 1006.3 1038.9 
        1090.0 1133.0 1191.2 
        1251.4 1292.3 1313.9 
        1379.5 1409.9 1420.8 
        1447.2 1489.0 1496.6 
        1686.1 1915.2 2773.2 
        3011.1 3044.9 3058.1 
        3076.1 3092.1 3107.5 
        3123.7
      Rotor     Hindered
        ThermalPowerMax           50.
        Group                     2 4 5 10 1 13 14 11 12 15
        Axis                      3 6
        Symmetry                  3
        Potential[kcal/mol]       8
        0.00 0.28 1.00 1.74 2.03 1.67 0.93 0.26
      End ! Rotor
  
    ElectronicLevels[1/cm]        1
      0.    2
    ZeroEnergy[kcal/mol]          0.7 ! 
    Tunneling   Eckart
      ImaginaryFrequency[1/cm]  1825.76  
      CutoffEnergy[kcal/mol]    19.46
      WellDepth[kcal/mol]       19.46
      WellDepth[kcal/mol]       28.41
    End 

  End ! RRHO


!****************************************
!****************************************
  Barrier       rxn_26 w_15 pr_3 ! 852413092751971110572_R_Addition_MultipleBond_3_2_10   ! 
  RRHO
    Geometry[angstrom]            15
        C 2.693218 2.450166 0.059873
        C 1.136937 0.014468 -0.003945
        C 1.795040 -0.418355 -1.118632
        H 0.055081 0.085874 -0.007948
        H 1.601957 -0.095210 0.971379
        C 3.250481 -0.731606 -1.165692
        H 3.688588 -0.766299 -0.165585
        H 3.782385 0.036350 -1.738899
        H 3.429835 -1.691545 -1.660360
        C 1.274041 2.214187 0.009100
        H 0.694286 2.352630 0.916013
        H 0.772271 2.391483 -0.935016
        O 3.408416 2.549845 -0.924350
        H 3.139701 2.499741 1.074141
        H 1.253882 -0.449139 -2.061147
    Core   RigidRotor
      SymmetryFactor            1.0
    End ! Core

    Frequencies[1/cm]             36
        105.3 141.1 228.0 
        284.3 382.6 464.5 
        640.8 702.9 733.3 
        819.0 914.0 936.7 
        960.2 1013.4 1017.5 
        1032.2 1157.0 1186.9 
        1199.2 1291.8 1375.5 
        1412.4 1420.4 1474.5 
        1478.6 1572.9 1705.7 
        2392.3 2660.4 3002.1 
        3032.5 3098.2 3142.3 
        3150.6 3196.1 3204.1 
       
      Rotor     Hindered
        ThermalPowerMax           50.
        Group                     3 6 7 8 9 15 4 5
        Axis                      2 10
        Symmetry                  1
        Potential[kcal/mol]       24
        0.00 0.20 0.77 1.54 2.21 2.42 2.08 1.55 1.20 1.18 1.42 1.71 1.80 1.57 1.15 0.76 0.63 0.81 1.18 1.49 1.50 1.16 0.64 0.18
      End ! Rotor

      Rotor     Hindered
        ThermalPowerMax           50.
        Group                     2 4 5 10 1 13 14 11 12 15
        Axis                      3 6
        Symmetry                  3
        Potential[kcal/mol]       8
        0.00 0.20 0.67 1.15 1.37 1.19 0.70 0.22
      End ! Rotor
  
    ElectronicLevels[1/cm]        1
      0.    2
    ZeroEnergy[kcal/mol]          3.72 ! 
    Tunneling   Eckart
      ImaginaryFrequency[1/cm]  520.92  
      CutoffEnergy[kcal/mol]    5.74
      WellDepth[kcal/mol]       22.47
      WellDepth[kcal/mol]       5.74
    End 

  End ! RRHO


!****************************************
!****************************************
!****************************************
!****************************************
!****************************************
!****************************************
!****************************************
  Barrier       rxn_33 w_22 pr_8 ! 852413072811971130512_r12_insertion_R_2_10_1   ! 
  RRHO
    Geometry[angstrom]            15
        C 1.552119 2.987529 -1.442930
        C 1.454814 0.150188 -0.502984
        C -0.068586 0.166342 -0.383110
        H 1.850040 -0.716152 0.051768
        H 1.743484 -0.012898 -1.548452
        C -0.713886 -1.121448 -0.885046
        H -1.801906 -1.083807 -0.791584
        H -0.359290 -1.987602 -0.317688
        H -0.475310 -1.294303 -1.938846
        C 2.110488 1.389036 0.006402
        H 3.182364 1.503194 -0.127722
        H 1.701061 1.866333 0.893598
        O 1.821976 4.038745 -1.095172
        H -0.343678 0.333879 0.664902
        H -0.457872 1.020419 -0.947369
    Core   RigidRotor
      SymmetryFactor            1.0
    End ! Core

    Frequencies[1/cm]             35
        57.3 186.1 259.5 
        269.5 426.7 536.5 
        583.9 707.1 830.2 
        891.7 965.6 1044.7 
        1077.8 1115.7 1171.6 
        1203.3 1279.7 1294.9 
        1330.4 1399.5 1421.8 
        1442.5 1465.0 1477.4 
        1502.8 2102.8 2540.3 
        2746.7 2897.9 3005.5 
        3039.3 3056.5 3108.6 
        3118.6 3193.6
      Rotor     Hindered
        ThermalPowerMax           50.
        Group                     4 5 10 1 13 11 12
        Axis                      2 3
        Symmetry                  1
        Potential[kcal/mol]       24
        0.00 0.42 1.48 2.65 3.19 2.66 1.50 0.62 0.50 1.09 2.37 3.95 4.95 4.61 3.03 1.44 0.74 1.12 2.05 2.74 2.96 2.52 1.45 0.41
      End ! Rotor

      Rotor     Hindered
        ThermalPowerMax           50.
        Group                     3 6 7 8 9 14 15 4 5
        Axis                      2 10
        Symmetry                  1
        Potential[kcal/mol]       24
        0.00 0.39 1.29 2.29 3.01 3.09 2.50 1.53 0.57 0.02 0.22 0.93 1.61 1.83 1.54 1.08 0.77 0.73 0.99 1.44 1.80 1.71 1.12 0.36
      End ! Rotor

      Rotor     Hindered
        ThermalPowerMax           50.
        Group                     2 4 5 10 1 13 11 12 14 15
        Axis                      3 6
        Symmetry                  3
        Potential[kcal/mol]       8
        0.00 0.39 1.38 2.44 2.90 2.46 1.41 0.40
      End ! Rotor
  
    ElectronicLevels[1/cm]        1
      0.    2
    ZeroEnergy[kcal/mol]          -13.82 ! 
    Tunneling   Eckart
      ImaginaryFrequency[1/cm]  308.58  
      CutoffEnergy[kcal/mol]    5.48
      WellDepth[kcal/mol]       13.89
      WellDepth[kcal/mol]       5.48
    End 

  End ! RRHO


!****************************************
!****************************************
!****************************************
!****************************************
!****************************************


######################

  Well       w_23 ! 852694215404703600442s ! [H][C]([H])[C]1([H])[O][C]([H])([C]([H])([H])[H])[C]1([H])[H]
    Species
      RRHO
        Geometry[angstrom]            15
        C -0.938144 -0.523141 0.403130
        C 0.021848 -0.949683 -0.746433
        C 1.082063 -0.174347 0.047861
        H -0.224446 -0.490786 -1.705634
        H 0.174515 -2.020983 -0.872763
        C 1.850841 0.918565 -0.653951
        H 2.405178 1.521200 0.069826
        H 1.168295 1.574692 -1.200424
        H 2.564852 0.484708 -1.360665
        C -2.184292 0.177996 0.062030
        H -3.133581 -0.343636 0.057749
        H -2.139881 1.207941 -0.272050
        O 0.080093 0.343538 0.947326
        H -1.136714 -1.357995 1.088112
        H 1.767898 -0.834736 0.593779
        Core   RigidRotor
          SymmetryFactor              0.5
        End
        Frequencies[1/cm]             37
        69.2 245.5 312.8 
        424.5 454.4 476.6 
        534.2 727.1 834.4 
        890.9 902.2 947.5 
        962.2 1024.5 1097.2 
        1128.8 1153.0 1182.7 
        1205.2 1245.4 1276.1 
        1367.2 1374.7 1395.6 
        1420.3 1443.9 1458.2 
        1492.5 2759.4 2895.8 
        3017.9 3030.7 3042.2 
        3125.8 3150.9 3154.8 
        3259.0
      Rotor     Hindered
        ThermalPowerMax           50.
        Group                     2 3 6 7 8 9 13 15 4 5 14
        Axis                      1 10
        Symmetry                  2
        Potential[kcal/mol]       12
        0.00 0.08 0.24 0.44 0.66 0.93 1.25 1.31 1.03 0.77 0.50 0.21
      End ! Rotor

      Rotor     Hindered
        ThermalPowerMax           50.
        Group                     2 1 10 11 12 13 14 4 5 15
        Axis                      3 6
        Symmetry                  3
        Potential[kcal/mol]       8
        0.00 0.42 1.49 2.66 3.13 2.56 1.41 0.39
      End ! Rotor

        ElectronicLevels[1/cm]        1
          0.    2
        ZeroEnergy[kcal/mol]          -0.52
      End ! RRHO
    End ! Species


!****************************************


######################
# BIMOLECULAR PRODUCTS
######################

######################
# BARRIERS
######################

  Barrier       rxn_34 w_23 w_2 ! 852694215404703600442_r12_insertion_R_2_1_13   ! 
  RRHO
    Geometry[angstrom]            15
        C -1.128055 -0.716650 0.239022
        C 0.020476 -0.847437 -0.747362
        C 1.048779 -0.105660 0.101479
        H -0.204245 -0.307233 -1.670762
        H 0.270798 -1.881589 -0.991718
        C 1.919255 0.907336 -0.613421
        H 2.520596 1.470425 0.104601
        H 1.297151 1.613220 -1.170442
        H 2.598218 0.405903 -1.310743
        C -2.257190 0.016715 -0.012985
        H -3.069857 0.057469 0.702360
        H -2.322641 0.651832 -0.889765
        O 0.134069 0.510380 1.000054
        H -1.148464 -1.423984 1.061894
        H 1.679634 -0.817395 0.655681
    Core   RigidRotor
      SymmetryFactor            0.5
    End ! Core

    Frequencies[1/cm]             37
        64.9 241.8 299.5 
        413.7 445.5 480.4 
        555.7 724.1 851.7 
        900.2 914.9 928.9 
        972.7 1008.8 1115.2 
        1146.2 1178.1 1185.0 
        1246.2 1287.3 1294.3 
        1378.0 1403.6 1417.7 
        1460.1 1484.7 1495.6 
        1551.2 2817.3 2984.6 
        3038.4 3084.3 3123.9 
        3125.0 3152.4 3183.3 
        3236.9
      Rotor     Hindered
        ThermalPowerMax           50.
        Group                     2 1 10 11 12 13 14 4 5 15
        Axis                      3 6
        Symmetry                  3
        Potential[kcal/mol]       8
        0.00 0.43 1.53 2.70 3.16 2.58 1.42 0.40
      End ! Rotor
  
    ElectronicLevels[1/cm]        1
      0.    2
    ZeroEnergy[kcal/mol]          13.61 ! 
    Tunneling   Eckart
      ImaginaryFrequency[1/cm]  641.4  
      CutoffEnergy[kcal/mol]    14.13
      WellDepth[kcal/mol]       14.13
      WellDepth[kcal/mol]       14.39
    End 

  End ! RRHO


!****************************************
  Barrier       rxn_35 w_23 w_3 ! 852694215404703600442_r13_insertion_ROR_1_2_3_13   ! 
  RRHO
    Geometry[angstrom]            15
        C -0.343998 0.397309 -0.068391
        C 1.652816 -0.004096 -0.313162
        C 1.549604 1.488772 -0.130642
        H 1.775217 -0.373967 -1.326992
        H 2.078179 -0.624337 0.468950
        C 2.332276 2.346135 -1.101918
        H 2.089714 3.402104 -0.960649
        H 2.090065 2.068201 -2.130695
        H 3.405698 2.211340 -0.943255
        C -1.201725 -0.205406 -0.937479
        H -1.332561 0.182880 -1.940142
        H -1.709784 -1.118347 -0.654361
        O 0.139519 1.677367 -0.334219
        H -0.370792 0.124402 0.988408
        H 1.799113 1.767761 0.902424
    Core   RigidRotor
      SymmetryFactor            0.5
    End ! Core

    Frequencies[1/cm]             37
        86.1 256.6 308.0 
        423.2 456.6 495.1 
        585.5 639.7 679.0 
        831.0 863.2 897.0 
        923.9 949.0 988.7 
        1114.5 1117.4 1171.5 
        1181.9 1243.0 1289.8 
        1361.8 1402.7 1421.1 
        1447.0 1478.0 1494.8 
        1546.0 2867.9 3023.2 
        3046.2 3099.0 3129.7 
        3132.0 3165.9 3235.1 
        3265.5
      Rotor     Hindered
        ThermalPowerMax           50.
        Group                     2 1 10 11 12 13 14 4 5 15
        Axis                      3 6
        Symmetry                  3
        Potential[kcal/mol]       8
        0.00 0.44 1.55 2.74 3.22 2.67 1.49 0.42
      End ! Rotor
  
    ElectronicLevels[1/cm]        1
      0.    2
    ZeroEnergy[kcal/mol]          15.46 ! 
    Tunneling   Eckart
      ImaginaryFrequency[1/cm]  752.55  
      CutoffEnergy[kcal/mol]    15.98
      WellDepth[kcal/mol]       15.98
      WellDepth[kcal/mol]       16.8
    End 

  End ! RRHO


!****************************************
!****************************************


End ! end kinetics
