# Supplementary material for: Unimolecular Reactions of 2,4-Dimethyloxetanyl Radicals
Source: J Phys Chem A. 2023 Mar 10;127(11):2591–600. doi: 10.1021/acs.jpca.2c08290 (PMC10041641; doi:10.1021/acs.jpca.2c08290)
Supplement: Supplementary file 2 — jp2c08290_si_002.zip [file jp2c08290_si_002.zip › R1_new_mess_0000.out]

Wells (G - ground energy, D - dissociation limit, kcal/mol):
      Name        G        D
       w_1      0.0     14.1
       w_2     -0.8      6.4
       w_3     -1.3     13.1
      w_12    -21.4      0.1
      w_15    -18.8      0.1
      w_22    -27.7    -13.8
      w_23     -0.5     13.6

Bimolecular Products (G - ground energy, kcal/mol):
      Name        G
      pr_1      5.2
      pr_2    -10.1
      pr_3     -2.0
      pr_8    -19.3

Well-to-Bimolecular Barriers (H/G - barrier height/well depth, kcal/mol)
      Name        H     Well        G  Product
     rxn_8     13.6      w_2     -0.8     pr_1
     rxn_9      6.4      w_2     -0.8     pr_2
     rxn_13     17.2      w_3     -1.3     pr_3
     rxn_26      3.7     w_15    -18.8     pr_3
     rxn_33    -13.8     w_22    -27.7     pr_8

Well-to-Well Barriers (H/G - barrier height/well depth, kcal/mol):
      Name        H     Well       G1     Well       G2
     rxn_1     16.2      w_1      0.0      w_3     -1.3
     rxn_7     14.1      w_2     -0.8      w_1      0.0
     rxn_15      0.1     w_12    -21.4     w_15    -18.8
     rxn_16     13.1     w_12    -21.4      w_3     -1.3
     rxn_24      0.7     w_15    -18.8     w_22    -27.7
     rxn_34     13.6     w_23     -0.5      w_2     -0.8
     rxn_35     15.5     w_23     -0.5      w_3     -1.3

________________________________________________________________________________________

Unimolecular Rate Units: 1/sec;  Bimolecular Rate Units: cm^3/sec

______________________________________________________________________________________

Species-Species Rate Tables:

Temperature = 300 K

High Pressure Rate Coefficients:

From\To           w_1          w_2          w_3         w_12         w_15         w_22         w_23         pr_1         pr_2         pr_3         pr_8
w_1               ***      118.155      2.92297          ***          ***          ***          ***          ***          ***          ***          ***
w_2           13.3027          ***          ***          ***          ***          ***      29.4666       301.22  3.28995e+07          ***          ***
w_3          0.125982          ***          ***      10.4215          ***          ***     0.464644          ***          ***     0.561092          ***
w_12              ***          ***   5.7666e-13          ***   0.00283245          ***          ***          ***          ***          ***          ***
w_15              ***          ***          ***  0.000500744          ***     0.106064          ***          ***          ***  1.48397e-05          ***
w_22              ***          ***          ***          ***  5.50141e-07          ***          ***          ***          ***          ***      2469.21
w_23              ***      213.444      8.79183          ***          ***          ***          ***          ***          ***          ***          ***
pr_1              ***  2.82097e-20          ***          ***          ***          ***          ***          ***          ***          ***          ***
pr_2              ***  1.25471e-26          ***          ***          ***          ***          ***          ***          ***          ***          ***
pr_3              ***          ***  2.49029e-28          ***  6.73283e-19          ***          ***          ***          ***          ***          ***
pr_8              ***          ***          ***          ***          ***   7.8164e-18          ***          ***          ***          ***          ***

Temperature = 300 K    Pressure = 7.6 torr

From\To           w_1          w_2          w_3         w_12         w_15         w_22         w_23         pr_1         pr_2         pr_3         pr_8
w_1           98.9111   0.00526211       1.8667  5.69417e-05    0.0493454     -1719.16   0.00274358    0.0442124      96.9089    0.0290432      16.5667
w_2       6.54299e-06       931335  3.53593e-08  0.000235978    0.0193215     -935.404   3.0608e-05   4.1983e-05       931335  4.48448e-10      4.10555
w_3         0.0804566  7.79798e-06      11.1476    0.0708539      9.23203     -936.052     0.204035  0.000423348     0.246902     0.756053     -5.53943
w_12      1.19644e-19  1.22617e-17  3.92065e-15   0.00261417   0.00261282  3.76857e-11  2.31364e-19  1.28906e-21  1.50508e-18  2.46556e-08  1.32799e-06
w_15        1.999e-17 -2.30261e-18   9.0311e-14  0.000461917     0.105975    0.0116439  2.81803e-17  3.20606e-19  1.01115e-16  1.47144e-05     0.093854
w_22     -3.75977e-18 -1.70283e-17 -4.74965e-17  5.13363e-14  6.04525e-08      483.686 -4.60644e-18 -2.90411e-22 -1.10973e-16 -1.40432e-18      483.686
w_23       0.00223749   0.00977281      3.86066  7.91593e-05    0.0544823     -1717.77      144.103    0.0283749      140.123    0.0172115      4.06328
pr_1      4.66174e-25  3.62684e-27  1.03566e-25  5.67628e-30  8.00867e-27 -1.40014e-24  3.66854e-25  2.80533e-20  2.80524e-20   2.2439e-26  2.16186e-27
pr_2      4.16129e-33   3.2764e-28  2.45978e-34  1.64592e-37  3.18576e-36 -2.18402e-30  7.37792e-33  1.14237e-31  3.27766e-28  1.32984e-35  1.35978e-35
pr_3      5.55581e-31  8.02637e-38  3.35559e-28  1.97762e-22    6.676e-19 -2.70678e-26  4.03717e-31  4.07099e-32  5.92463e-30  6.71921e-19  4.12352e-21
pr_8      1.14691e-40  2.32425e-40 -8.89794e-40  3.69261e-33  1.54085e-27  1.53109e-18  3.44429e-41  1.41941e-45  2.19236e-42  1.49228e-33  1.53109e-18

Temperature = 300 K    Pressure = 76 torr

From\To           w_1          w_2          w_3         w_12         w_15         w_22         w_23         pr_1         pr_2         pr_3         pr_8
w_1           116.394    0.0302196      2.70016  0.000710558   0.00371639     -1517.11   0.00424079    0.0761434      113.559    0.0112825     -16.9335
w_2       0.000452171  4.22905e+06  3.60262e-07 -4.42496e-05  0.000166535      76.4654    0.0020217   0.00322156  4.22905e+06  9.37511e-10     -1.71301
w_3          0.116379  9.86055e-06      11.4792      2.50236      7.78703      12614.7     0.379272  0.000241484    0.0814206     0.565012     -19.6895
w_12      1.47736e-18 -1.94397e-17  1.38465e-13   0.00279767   0.00279748 -8.11315e-11   4.1175e-18  4.09995e-21  5.90672e-19  5.83949e-09  1.77936e-07
w_15      5.22907e-18  1.65098e-17  7.61733e-14  0.000494563     0.106011    0.0264642  1.05346e-17  4.25003e-20  7.86555e-18  1.48125e-05    0.0790373
w_22     -3.31784e-18  1.37496e-18  6.40072e-16 -1.62689e-11  1.37221e-07      1197.73 -8.70565e-22 -2.69787e-22 -3.62877e-17   4.2084e-18      1197.73
w_23       0.00345853    0.0681773      7.17644   0.00141103    0.0203848    -0.325769      200.832    0.0788445      193.472     0.011286     -5.70617
pr_1      8.02856e-25  2.91926e-25  5.90756e-26  1.76063e-29  1.12052e-27 -1.30073e-24  1.01937e-24  2.80534e-20  2.80512e-20  3.06764e-27  3.68509e-29
pr_2      4.87712e-33  1.56058e-27  8.11228e-35 -3.26393e-37   2.7738e-36 -7.13684e-31  1.01891e-32  1.14232e-31  1.56071e-27  1.21336e-36 -3.25486e-35
pr_3      2.15829e-31   1.5941e-37  2.50769e-28  4.68384e-23  6.72051e-19  4.18454e-26  2.64727e-31  5.56546e-33  5.40567e-31  6.72517e-19   4.1882e-22
pr_8     -1.17226e-40 -1.01972e-40 -3.16243e-39  5.20159e-32  1.29789e-27  3.79146e-18 -4.84479e-41  2.41951e-47 -5.24777e-42  1.51569e-34  3.79146e-18

Temperature = 300 K    Pressure = 760 torr

From\To           w_1          w_2          w_3         w_12         w_15         w_22         w_23         pr_1         pr_2         pr_3         pr_8
w_1           119.689     0.592607      2.89919   0.00772708    0.0213269       -16289   0.00426172    0.0841323      116.106   0.00179298      37.4648
w_2         0.0568116  1.34639e+07 -2.71614e-05  0.000500397  0.000459236      25399.4     0.206962     0.572342  1.34639e+07  5.28643e-09    -0.776751
w_3          0.124957  9.20857e-06      11.5338      8.22356      2.16641      18.5744     0.450693  5.24879e-05    0.0128285      0.55689   -0.0398864
w_12      1.90485e-18 -3.70954e-18   4.5504e-13   0.00282675   0.00282673  5.42816e-10  5.36634e-18  2.20841e-21   3.3428e-19  7.50312e-10  1.89593e-08
w_15      3.78005e-19  5.52506e-17  2.11928e-14  0.000499733     0.106016    0.0537048  8.70246e-19  1.04899e-21  5.26459e-19  1.48231e-05     0.051797
w_22     -3.58101e-17  4.89947e-16  -1.5977e-16  1.38006e-09  2.79333e-07      1977.88  5.59255e-20 -1.07966e-22 -9.95502e-18 -2.06537e-18      1977.88
w_23       0.00347561      1.68138      8.52787   0.00183413   0.00181177      152.197      218.365      0.10933      208.037   0.00291026    -0.888347
pr_1       8.8709e-25  5.31989e-23  1.28402e-26 -4.15698e-29 -1.26082e-28 -3.67714e-25  1.41352e-24  2.80541e-20  2.79986e-20  1.35054e-28  5.15125e-31
pr_2      4.98928e-33  5.09628e-27   1.2798e-35 -5.40101e-37  4.64395e-36 -1.88996e-31  1.09633e-32  1.14018e-31  5.09641e-27  4.05136e-38  3.74966e-36
pr_3      3.42979e-32  8.93038e-37  2.47165e-28  6.01823e-24  6.72531e-19 -6.82877e-26  6.82622e-32  2.45021e-34  1.80493e-32  6.72579e-19  4.19449e-23
pr_8      8.54888e-40 -4.72728e-41   5.1171e-37 -4.36859e-30   8.4803e-28  6.26105e-18   1.1139e-39  3.38215e-49  6.04553e-43  1.51796e-35  6.26105e-18

Temperature = 300 K    Pressure = 7600 torr

From\To           w_1          w_2          w_3         w_12         w_15         w_22         w_23         pr_1         pr_2         pr_3         pr_8
w_1           120.072      20.1261      2.92415  0.000153942  2.24873e-05  -0.00640351   0.00339789    0.0714296      96.9462   0.00019338 -6.63875e-10
w_2           2.25448  2.57685e+07  7.34868e-05   0.00088002  0.000368051    -0.348187      6.07994      35.1685  2.57685e+07  1.17038e-08   0.00535662
w_3          0.126033  5.84378e-05      11.5405      10.1206      0.27157     -1.58373     0.462833  5.73355e-06   0.00134973     0.558379  2.00391e-05
w_12      3.68769e-19  1.48597e-18  5.60009e-13   0.00282999   0.00282999  5.83274e-11  1.03051e-18  8.41357e-23  1.11572e-20  7.80149e-11   1.7942e-09
w_15      9.48477e-21  1.23134e-17  2.65659e-15   0.00050031     0.106017    0.0849919  1.70495e-20  3.85867e-24  6.63758e-21  1.48242e-05      0.02051
w_22      6.79601e-21  -2.4816e-20  -3.8886e-23 -2.52721e-08  3.33892e-07       2366.8  3.80984e-24  6.66958e-22  3.79766e-17  2.43698e-18       2366.8
w_23       0.00277111      44.2255      8.75755  0.000352387  3.29778e-05  1.94479e-05      220.995    0.0968522      167.912  0.000366551 -2.33463e-09
pr_1      7.53155e-25  3.29153e-21  1.40264e-27  2.72847e-31  4.69948e-31  3.21448e-24  1.25219e-24  2.80595e-20   2.4766e-20  2.02069e-30 -2.47192e-32
pr_2      4.16758e-33  9.82131e-27  1.37483e-36 -3.08416e-37  1.11441e-36  7.45265e-31  8.85172e-33  1.00854e-31  9.82142e-27  5.68193e-40 -1.95599e-37
pr_3      3.69925e-33  1.98769e-36  2.47825e-28  6.25756e-25   6.7258e-19  5.88547e-24  8.59788e-33  3.66604e-36  2.53137e-34  6.72585e-19  4.14798e-24
pr_8      -2.2686e-41  3.23887e-43 -2.55488e-40  7.99999e-29  6.75338e-28  7.49221e-18  4.19622e-44 -1.62298e-50 -3.15362e-44  1.50114e-36  7.49221e-18

Temperature = 300 K    Pressure = 76000 torr

From\To           w_1          w_2          w_3         w_12         w_15         w_22         w_23         pr_1         pr_2         pr_3         pr_8
w_1           120.112      85.4868      2.92672   1.5778e-05  0.000446242  -0.00335332   0.00123318    0.0288956      31.6682  1.94998e-05  5.62578e-10
w_2           9.62356  3.15928e+07  0.000123166  0.000635134     -164.779      1688.09      22.2442      199.894  3.15925e+07  4.11692e-09 -0.000206449
w_3          0.126144  7.00711e-05      11.5411      10.3642    0.0279037    -0.232429     0.464184   3.0641e-07    7.262e-05     0.558624  1.97394e-07
w_12      3.94185e-20 -1.96563e-19  5.73486e-13   0.00283032   0.00283032  2.94683e-11  1.12846e-19  6.40251e-25   7.6101e-23  7.83493e-12  9.30068e-11
w_15      1.53423e-22  6.74322e-18  2.72964e-16  0.000500368     0.106017     0.101552  1.89375e-22  1.07579e-26  1.03026e-22  1.48243e-05   0.00394957
w_22      2.67963e-24 -1.05721e-19 -1.17948e-20  2.05182e-17  5.26742e-07      2453.09  4.95709e-25 -1.20505e-28 -1.61112e-24  1.32244e-17      2453.09
w_23        0.0010057      161.145      8.78313   3.8585e-05   0.00084086  -0.00845348      221.283    0.0387702      51.3146  3.77814e-05  1.06068e-09
pr_1      3.04676e-25  1.87202e-20  7.49942e-29 -3.77082e-31  9.76403e-26 -1.00358e-24  5.01257e-25  2.80776e-20  9.35667e-21  1.40768e-32  1.16663e-34
pr_2      1.36027e-33  1.20484e-26    9.518e-38 -2.45726e-37  6.28418e-32 -6.45908e-31  2.70271e-33  3.81029e-32  1.20484e-26  4.47357e-42  7.50727e-41
pr_3       3.7302e-34   7.1284e-37  2.47934e-28  6.28438e-26  6.72585e-19  1.15675e-25  8.86208e-34  2.55388e-38  1.99303e-36  6.72585e-19  3.03946e-25
pr_8      3.09525e-47 -8.11549e-42  4.21991e-45  2.90564e-37  6.48494e-29  7.76537e-18  4.21988e-48  7.65971e-53  1.21039e-47  1.09997e-37  7.76537e-18

Temperature = 350 K

High Pressure Rate Coefficients:

From\To           w_1          w_2          w_3         w_12         w_15         w_22         w_23         pr_1         pr_2         pr_3         pr_8
w_1               ***      2854.48      109.599          ***          ***          ***          ***          ***          ***          ***          ***
w_2           390.374          ***          ***          ***          ***          ***      760.747        11727   1.8739e+08          ***          ***
w_3           5.74038          ***          ***      226.395          ***          ***      17.9819          ***          ***      47.7722          ***
w_12              ***          ***  2.39468e-09          ***     0.512325          ***          ***          ***          ***          ***          ***
w_15              ***          ***          ***    0.0282548          ***      1.02445          ***          ***          ***   0.00300926          ***
w_22              ***          ***          ***          ***  5.50545e-05          ***          ***          ***          ***          ***      89683.3
w_23              ***       5815.9      358.948          ***          ***          ***          ***          ***          ***          ***          ***
pr_1              ***    2.172e-19          ***          ***          ***          ***          ***          ***          ***          ***          ***
pr_2              ***  7.25349e-25          ***          ***          ***          ***          ***          ***          ***          ***          ***
pr_3              ***          ***  3.11721e-26          ***  3.36608e-18          ***          ***          ***          ***          ***          ***
pr_8              ***          ***          ***          ***          ***  3.55466e-17          ***          ***          ***          ***          ***

Temperature = 350 K    Pressure = 7.6 torr

From\To           w_1          w_2          w_3         w_12         w_15         w_22         w_23         pr_1         pr_2         pr_3         pr_8
w_1           1904.55          ***      46.2467   0.00175002      1.93776     -38.9752    0.0715574      1.43495      1852.45      2.00681    -0.364828
w_2               ***          ***          ***          ***          ***          ***          ***          ***          ***          ***          ***
w_3           2.42235          ***      256.474     0.672932      178.673     -15.1231      4.43688    0.0299089      11.6689      40.6078      18.2914
w_12      9.47562e-16          ***  7.12106e-12      0.41497     0.414456 -5.92317e-07  1.26313e-15  1.16339e-17  3.64386e-14  2.09936e-05  0.000492988
w_15      5.92139e-14          ***  1.04229e-10    0.0228573      1.04419    0.0156011  6.25354e-14  2.06594e-15  4.88684e-13   0.00295063      1.00278
w_22     -6.40348e-17          *** -4.74435e-16 -1.75749e-12   8.3839e-07      7533.99  8.96054e-16  9.71459e-20  6.01404e-16  -4.9107e-16      7533.99
w_23        0.0748099          ***      88.5605   0.00245927      2.13899      570.287      2685.01     0.831828      2591.84      1.22515     -1.98471
pr_1      3.63437e-24          ***  1.44644e-24  5.49311e-29  1.71277e-25  1.49771e-25  2.01495e-24  2.15692e-19  2.15683e-19  9.04231e-25  6.77185e-26
pr_2      9.80546e-31          ***  1.17951e-31   3.4974e-35  8.46741e-33  1.93766e-31   1.3121e-30  4.50758e-29  4.75162e-29  1.94079e-32   2.0077e-33
pr_3       6.8585e-29          ***  2.64971e-26  1.29508e-21   3.3005e-18 -5.30424e-27  4.00533e-29  1.22005e-29    1.253e-27  3.34964e-18  4.78487e-20
pr_8     -2.37627e-40          ***  2.27287e-37  5.79133e-31  2.13599e-26   2.9841e-18 -1.20187e-39  1.73993e-41   2.4683e-39  9.11162e-31   2.9841e-18

Temperature = 350 K    Pressure = 76 torr

From\To           w_1          w_2          w_3         w_12         w_15         w_22         w_23         pr_1         pr_2         pr_3         pr_8
w_1           2681.62      1.29843      89.5364     0.023629     0.895081      114.072     0.158415      3.58703      2584.65      1.45089     -1.46456
w_2        0.00611832  1.13842e+07  3.17685e-05    0.0355359     0.213682     -50.1405    0.0230372    0.0590369  1.13842e+07  2.79354e-07      2.24649
w_3            4.6896   0.00159391      287.621      31.6613       187.82      456.613      11.5622    0.0282715      5.96311      43.8385     -5.56153
w_12      1.30826e-14 -4.59273e-17  3.34898e-10     0.491667     0.491571  2.78031e-09  2.86416e-14  9.52297e-17    1.858e-14  7.08278e-06  8.80787e-05
w_15      2.73715e-14   4.7082e-16  1.09564e-10    0.0271102      1.04898    0.0532444  4.08065e-14  5.51942e-16  6.34074e-14   0.00300095     0.965624
w_22      1.87339e-16 -5.11347e-16   1.4317e-14  2.43793e-11  2.86121e-06      24817.9  8.45747e-19 -9.60716e-20    5.698e-15  2.76018e-17      24817.9
w_23         0.165624       2.8871      230.799    0.0542065      1.39614     0.537456      4804.87      3.56246       4564.6      1.37418     0.436373
pr_1      9.08575e-24  9.61997e-25  1.36724e-24  4.36682e-28  4.57579e-26  -1.4818e-25  8.63062e-24  2.15692e-19  2.15672e-19  2.14511e-25  2.40157e-27
pr_2      1.36888e-30  3.87683e-26  6.02872e-32  -1.0323e-34  3.79268e-34  1.84263e-30   2.3125e-30  4.50734e-29  3.88171e-26  3.02191e-33 -1.64483e-34
pr_3      4.95865e-29  8.15761e-35  2.86054e-26  4.36932e-22  3.35678e-18  2.24705e-27  4.49209e-29  2.89434e-30  1.95098e-28  3.36223e-18  5.01036e-21
pr_8     -9.55907e-40  9.42138e-39 -6.90963e-38  9.38096e-32  2.05685e-26  9.83511e-18    2.712e-40   6.1705e-43 -2.02218e-40  9.54103e-32  9.83512e-18

Temperature = 350 K    Pressure = 760 torr

From\To           w_1          w_2          w_3         w_12         w_15         w_22         w_23         pr_1         pr_2         pr_3         pr_8
w_1           2905.52      10.4032      106.636    0.0519359      0.16894     -146.686     0.177967      4.66964      2783.14     0.342501     -9.44256
w_2          0.686592  4.56227e+07  0.000564553 -0.000342956 -9.62762e-05      3085.22      2.21483      8.29174  4.56227e+07  1.27915e-06     -1.42515
w_3           5.58521   0.00141218      295.663      152.416      72.8445     -73.4504      16.5295   0.00961994      1.31578      46.8667     0.202819
w_12      2.84054e-14 -1.19011e-15  1.61217e-09     0.509324     0.509312   7.3298e-09  6.83965e-14  1.01742e-16  1.05564e-14  1.14457e-06  1.05958e-05
w_15      3.05797e-15  4.49909e-16  4.24935e-11    0.0280886      1.05001     0.179783  6.10499e-15  2.73163e-17  1.87461e-15   0.00300655     0.839137
w_22     -2.40858e-16  3.54189e-14 -2.30269e-15  5.18442e-10  9.66245e-06      54511.2 -4.68592e-20 -7.63659e-20  1.99006e-15  2.00437e-15      54511.2
w_23         0.186067      29.2595      329.955     0.129078     0.208871    -0.030321      5886.84       6.7216      5519.81     0.569405    -0.624075
pr_1       1.1828e-23  1.47063e-22  4.65228e-25  4.63101e-28  1.98216e-27 -1.17817e-25  1.62843e-23  2.15699e-19  2.15523e-19  1.67302e-26  1.71068e-29
pr_2      1.47626e-30  1.69109e-25  1.33107e-32   9.9609e-36  5.32651e-36  6.24252e-31  2.80138e-30  4.50423e-29  1.69158e-25   1.6897e-34  9.14943e-34
pr_3      1.17055e-29  3.13644e-34  3.05813e-26  7.06076e-23  3.36304e-18  4.10272e-26  1.86131e-29  2.25736e-31  1.09089e-29  3.36362e-18  5.03715e-22
pr_8     -6.14511e-39 -6.51994e-39  2.52452e-39  -1.9303e-31  1.78738e-26  2.16054e-17 -3.88196e-40  4.39535e-45  1.12484e-39  9.59204e-33  2.16054e-17

Temperature = 350 K    Pressure = 7600 torr

From\To           w_1          w_2          w_3         w_12         w_15         w_22         w_23         pr_1         pr_2         pr_3         pr_8
w_1           2936.78      270.358      109.411   -0.0153956   0.00433851    -0.030469     0.155482      4.40674      2552.39    0.0411749     0.143483
w_2           35.5937  1.15095e+08   0.00779808  0.000677174   -0.0703617  -0.00315399      86.8604      651.455  1.15094e+08  2.79694e-06   -0.0544353
w_3           5.73057    0.0031271      296.891      214.855       10.854    0.0540909      17.7858   0.00135614     0.160854      47.5029  0.000927244
w_12      7.66564e-15  3.67475e-18  2.27262e-09     0.511648     0.511647  2.46767e-08  1.90276e-14  7.43132e-18  5.13426e-16  1.26512e-07  1.06807e-06
w_15        8.185e-17  1.90523e-15  6.33166e-12    0.0282173      1.05015     0.491145  1.83074e-16   1.8892e-19  2.11959e-17   0.00300714      0.52778
w_22      -5.1917e-20  1.82007e-16 -1.64564e-21 -4.07233e-08   2.6398e-05      79204.6 -6.04093e-21 -1.87818e-18  1.31941e-14  1.15072e-14      79204.6
w_23          0.16256      685.195      355.034     0.035913 -0.000194295   0.00325579      6116.84      7.09003      5069.22    0.0901651     0.123002
pr_1      1.11622e-23  1.19884e-20  6.55838e-26  1.45048e-28  3.57038e-29 -2.89574e-24  1.71773e-23  2.15754e-19  2.03737e-19  3.66241e-28  -7.2439e-33
pr_2      1.35737e-30  4.42644e-25  1.62728e-33  1.27622e-35  3.06211e-34  4.31243e-30  2.57951e-30  4.25792e-29  4.42691e-25  3.21278e-36 -4.07153e-35
pr_3      1.40717e-30  6.95309e-34  3.09964e-26  7.80442e-24   3.3637e-18  2.36751e-25  2.94737e-30  4.94157e-33  2.07422e-31  3.36376e-18  5.01667e-23
pr_8      9.40825e-41  -2.0761e-40  6.86328e-40  1.61423e-29  1.12406e-26  3.13933e-17  8.11322e-41 -1.86122e-48  -5.0056e-41  9.55303e-34  3.13933e-17

Temperature = 350 K    Pressure = 76000 torr

From\To           w_1          w_2          w_3         w_12         w_15         w_22         w_23         pr_1         pr_2         pr_3         pr_8
w_1           2940.13      1689.09      109.715   0.00163486  2.27228e-05   -0.0059736    0.0756634       2.3671      1138.88   0.00421064 -3.23537e-09
w_2             230.7  1.70116e+08    0.0149272   0.00016621     0.524308     -18.5908      476.022       6009.1   1.7011e+08   1.4016e-06 -8.67324e-05
w_3           5.74647   0.00564047      297.028      224.584      1.15172    -0.563757      17.9481  9.46663e-05    0.0113411      47.5805  1.74153e-05
w_12      9.05847e-16  2.15802e-18  2.37553e-09     0.511892     0.511892  3.59978e-08  2.25662e-15  8.34656e-20  5.72984e-18  1.28094e-08  7.33123e-08
w_15      9.93507e-19  3.05399e-16  6.71752e-13    0.0282309      1.05016     0.857106  2.27219e-18  2.70377e-22  1.42692e-19    0.0030072     0.161819
w_22     -1.41905e-16  -2.7087e-16  1.02359e-14 -3.92549e-07  4.60346e-05      87931.9 -3.57312e-20 -2.28942e-18 -5.00806e-15  3.81988e-14      87931.9
w_23        0.0791088      3643.22      358.273   0.00426297    -0.056616     -20.1529      6144.97      3.82674      2139.55   0.00970857 -6.77567e-05
pr_1      5.99599e-24  1.11267e-19  4.57879e-27  2.37566e-31 -2.53616e-28  -3.5303e-24  9.27142e-24  2.16015e-19  1.04733e-19  3.23751e-30   2.4319e-30
pr_2      6.04272e-31  6.58281e-25  1.14102e-34 -6.46558e-37 -1.99656e-33 -1.62912e-30  1.08584e-30  2.18882e-29  6.58305e-25  3.09041e-38  3.51432e-36
pr_3      1.43904e-31  3.50169e-34  3.10471e-26  7.90202e-25  3.36377e-18  8.14098e-25  3.17488e-31  4.36828e-35  1.99521e-33  3.36377e-18  4.24601e-24
pr_8      5.84475e-38 -9.90245e-42 -4.07784e-36  1.55591e-28  3.45748e-27  3.48524e-17 -1.25731e-38  6.24843e-46  4.32056e-42  8.08551e-35  3.48524e-17

Temperature = 400 K

High Pressure Rate Coefficients:

From\To           w_1          w_2          w_3         w_12         w_15         w_22         w_23         pr_1         pr_2         pr_3         pr_8
w_1               ***      31046.4      1687.35          ***          ***          ***          ***          ***          ***          ***          ***
w_2           4932.17          ***          ***          ***          ***          ***      8729.98       190940  7.04764e+08          ***          ***
w_3           100.065          ***          ***      2232.73          ***          ***      277.165          ***          ***      1356.65          ***
w_12              ***          ***  1.29306e-06          ***      26.1977          ***          ***          ***          ***          ***          ***
w_15              ***          ***          ***     0.586634          ***      9.03294          ***          ***          ***     0.166237          ***
w_22              ***          ***          ***          ***   0.00279597          ***          ***          ***          ***          ***   1.3674e+06
w_23              ***      70492.9      5995.44          ***          ***          ***          ***          ***          ***          ***          ***
pr_1              ***  1.07431e-18          ***          ***          ***          ***          ***          ***          ***          ***          ***
pr_2              ***  1.61991e-23          ***          ***          ***          ***          ***          ***          ***          ***          ***
pr_3              ***          ***  1.26467e-24          ***  1.19495e-17          ***          ***          ***          ***          ***          ***
pr_8              ***          ***          ***          ***          ***  1.16082e-16          ***          ***          ***          ***          ***

Temperature = 400 K    Pressure = 7.6 torr

From\To           w_1          w_2          w_3         w_12         w_15         w_22         w_23         pr_1         pr_2         pr_3         pr_8
w_1           14728.3          ***      407.681    0.0215056      24.9467      19.2676     0.657607      16.2354      14232.8       39.187      6.91419
w_2               ***          ***          ***          ***          ***          ***          ***          ***          ***          ***          ***
w_3           24.1904          ***      2596.51      3.10497      1430.74     -2.83148      34.1095     0.602049      173.454      707.767      223.262
w_12      6.74863e-13          ***  1.80985e-09      16.9573      16.9125  8.62999e-07  6.84381e-13  3.63843e-14   7.1573e-12   0.00328659    0.0414977
w_15      1.92149e-11          ***  1.85553e-08     0.378714      9.49092    0.0158727  1.63872e-11  1.26622e-12  2.25323e-10      0.15873      8.93762
w_22      4.61149e-15          *** -1.14494e-14    5.466e-12  4.90149e-06      46084.6  5.37222e-14  4.01627e-19 -1.68793e-13 -5.49086e-13      46084.6
w_23          0.84307          ***      737.222    0.0290293      27.2344      288.237      19761.7      8.56816      18956.4        25.51    -0.747242
pr_1      1.44935e-23          ***  9.07485e-24  1.02063e-27  1.47246e-24  1.52251e-27  5.95761e-24  1.06391e-18  1.06387e-18  1.41908e-23  8.42431e-25
pr_2       5.1906e-29          ***  1.06886e-29  8.55495e-34  1.07095e-30 -2.57132e-30  5.38456e-29  4.34613e-27  4.46843e-27  4.37423e-30  4.17469e-31
pr_3      2.16589e-27          ***  6.59707e-25  5.29035e-21  1.14099e-17 -9.06456e-26  1.10075e-27  8.77676e-28  6.62239e-26  1.17773e-17  3.62092e-19
pr_8      1.39904e-37          ***  7.60736e-35  2.44208e-29  2.34855e-25  3.88559e-18 -8.55092e-39  1.90464e-38   2.3104e-36  1.32364e-28  3.88559e-18

Temperature = 400 K    Pressure = 76 torr

From\To           w_1          w_2          w_3         w_12         w_15         w_22         w_23         pr_1         pr_2         pr_3         pr_8
w_1           26190.6          ***      1104.49     0.318067       20.238      33.3961      2.17947      60.0974      24952.9      49.5604      1.13236
w_2               ***          ***          ***          ***          ***          ***          ***          ***          ***          ***          ***
w_3           65.5033          ***       3489.1      170.029      1896.93      35.5622      124.368     0.903441      133.393      1062.52      22.8653
w_12      1.07218e-11          ***  9.84842e-08      23.4814      23.4696  2.68042e-05  1.85346e-11  1.66886e-13  2.60365e-11   0.00151123    0.0102343
w_15      1.55721e-11          ***     2.46e-08     0.525546      9.67127    0.0764347  1.78028e-11  6.42268e-13  5.39836e-11     0.165292        8.904
w_22      7.96691e-15          ***  1.43108e-13  1.85893e-10  2.36059e-05       192165   -5.527e-17  1.46282e-17  3.75873e-14 -5.79048e-14       192165
w_23          2.79541          ***      2689.91     0.704823      29.6554    -0.286474      46271.3      54.1787      43447.9      45.2923      1.04158
pr_1      5.37124e-23          ***  1.36182e-23  4.44256e-27  7.46389e-25  5.48032e-26  3.77406e-23  1.06392e-18  1.06381e-18  5.23862e-24  5.67555e-26
pr_2      9.11075e-29          ***  8.21715e-30  2.83498e-33  2.56232e-31  5.75244e-31  1.23641e-28  4.34588e-27   4.5702e-27   1.0754e-30   1.3824e-32
pr_3      2.73997e-27          ***  9.90481e-25  2.43252e-21  1.18816e-17  8.03611e-27  1.95246e-27     3.24e-28  1.62811e-26  1.19246e-17  4.05706e-20
pr_8      2.29571e-38          ***  7.78934e-36  6.02205e-30  2.33977e-25  1.62757e-17  1.66558e-38  1.28317e-39  7.65062e-38  1.48307e-29  1.62757e-17

Temperature = 400 K    Pressure = 760 torr

From\To           w_1          w_2          w_3         w_12         w_15         w_22         w_23         pr_1         pr_2         pr_3         pr_8
w_1           31398.3      124.695      1567.46      1.11583      3.79043     -53.5363      3.02457       99.074      29580.4      18.7285       4.1708
w_2           4.14827  1.02795e+08    0.0136406   -0.0651209    -0.055748     -945.222      12.0659      58.1415  1.02795e+08  0.000131826     -5.90685
w_3           92.9552    0.0761265      3864.98       1197.8       1010.5     -9.28614      228.256     0.486231      42.9167      1289.65      2.47398
w_12      3.82275e-11 -8.69992e-12  6.93701e-07      25.7432      25.7415 -0.000524229  7.85189e-11  3.27406e-13  2.52793e-11   0.00032256   0.00147907
w_15      2.88909e-12  2.80456e-13  1.31046e-08     0.576416      9.72591     0.411722  4.68959e-12  6.01692e-14   2.8541e-12     0.166082       8.5717
w_22     -1.27503e-14 -1.23879e-12 -3.72963e-14 -3.74488e-09  0.000127332       555052  8.19863e-19  2.13113e-18 -8.15475e-15  5.22676e-13       555052
w_23          3.87989      340.581      4937.43      2.93667      7.81635   0.00336068      68028.2      145.781      62559.6      30.0853    0.0425245
pr_1      8.85559e-23   2.8526e-22  7.32883e-24  8.52428e-27   6.9798e-26  7.99111e-27  1.01577e-22  1.06395e-18  1.06347e-18  6.94945e-25  7.41953e-28
pr_2      1.08385e-28  2.06035e-24  2.64722e-30   3.0648e-33  1.58461e-32 -1.73614e-31  1.78803e-28   4.3445e-27  2.06499e-24  9.88073e-32  5.22952e-32
pr_3      1.03537e-27  4.50696e-32  1.20222e-24  5.18285e-22  1.19383e-17  1.32813e-25   1.2966e-27  4.29812e-29   1.4959e-27   1.1943e-17  4.12024e-21
pr_8       8.4295e-38 -6.56675e-37  8.43376e-37  8.61467e-31   2.2525e-25  4.70986e-17  6.08205e-40  1.67747e-41  2.89417e-37  1.50617e-30  4.70986e-17

Temperature = 400 K    Pressure = 7600 torr

From\To           w_1          w_2          w_3         w_12         w_15         w_22         w_23         pr_1         pr_2         pr_3         pr_8
w_1           32352.8      1783.27      1674.88     0.444636     0.151442      11.7377      2.83754      103.298      28785.2      2.72215     0.217757
w_2           242.612  3.20797e+08     0.147168  8.94058e-05     0.042102    -0.011785      549.134      5074.68  3.20791e+08  0.000230909    0.0177294
w_3           99.3254    0.0815849      3944.18      2034.87      189.751  -0.00467975      269.366    0.0939369      6.46288      1344.16    0.0440398
w_12      1.52489e-11   2.8844e-14  1.17848e-06      26.1271      26.1269   1.5698e-06  3.40334e-11  4.63328e-14  2.07287e-12  3.98245e-05  0.000162282
w_15      1.16654e-13 -2.21832e-14  2.46098e-09     0.585048      9.73493      2.00137  2.32171e-13  8.04037e-16  2.50715e-14     0.166166      6.98235
w_22      2.79563e-15 -1.49986e-15 -2.68858e-17 -3.42922e-08  0.000619363  1.02822e+06 -7.50072e-19  1.15285e-16 -2.56618e-14  3.55005e-12  1.02822e+06
w_23           3.6401      5038.03      5826.74      1.27133      0.38707  0.000278148        74990      188.432        63925      6.50871    -0.228349
pr_1      9.23363e-23  2.76808e-20  1.41586e-24  1.20421e-27  9.93711e-28  4.32772e-25  1.31305e-22  1.06427e-18  1.03637e-18  2.36941e-26 -4.48158e-30
pr_2      1.06215e-28  7.14838e-24  3.99652e-31  2.19427e-34 -8.41781e-34 -4.16434e-31  1.84068e-28  4.23379e-27   7.1529e-24  2.74046e-33  1.00282e-34
pr_3      1.50487e-28  7.87936e-32  1.25303e-24  6.41027e-23  1.19444e-17  8.29834e-25  2.80495e-28  1.46544e-30  4.14894e-29  1.19449e-17  4.11907e-22
pr_8      4.28079e-39  1.78106e-39  1.57057e-38  3.00751e-30  1.83485e-25  8.72849e-17 -3.52384e-39 -1.01323e-43  5.54992e-40  1.50574e-31  8.72849e-17

Temperature = 400 K    Pressure = 76000 torr

From\To           w_1          w_2          w_3         w_12         w_15         w_22         w_23         pr_1         pr_2         pr_3         pr_8
w_1           32461.8        14220      1688.09    0.0448336    -0.115106     -2.83789      1.72891      68.7535      16482.9     0.287041   0.00018518
w_2            2242.1  5.81471e+08     0.401943    0.0149082 -0.000757077     -3.13538       4266.1      70406.3  5.81394e+08  0.000129752   0.00168382
w_3           100.109     0.151274      3954.11       2204.7      21.3177     -1.59798      276.071   0.00822997     0.557707      1351.19  0.000416473
w_12      2.02927e-12  1.05635e-13  1.27683e-06      26.1707      26.1706  3.22276e-06  4.64044e-12  7.71847e-16  3.13503e-14  4.10926e-06  1.33555e-05
w_15      1.63854e-15  -1.8359e-13  2.76616e-10     0.586028      9.73595      5.80294  3.47113e-15  1.16015e-18  -3.6226e-16     0.166175      3.18081
w_22     -6.74264e-16 -5.65164e-15 -6.41741e-15 -7.46816e-11   0.00179569  1.29481e+06  6.26164e-21  -2.1507e-16 -4.92844e-14  1.50171e-11  1.29481e+06
w_23          2.21798      34674.1      5971.77     0.173309   0.00581085  0.000196264      76025.1      129.571      35246.5     0.761065 -0.000854815
pr_1      6.14694e-23  3.95249e-19  1.24048e-25  3.25052e-29    2.378e-28  -8.0799e-25  9.03085e-23   1.0662e-18    6.708e-19  2.64571e-28  6.86274e-30
pr_2      6.06925e-29  1.33335e-23  3.44265e-32 -2.88984e-34 -3.82326e-34 -7.70805e-31  1.01193e-28  2.74036e-27  1.33364e-23  3.16993e-35  7.38713e-36
pr_3      1.58684e-29  4.50745e-32  1.25958e-24  6.61438e-24   1.1945e-17   3.5021e-24  3.27982e-29  1.63633e-32  4.79914e-31   1.1945e-17  3.77929e-23
pr_8     -1.08012e-40  3.07872e-41  3.98741e-40  1.60758e-32   8.3623e-26  1.09919e-16 -1.01555e-41  1.55159e-43  4.08826e-41  1.38153e-32  1.09919e-16

Temperature = 450 K

High Pressure Rate Coefficients:

From\To           w_1          w_2          w_3         w_12         w_15         w_22         w_23         pr_1         pr_2         pr_3         pr_8
w_1               ***       197979      14268.4          ***          ***          ***          ***          ***          ***          ***          ***
w_2           35510.9          ***          ***          ***          ***          ***      58311.8  1.72415e+06  2.00014e+09          ***          ***
w_3           917.721          ***          ***      13040.4          ***          ***      2308.69          ***          ***      18396.9          ***
w_12              ***          ***  0.000177587          ***      570.961          ***          ***          ***          ***          ***          ***
w_15              ***          ***          ***      6.25691          ***      62.7499          ***          ***          ***       3.8483          ***
w_22              ***          ***          ***          ***    0.0753966          ***          ***          ***          ***          ***  1.16084e+07
w_23              ***       495456      54704.5          ***          ***          ***          ***          ***          ***          ***          ***
pr_1              ***  3.92833e-18          ***          ***          ***          ***          ***          ***          ***          ***          ***
pr_2              ***  1.90154e-22          ***          ***          ***          ***          ***          ***          ***          ***          ***
pr_3              ***          ***  2.38819e-23          ***  3.34751e-17          ***          ***          ***          ***          ***          ***
pr_8              ***          ***          ***          ***          ***  3.02292e-16          ***          ***          ***          ***          ***

Temperature = 450 K    Pressure = 7.6 torr

From\To           w_1          w_2          w_3         w_12         w_15         w_22         w_23         pr_1         pr_2         pr_3         pr_8
w_1           61151.9          ***      1774.73     0.126132      142.654     -2.31661      2.95162      90.2849      58765.8       324.56      50.8697
w_2               ***          ***          ***          ***          ***          ***          ***          ***          ***          ***          ***
w_3            114.51          ***      14383.1      8.63312      6094.68     0.720438      131.828      5.09942      1159.53      5492.57      1376.17
w_12      9.14502e-11          ***  1.23221e-07      267.352      265.949  1.96209e-05  7.58992e-11  8.76648e-12  1.34357e-09     0.162278      1.24072
w_15       1.3808e-09          ***  9.09811e-07      2.91441      67.9468    0.0141551  1.00693e-09   1.5608e-10  2.27732e-08      3.47894      61.5393
w_22     -2.74116e-14          ***  1.33447e-13  2.10154e-10  1.64324e-05       156359  4.08221e-13  3.20294e-16  1.44141e-12 -5.46774e-11       156359
w_23          4.48557          ***      3110.04      0.17465      157.164      53.0798        78210      44.2905      74622.5       226.12      42.1085
pr_1      3.65652e-23          ***  3.23808e-23   5.0953e-27  6.66957e-24  1.10095e-26  1.17196e-23  3.87259e-18  3.87238e-18  1.18731e-22  5.46731e-24
pr_2      9.93078e-28          ***   3.0807e-28  3.64427e-32  4.07217e-29  2.06373e-30  8.23854e-28  1.61581e-25  1.64046e-25  2.77817e-28  2.18131e-29
pr_3      2.70438e-26          ***  7.12032e-24  1.54754e-20  3.02621e-17 -2.03658e-25  1.24632e-26  2.42576e-26  1.36029e-24  3.22149e-17  1.93731e-18
pr_8      1.53126e-35          ***  6.41724e-33  4.25839e-28  1.92554e-24  3.93881e-18  8.47891e-36  4.01789e-36  3.84175e-34  6.96851e-27  3.93881e-18

Temperature = 450 K    Pressure = 76 torr

From\To           w_1          w_2          w_3         w_12         w_15         w_22         w_23         pr_1         pr_2         pr_3         pr_8
w_1            139086          ***      6688.34      1.99588      195.607      1.00352       14.343      480.154       131033      662.371      11.8226
w_2               ***          ***          ***          ***          ***          ***          ***          ***          ***          ***          ***
w_3           430.391          ***      24893.4       510.26        10441      5.63378        646.9      11.5542      1287.73      11253.9      309.047
w_12      1.62428e-09          ***  6.95881e-06       450.07      449.554 -0.000211865  2.27429e-09  4.80973e-11   5.0196e-09    0.0971184     0.419071
w_15      1.88166e-09          ***  1.55801e-06      4.92646      71.0295    0.0891911  1.72254e-09  1.41584e-10  9.39294e-09      3.79792      62.2159
w_22      1.16903e-14          ***  1.03008e-12 -2.89912e-09  0.000104335       778847   8.3647e-15 -9.81743e-17 -1.48853e-12 -2.03644e-11       778847
w_23          21.8367          ***      15314.5      4.23363      271.853      1.09361       234340          386       217735      596.656      12.4629
pr_1      1.96016e-22          ***  7.34479e-23  2.49359e-26  6.02827e-24 -3.42965e-27  1.03232e-22   3.8726e-18  3.87216e-18  6.13455e-23  6.50086e-25
pr_2      2.23204e-27          ***  3.42169e-28   1.1056e-31  1.66846e-29 -2.16923e-30  2.42978e-27  1.61572e-25  1.66694e-25  9.96277e-29  1.29395e-30
pr_3      5.53246e-26          ***  1.46074e-23  9.25835e-21  3.30369e-17  7.74932e-27   3.2757e-26  1.25334e-26  4.87812e-25  3.32906e-17  2.44443e-19
pr_8      3.55619e-36          ***  1.44276e-33  1.43726e-28  1.94679e-24    1.999e-17  2.46574e-36  4.77744e-37  2.27893e-35  8.79259e-28    1.999e-17

Temperature = 450 K    Pressure = 760 torr

From\To           w_1          w_2          w_3         w_12         w_15         w_22         w_23         pr_1         pr_2         pr_3         pr_8
w_1            194335          ***      12067.1       11.023      60.8288     -12.6812      26.7995      1057.37       180702      409.829    -0.241847
w_2               ***          ***          ***          ***          ***          ***          ***          ***          ***          ***          ***
w_3           776.161          ***      32003.8       5175.8      7494.27     -2.76834      1576.96      9.71155      611.043      16330.7      29.2107
w_12      9.58619e-09          ***  7.04884e-05      545.126       545.02  8.57861e-05  1.66529e-08  1.67714e-10   9.2244e-09    0.0276845       0.0788
w_15      5.84791e-10          ***  1.11837e-06      5.97263      72.2105     0.701257  7.68564e-10  2.37401e-11  8.91959e-10      3.84246      61.6942
w_22     -1.46836e-13          *** -4.98184e-13  1.08364e-09  0.000834089  2.83953e+06   2.7062e-17 -6.32345e-16 -2.58323e-12  2.89123e-11  2.83953e+06
w_23          40.8374          ***      37362.8      29.1534      121.677   0.00118836       430341      1486.87       390685      619.692      0.31068
pr_1      4.32101e-22          ***  6.17188e-23  7.88067e-26   1.0101e-24 -2.23177e-26  3.98627e-22  3.87274e-18  3.87184e-18  1.30053e-23  1.57235e-26
pr_2       3.0813e-27          ***  1.62136e-28  1.81169e-31  1.58164e-30  -3.8042e-30  4.37052e-27  1.61558e-25  1.69189e-25  1.44784e-29  7.75163e-32
pr_3      3.42239e-26          ***  2.11996e-23  2.63905e-21  3.34243e-17  3.24542e-25  3.39676e-26  2.65708e-27  7.08911e-26  3.34524e-17  2.54147e-20
pr_8     -7.25896e-38          ***  1.36389e-34  2.70209e-29  1.93066e-24  7.36475e-17  6.07993e-38  1.15551e-38  1.36523e-36  9.14164e-29  7.36475e-17

Temperature = 450 K    Pressure = 7600 torr

From\To           w_1          w_2          w_3         w_12         w_15         w_22         w_23         pr_1         pr_2         pr_3         pr_8
w_1            208534      8175.63        13969      6.76335      3.87872     -18.9597      27.7841      1245.46       185027       78.489      0.29842
w_2           981.908  6.62989e+08      1.76803    -0.156076    -0.036525  -0.00618347      2090.51      23083.6  6.62963e+08    0.0105499     0.129466
w_3           898.466      1.44827      34192.9        11112      1854.93    0.0158408      2159.41      2.69716      120.146      18042.9     0.907933
w_12       5.9199e-09 -6.52594e-10  0.000151325      567.239      567.226  0.000143803  1.18791e-08  4.60153e-11  1.13766e-09   0.00402359   0.00946961
w_15      3.72789e-11   8.2064e-12  2.76821e-07      6.21598      72.4684      5.69806  6.52582e-11  5.88796e-13  1.76416e-11      3.84735       56.707
w_22     -2.18739e-13  -1.0227e-13  2.66064e-15  1.58297e-09   0.00683435  6.77465e+06 -9.16765e-18   1.8918e-15 -6.63287e-13   2.9806e-10  6.77465e+06
w_23          42.3461      24767.5        51167      20.6814       10.343  0.000221387       526504      2458.82       447843      194.279    0.0873571
pr_1      5.09033e-22  4.79388e-20  1.71383e-23  2.14735e-26  2.50808e-26  6.68718e-26  6.59419e-22  3.87401e-18  3.82489e-18  7.09403e-25  4.88808e-29
pr_2      3.20951e-27  5.74493e-23  3.20811e-29  2.29475e-32   4.9091e-32 -1.13232e-30  5.10699e-27  1.59599e-25  5.76172e-23  6.10011e-31  1.23191e-33
pr_3      6.55358e-27  4.67458e-30  2.34224e-23  3.83457e-22  3.34669e-17  2.22185e-24  1.06446e-26  1.44937e-28  2.98683e-27  3.34698e-17  2.55071e-21
pr_8      8.84339e-38  1.70166e-37  4.24418e-36  3.24937e-30  1.77472e-24  1.76321e-16  1.75288e-38  3.59222e-41  2.16966e-38  9.17489e-30  1.76321e-16

Temperature = 450 K    Pressure = 76000 torr

From\To           w_1          w_2          w_3         w_12         w_15         w_22         w_23         pr_1         pr_2         pr_3         pr_8
w_1            210360      68342.3      14252.7      1.11377      0.10114     0.353611      19.8795      970.641       126764      8.77985    0.0310477
w_2           11915.3  1.44675e+09      5.38728  0.000488505   -0.0236759    -0.171748      21338.3       437234  1.44628e+09   0.00516765   0.00135447
w_3            916.71      2.00609      34525.2      12769.3      229.065      0.44751      2288.67     0.295239      12.3043      18306.8    0.0086755
w_12      9.31994e-10  6.41312e-12  0.000173895      570.115      570.114   0.00010371  1.98184e-09  1.14781e-12  3.05072e-11  0.000431084  0.000882525
w_15      6.45856e-13  2.06073e-13  3.41854e-08      6.24763      72.5015      27.7482  1.27348e-12   1.7182e-15  3.76785e-14      3.84786      34.6578
w_22      4.16706e-15 -1.69907e-14  8.05166e-14  2.09415e-09     0.033333   1.0214e+07 -1.23296e-16 -2.57665e-15 -6.43565e-13  1.53689e-09   1.0214e+07
w_23          30.3025       185846      54230.1      3.44876     0.201843 -0.000109696       545241      2074.07       303032      25.9943  0.000952338
pr_1      3.96996e-22  9.85808e-19  1.87609e-24  4.37244e-28  3.98182e-29 -9.13652e-26  5.56693e-22  3.88297e-18  2.89621e-18  1.02887e-26  1.22239e-29
pr_2      2.20607e-27  1.36064e-22  3.28417e-30 -1.41979e-34   2.2416e-33 -9.60547e-31  3.46264e-27  1.20849e-25   1.3619e-22  8.68683e-33  4.70211e-35
pr_3      7.33075e-28  2.38942e-30   2.3765e-23  4.10931e-23  3.34713e-17  1.11496e-23  1.42413e-27  2.10206e-30  4.25338e-29  3.34716e-17  2.44273e-22
pr_8      6.96527e-39  1.12046e-39  3.34843e-38  2.83494e-31  1.08464e-24  2.65972e-16  3.55977e-39  8.98325e-42  8.28142e-40  8.78649e-31  2.65972e-16

Temperature = 500 K

High Pressure Rate Coefficients:

From\To           w_1          w_2          w_3         w_12         w_15         w_22         w_23         pr_1         pr_2         pr_3         pr_8
w_1               ***       868539        79125          ***          ***          ***          ***          ***          ***          ***          ***
w_2            172538          ***          ***          ***          ***          ***       266757  1.02432e+07  4.64909e+09          ***          ***
w_3           5372.27          ***          ***      52922.8          ***          ***      12506.5          ***          ***       148226          ***
w_12              ***          ***   0.00930122          ***      6811.56          ***          ***          ***          ***          ***          ***
w_15              ***          ***          ***      41.8893          ***      335.082          ***          ***          ***      48.3504          ***
w_22              ***          ***          ***          ***      1.18444          ***          ***          ***          ***          ***  6.51209e+07
w_23              ***  2.37225e+06       325411          ***          ***          ***          ***          ***          ***          ***          ***
pr_1              ***  1.15606e-17          ***          ***          ***          ***          ***          ***          ***          ***          ***
pr_2              ***  1.41491e-21          ***          ***          ***          ***          ***          ***          ***          ***          ***
pr_3              ***          ***  2.61847e-22          ***  7.90259e-17          ***          ***          ***          ***          ***          ***
pr_8              ***          ***          ***          ***          ***  6.69259e-16          ***          ***          ***          ***          ***

Temperature = 500 K    Pressure = 7.6 torr

From\To           w_1          w_2          w_3         w_12         w_15         w_22         w_23         pr_1         pr_2         pr_3         pr_8
w_1            167456          ***      4826.41     0.411491      458.968     0.305043      8.22704      312.903       160143      1492.06      215.277
w_2               ***          ***          ***          ***          ***          ***          ***          ***          ***          ***          ***
w_3           331.179          ***      50595.3      15.0647      16345.7     0.115577      327.484      23.6026      4431.19      23974.3      5146.94
w_12      3.83889e-09          ***   3.2804e-06      2101.07      2080.24  8.15939e-05  2.77031e-09  5.84814e-10  7.41518e-08      3.45372       17.381
w_15      3.46473e-08          ***  1.76883e-05      12.7924      372.025     0.014159  2.25892e-08  6.07861e-09  7.45087e-07      39.6472      319.572
w_22      8.49837e-14          ***  4.59385e-13 -3.83983e-10  3.86995e-05       364000 -2.08816e-13   7.3184e-17  6.83932e-12  -2.2479e-09       364000
w_23          14.4153          ***      8401.37     0.622297      516.773     -1.21695       206190      146.008       195819       1097.2          198
pr_1      6.76501e-23          ***  7.74305e-23  1.71385e-26  1.88314e-23  7.27057e-29  1.76477e-23  1.13189e-17  1.13181e-17  6.45287e-22  2.23844e-23
pr_2      9.33574e-27          ***  3.94628e-27  7.08742e-31  6.28621e-28  1.44381e-30  6.37961e-27  3.05203e-24  3.08002e-24  7.24686e-27  4.58407e-28
pr_3      1.77061e-25          ***  4.19872e-23  3.48146e-20  6.48006e-17 -1.75049e-25  7.56382e-26  3.45209e-25  1.43768e-23  7.25513e-17  7.71585e-18
pr_8      5.74952e-34          ***  2.00388e-31  3.90155e-27  1.16093e-23   3.3759e-18  3.07482e-34  2.66158e-34   2.0213e-32  1.71494e-25  3.37591e-18

Temperature = 500 K    Pressure = 76 torr

From\To           w_1          w_2          w_3         w_12         w_15         w_22         w_23         pr_1         pr_2         pr_3         pr_8
w_1            474265          ***      24070.5      7.20771       998.11      0.55008      54.6019      2244.46       442339      4480.87      76.0009
w_2               ***          ***          ***          ***          ***          ***          ***          ***          ***          ***          ***
w_3           1638.14          ***       114414      1009.53      36567.6      -1.6432      2026.27      75.7696      6713.28      64745.2       1639.2
w_12      7.07687e-08          ***  0.000179099      4384.35      4373.84  0.000176368  8.39959e-08  3.44255e-09  2.78409e-07      2.62906      7.88443
w_15      7.37988e-08          ***  3.94981e-05      26.8979      405.211     0.104537  5.65434e-08  9.32739e-09  5.02183e-07      46.9256      331.283
w_22      1.48397e-13          *** -6.59945e-12 -1.57486e-10   0.00030585  2.06594e+06  9.06938e-15 -3.28715e-15  4.48488e-12 -1.14888e-09  2.06594e+06
w_23          96.0807          ***      52516.8      14.8003      1334.89  -0.00331391       753918      1621.33       694248      4023.45      80.8689
pr_1      4.99924e-22          ***  2.50427e-22   9.0205e-26   2.8546e-23 -2.70195e-27  2.02962e-22   1.1319e-17  1.13176e-17  4.24328e-22  4.30634e-24
pr_2       2.6568e-26          ***  6.01613e-27  2.08013e-30  4.15026e-28  9.89641e-31  2.34342e-26  3.05189e-24  3.11187e-24  3.50165e-27  4.42888e-29
pr_3      5.37924e-25          ***  1.14234e-22  2.64395e-20  7.66972e-17  3.33482e-25  2.75353e-25  2.27002e-25  6.94682e-24  7.78788e-17  1.15507e-18
pr_8      2.03544e-34          ***  6.42839e-32  1.76368e-27  1.20355e-23  2.01236e-17  1.23549e-34  5.12038e-35  1.95287e-33  2.56729e-26  2.01236e-17

Temperature = 500 K    Pressure = 760 torr

From\To           w_1          w_2          w_3         w_12         w_15         w_22         w_23         pr_1         pr_2         pr_3         pr_8
w_1            798687          ***      57020.5      58.7763      513.875     0.902578      142.323      6715.86       729793      4448.59      6.44824
w_2               ***          ***          ***          ***          ***          ***          ***          ***          ***          ***          ***
w_3           3872.34          ***       181010        14418      34861.6     -3.71776      6513.53      96.6503       4613.8       116417      216.708
w_12      6.84423e-07          ***   0.00253498      6129.38      6126.44  0.000222285   1.0087e-06   2.1148e-08  9.20729e-07     0.988105      1.94919
w_15      3.78665e-08          ***  3.76706e-05       37.676      418.906      1.01911  4.05542e-08  2.68885e-09  7.80373e-08      48.1926      332.018
w_22       2.3608e-13          *** -1.45139e-11    1.092e-09   0.00334932  9.03463e+06  8.69524e-16  1.16258e-15  3.96188e-12  3.44297e-10  9.03463e+06
w_23          251.216          ***       169385      152.185      968.066   0.00928667  1.73466e+06      8633.91  1.54904e+06      6288.93      9.66422
pr_1      1.50511e-21          ***  3.19461e-22  4.10509e-25  8.20169e-24  9.87847e-28  1.09388e-21  1.13194e-17  1.13163e-17  1.33806e-22  1.82157e-25
pr_2      4.41043e-26          ***  4.12275e-27  4.85269e-30  6.40137e-29   9.0562e-31  5.29224e-26  3.05156e-24  3.15355e-24  7.66049e-28  1.03539e-30
pr_3      5.34061e-25          ***  2.05639e-22  9.93253e-21  7.87681e-17   9.4048e-25  4.28121e-25   7.1582e-26  1.51974e-24   7.8904e-17  1.25779e-19
pr_8      1.72387e-35          ***  8.50794e-33  4.35589e-28  1.20647e-23  9.10541e-17  1.46396e-35   2.1659e-36  4.56544e-35   2.7956e-27  9.10541e-17

Temperature = 500 K    Pressure = 7600 torr

From\To           w_1          w_2          w_3         w_12         w_15         w_22         w_23         pr_1         pr_2         pr_3         pr_8
w_1            919437          ***      75213.8      57.7287      53.3312      5.43503      173.522      9261.85       833496      1205.13    -0.203762
w_2               ***          ***          ***          ***          ***          ***          ***          ***          ***          ***          ***
w_3           5106.74          ***       211616        40627      11677.6  -0.00478971      10883.5      39.6325      1257.36       142013      10.2003
w_12      6.86934e-07          ***    0.0071403      6703.26       6702.8   0.00234444  1.22917e-06   1.0841e-08   2.6477e-07     0.176365      0.27589
w_15      3.92703e-09          ***  1.26208e-05      41.2204       422.78       12.125  5.95814e-09  1.25443e-10  2.05101e-09      48.3397      321.095
w_22      1.41545e-12          *** -2.57658e-14  4.91877e-08     0.042294   2.7101e+07 -1.83835e-16  1.28664e-14  1.30197e-11  9.66286e-09   2.7101e+07
w_23          306.532          ***       283173       182.36      142.744  7.03353e-05   2.4608e+06      18860.2  2.15539e+06      2948.47    0.0993609
pr_1      2.07651e-21          ***  1.30903e-22  2.03939e-25  3.82708e-25  1.10773e-26   2.3934e-21  1.13232e-17  1.13186e-17  1.16135e-23  1.17713e-27
pr_2      5.03912e-26          ***  1.12055e-27  1.34141e-30  1.68069e-30  3.02265e-30  7.37584e-26  3.05217e-24   3.1775e-24  4.96697e-29 -3.19593e-32
pr_3      1.44566e-25          ***  2.50871e-22  1.77273e-21  7.90086e-17  5.05397e-24  2.00282e-25  6.21284e-27  9.85381e-26  7.90233e-17  1.27099e-20
pr_8      -5.4411e-37          ***  4.00537e-34  6.16459e-29  1.16721e-23  2.77428e-16  1.52228e-37  1.39965e-38 -1.40921e-36  2.82494e-28  2.77428e-16

Temperature = 500 K    Pressure = 76000 torr

From\To           w_1          w_2          w_3         w_12         w_15         w_22         w_23         pr_1         pr_2         pr_3         pr_8
w_1            937972       228281      78762.7      11.4213      1.18067    0.0792348      139.563      8145.87       622481       149.08   -0.0426498
w_2           42005.2  2.87901e+09      44.7366    0.0119197   0.00111548      1.04415      71720.8  1.75809e+06  2.87714e+09     0.120002  0.000675537
w_3           5347.67      16.9727       217619      51061.9       1655.8     0.262733      12273.3      5.53388      151.712       147106     0.170463
w_12      1.36249e-07  6.67624e-10   0.00897416      6794.02      6793.96    0.0028833  2.70142e-07  4.30063e-10  5.75723e-09    0.0201566    0.0280391
w_15       8.8879e-11  3.41001e-12  1.78962e-06       41.781      423.375      93.7054  1.64455e-10  7.04245e-13  2.58407e-11      48.3551      239.533
w_22      1.94579e-14  1.95935e-12  1.00863e-12  3.55921e-08     0.330849  5.04644e+07  7.36442e-17  1.15316e-13  1.54975e-11    6.053e-08  5.04644e+07
w_23          246.653       681885       319342       40.003      3.94417 -0.000243198  2.65646e+06      19247.5  1.63522e+06      479.261   -0.0329944
pr_1      1.82956e-21     1.92e-18  1.82779e-23  8.07675e-27  2.21257e-27  9.99834e-26  2.44774e-21  1.13531e-17  9.42882e-18   2.2814e-25 -4.13286e-29
pr_2      3.90647e-26  8.47301e-22  1.36762e-28  2.88559e-32  2.53177e-32  3.76252e-30  5.81767e-26  2.54257e-24  8.49941e-22  9.07456e-31 -2.62177e-33
pr_3      1.78811e-26  7.11537e-29  2.59868e-22  2.02557e-22  7.90338e-17  2.81942e-23  3.25406e-26  1.22048e-28  1.80027e-27  7.90355e-17  1.24477e-21
pr_8     -1.02211e-37  1.26174e-37  6.64524e-36  6.53163e-30  8.70662e-24  5.18466e-16 -5.11004e-38 -4.91411e-40 -1.15604e-37  2.76665e-29  5.18466e-16

Temperature = 550 K

High Pressure Rate Coefficients:

From\To           w_1          w_2          w_3         w_12         w_15         w_22         w_23         pr_1         pr_2         pr_3         pr_8
w_1               ***  2.90332e+06       322433          ***          ***          ***          ***          ***          ***          ***          ***
w_2            630052          ***          ***          ***          ***          ***       927041  4.46938e+07   9.3316e+09          ***          ***
w_3           22710.2          ***          ***       165170          ***          ***      49592.9          ***          ***       816639          ***
w_12              ***          ***     0.240736          ***      52255.6          ***          ***          ***          ***          ***          ***
w_15              ***          ***          ***      199.915          ***      1413.72          ***          ***          ***      388.752          ***
w_22              ***          ***          ***          ***      12.0149          ***          ***          ***          ***          ***  2.69495e+08
w_23              ***  8.58067e+06   1.4143e+06          ***          ***          ***          ***          ***          ***          ***          ***
pr_1              ***  2.89236e-17          ***          ***          ***          ***          ***          ***          ***          ***          ***
pr_2              ***  7.52809e-21          ***          ***          ***          ***          ***          ***          ***          ***          ***
pr_3              ***          ***  1.92255e-21          ***  1.64134e-16          ***          ***          ***          ***          ***          ***
pr_8              ***          ***          ***          ***          ***  1.31302e-15          ***          ***          ***          ***          ***

Temperature = 550 K    Pressure = 7.6 torr

From\To           w_1          w_2          w_3         w_12         w_15         w_22         w_23         pr_1         pr_2         pr_3         pr_8
w_1            348799          ***      9647.19     0.790854      989.026          ***      17.0749      794.136       332122      4611.15      621.179
w_2               ***          ***          ***          ***          ***          ***          ***          ***          ***          ***          ***
w_3           697.709          ***       127680      13.0726      31159.9          ***      616.351      71.9283      11513.8      70066.2      13541.3
w_12      6.97619e-08          ***  4.32259e-05      9821.66      9645.75          ***   4.6187e-08  1.48856e-08   1.5909e-06      38.4853      137.429
w_15       4.1491e-07          ***  0.000174599      36.8949      1580.34          ***  2.51774e-07  1.01577e-07  1.06304e-05      273.635      1269.81
w_22              ***          ***          ***          ***          ***          ***          ***          ***          ***          ***          ***
w_23          33.7455          ***      16984.8      1.40017      1164.02          ***       417681      359.118       395026      3542.27      598.654
pr_1      1.00995e-22          ***  1.39364e-22  4.16888e-26  3.76956e-23          ***  2.21617e-23  2.80509e-17   2.8048e-17  2.58989e-21  6.60364e-23
pr_2      5.26414e-26          ***   2.8155e-26  7.24173e-30  5.04088e-27          ***  3.03465e-26  3.49643e-23  3.51853e-23  9.98432e-26  4.95727e-27
pr_3      7.37157e-25          ***  1.59601e-22  6.29446e-20  1.15522e-16          ***  2.98515e-25  3.05791e-24  9.45667e-23  1.39459e-16  2.38741e-17
pr_8      1.00052e-32          ***  3.02766e-30  2.21392e-26  5.25755e-23          ***  5.04978e-33  7.64678e-33  4.60484e-31  2.34142e-24  5.49391e-23

Temperature = 550 K    Pressure = 76 torr

From\To           w_1          w_2          w_3         w_12         w_15         w_22         w_23         pr_1         pr_2         pr_3         pr_8
w_1        1.1777e+06          ***      59750.4      18.1544      3171.89    -0.323361      141.254      7163.84  1.08865e+06        18513      320.064
w_2               ***          ***          ***          ***          ***          ***          ***          ***          ***          ***          ***
w_3            4240.4          ***       366414      1451.92      90656.8     -1.03838      4500.81      304.573        22277       237158      5823.88
w_12      1.26483e-06          ***   0.00220714      25399.9      25280.8   0.00284197  1.33745e-06  8.84875e-08  5.62616e-06      37.1928      81.9239
w_15       1.2698e-06          ***  0.000504176      96.7156      1845.27     0.173774  8.51089e-07  2.49341e-07  1.11046e-05      364.969      1383.41
w_22     -1.20411e-12          *** -5.82856e-11  2.37991e-12  0.000694019  4.19622e+06  8.57546e-13 -1.85295e-14 -5.12125e-11 -1.06676e-08  4.19622e+06
w_23          280.973          ***       126887      36.9218      4158.22     0.500303  1.77423e+06      4741.52  1.62123e+06      16647.3      335.137
pr_1      9.81466e-22          ***  6.06426e-22  2.55571e-25  8.98481e-23 -6.69754e-28  3.16873e-22   2.8051e-17   2.8047e-17  2.00291e-21  1.89201e-23
pr_2       1.8592e-25          ***  5.59674e-26  2.29855e-29  5.02251e-27 -2.34131e-30   1.3503e-25  3.49631e-23  3.54061e-23  6.02741e-26  7.27645e-28
pr_3      3.06777e-24          ***  5.54476e-22  6.02483e-20  1.54092e-16  3.30694e-24      1.4e-24  2.36486e-24  5.70887e-23  1.58568e-16  4.41532e-18
pr_8      5.25441e-33          ***  1.33573e-30  1.30453e-26  5.72873e-23  1.78335e-17  2.80281e-33  2.19087e-33  6.75913e-32  4.33025e-25  1.78336e-17

Temperature = 550 K    Pressure = 760 torr

From\To           w_1          w_2          w_3         w_12         w_15         w_22         w_23         pr_1         pr_2         pr_3         pr_8
w_1       2.40073e+06          ***       184120       192.28      2585.48     0.927213      501.073      28558.9  2.15688e+06      27934.4      45.8542
w_2               ***          ***          ***          ***          ***          ***          ***          ***          ***          ***          ***
w_3           12982.8          ***       728755      28754.1       113049    -0.235089      18324.4      563.292      21315.4       532696      1067.09
w_12      1.85199e-05          ***    0.0420016      42404.7      42359.9   0.00385886  2.37082e-05  8.87888e-07   3.1242e-05      18.0779      26.7143
w_15      1.02487e-06          ***  0.000629741      162.057      1951.28       1.5798   9.1231e-07  1.18262e-07  2.78851e-06      385.888      1401.75
w_22      3.29206e-12          *** -1.43275e-11  3.10035e-09   0.00969184   2.0938e+07 -2.58216e-15 -5.96632e-14 -4.37496e-12  3.72478e-09   2.0938e+07
w_23          1003.41          ***       521418      485.706      4572.29   0.00246596  4.98045e+06      32960.2  4.38338e+06      37052.4      63.3194
pr_1      4.00143e-21          ***  1.12632e-21  1.35956e-24   4.2196e-23 -2.35849e-27  2.28563e-21  2.80521e-17  2.80438e-17  8.70754e-22  1.31588e-24
pr_2      3.76723e-25          ***  5.35133e-26  6.09014e-29   1.2359e-27 -2.15744e-31  3.78915e-25  3.49591e-23  3.57883e-23  1.86898e-26  2.88071e-29
pr_3      4.64802e-24          ***   1.2532e-21  2.92137e-20  1.62924e-16  4.12118e-24  3.08623e-24  1.02811e-24  1.77021e-23  1.63474e-16  5.19699e-19
pr_8      7.49033e-34          ***    2.462e-31  4.23722e-27  5.80637e-23  9.59726e-17  5.18723e-34  1.52374e-34  2.67591e-33  5.09687e-26  9.59726e-17

Temperature = 550 K    Pressure = 7600 torr

From\To           w_1          w_2          w_3         w_12         w_15         w_22         w_23         pr_1         pr_2         pr_3         pr_8
w_1       3.05755e+06          ***       290006      307.185      442.337     -7.74127      762.809      47633.3  2.70739e+06      11168.4      1.76618
w_2               ***          ***          ***          ***          ***          ***          ***          ***          ***          ***          ***
w_3           20427.3          ***       975618       109009      51771.3    0.0219978      38371.2      342.604      8132.55       747483      72.2408
w_12      3.12638e-05          ***     0.158896        50377      50368.2   0.00445614  4.94802e-05  8.95996e-07  1.73735e-05      4.06755      4.61199
w_15      1.74993e-07          ***  0.000288611      192.694      1986.92      21.4788  2.27367e-07  9.75623e-09  1.40997e-07      388.566      1384.18
w_22      -2.6298e-11          ***  5.50083e-13  6.58993e-08     0.171161  7.55447e+07  5.17323e-15 -1.80387e-14  6.49781e-11  1.63125e-07  7.55447e+07
w_23          1531.76          ***  1.09409e+06      973.661       1150.4  5.38285e-05  8.40921e+06      95579.7  7.19127e+06      26080.3      2.27119
pr_1      6.68913e-21          ***  6.83834e-22  1.23352e-24  3.47557e-24 -7.45873e-28  6.67924e-21  2.80614e-17  2.80473e-17    1.169e-22  1.56518e-26
pr_2      4.73952e-25          ***  2.02802e-26  2.97859e-29  6.21624e-29  3.35124e-30  6.26457e-25  3.49634e-23  3.60862e-23  1.84196e-27  1.02293e-31
pr_3      1.85336e-24          ***   1.7597e-21  6.57048e-21  1.64055e-16  1.16092e-23  2.15785e-24  1.38026e-25  1.74462e-24  1.64117e-16  5.32072e-20
pr_8      2.88388e-35          ***  1.66775e-32  7.30943e-28  5.73845e-23   3.6192e-16  1.84001e-35  1.81242e-36  9.50206e-36  5.21822e-27   3.6192e-16

Temperature = 550 K    Pressure = 76000 torr

From\To           w_1          w_2          w_3         w_12         w_15         w_22         w_23         pr_1         pr_2         pr_3         pr_8
w_1       3.18419e+06       602890       318642      81.1993      14.1288  -0.00964066      681.366      46488.7  2.21378e+06      1609.18    0.0448415
w_2            111417  4.89106e+09      272.306     -0.11269      2.12148      2.55083       182752  5.22088e+06  4.88555e+09      2.02576   0.00777211
w_3           22443.2       106.72  1.04128e+06       155411      8823.88    -0.117818        47724      63.0067      1202.07       805501      1.58385
w_12      8.32725e-06 -4.55079e-08     0.226513      51988.7      51987.5    0.0152567  1.54018e-05  6.27297e-08  8.66346e-07     0.512426     0.515194
w_15      5.58512e-09  3.33054e-09  4.92004e-05      198.889      1993.65      235.792  9.49441e-09  7.44525e-11 -3.27721e-10      388.852      1170.11
w_22     -1.35044e-14  4.27486e-11 -5.60993e-12  4.70789e-07      1.99129  1.73542e+08  2.17504e-15   7.1372e-13  1.22634e-10   1.1868e-06  1.73542e+08
w_23          1369.56  1.94666e+06  1.36099e+06      301.574      48.1736 -0.000954995  9.71809e+06       118546  6.28471e+06      5460.39   -0.0752612
pr_1      6.54802e-21  3.12392e-18  1.25693e-22   8.5728e-26  2.64645e-26  3.02644e-26   8.3169e-21  2.81396e-17  2.50007e-17   3.2393e-24 -5.20354e-29
pr_2      4.09995e-25  3.64412e-21  3.04087e-27  1.47006e-30 -2.48312e-31   6.7656e-30  5.81136e-25  3.11656e-23  3.67628e-21  4.51597e-29  -2.2072e-32
pr_3      2.66855e-25  1.48142e-27  1.89633e-21  8.27697e-22  1.64176e-16  6.07057e-23  4.50905e-25  3.82467e-27  4.27732e-26  1.64184e-16  5.27498e-21
pr_8      6.36746e-37  1.68413e-36  3.65646e-34   8.1649e-29  4.85329e-23  8.43766e-16 -6.28294e-37 -6.02551e-39 -2.05028e-36  5.17335e-28  8.43766e-16

Temperature = 600 K

High Pressure Rate Coefficients:

From\To           w_1          w_2          w_3         w_12         w_15         w_22         w_23         pr_1         pr_2         pr_3         pr_8
w_1               ***  7.91717e+06  1.04203e+06          ***          ***          ***          ***          ***          ***          ***          ***
w_2       1.85776e+06          ***          ***          ***          ***          ***  2.62232e+06  1.54253e+08  1.67623e+10          ***          ***
w_3           75272.1          ***          ***       423995          ***          ***       155767          ***          ***  3.38092e+06          ***
w_12              ***          ***      3.66263          ***       287288          ***          ***          ***          ***          ***          ***
w_15              ***          ***          ***      740.128          ***      4894.58          ***          ***          ***      2232.92          ***
w_22              ***          ***          ***          ***      85.9904          ***          ***          ***          ***          ***   8.8602e+08
w_23              ***  2.51311e+07  4.84915e+06          ***          ***          ***          ***          ***          ***          ***          ***
pr_1              ***  6.38516e-17          ***          ***          ***          ***          ***          ***          ***          ***          ***
pr_2              ***  3.10598e-20          ***          ***          ***          ***          ***          ***          ***          ***          ***
pr_3              ***          ***  1.04084e-20          ***  3.08888e-16          ***          ***          ***          ***          ***          ***
pr_8              ***          ***          ***          ***          ***  2.34783e-15          ***          ***          ***          ***          ***

Temperature = 600 K    Pressure = 7.6 torr

From\To           w_1          w_2          w_3         w_12         w_15         w_22         w_23         pr_1         pr_2         pr_3         pr_8
w_1               ***          ***          ***          ***          ***          ***          ***          ***          ***          ***          ***
w_2               ***          ***          ***          ***          ***          ***          ***          ***          ***          ***          ***
w_3               ***          ***          ***          ***          ***          ***          ***          ***          ***          ***          ***
w_12              ***          ***          ***      31205.6      30204.3          ***          ***  3.55165e-07  4.23091e-05      268.801       732.47
w_15              ***          ***          ***      77.7928      5296.71          ***          ***  1.61439e-06  0.000190486      1267.26      3951.66
w_22              ***          ***          ***          ***          ***          ***          ***          ***          ***          ***          ***
w_23              ***          ***          ***          ***          ***          ***          ***          ***          ***          ***          ***
pr_1              ***          ***          ***   5.7244e-26  9.74847e-23          ***          ***  6.11569e-17  6.11481e-17  8.47487e-21  1.77142e-22
pr_2              ***          ***          ***  3.05128e-29  5.14893e-26          ***          ***  2.73722e-22  2.74774e-22  9.52587e-25  4.85299e-26
pr_3              ***          ***          ***   9.9351e-20  1.75201e-16          ***          ***  1.94034e-23  4.87218e-22  2.35121e-16  5.98202e-17
pr_8              ***          ***          ***  9.16974e-26  1.83858e-22          ***          ***  1.36488e-31  8.35331e-30  2.01316e-23  2.04081e-22

Temperature = 600 K    Pressure = 76 torr

From\To           w_1          w_2          w_3         w_12         w_15         w_22         w_23         pr_1         pr_2         pr_3         pr_8
w_1       2.33344e+06          ***       114699      32.9339      7148.46          ***          ***        17437  2.13942e+06      53341.7      883.228
w_2               ***          ***          ***          ***          ***          ***          ***          ***          ***          ***          ***
w_3           8429.59          ***       888361      1584.83       173264          ***          ***      897.878      63514.7       627878      15656.8
w_12      1.18006e-05          ***    0.0158172      98232.4      97367.2          ***          ***  9.38653e-07  1.58006e-05      320.809      544.353
w_15      1.18199e-05          ***   0.00382654      250.825      6906.42          ***          ***  3.33431e-06  0.000120352       1976.6      4678.99
w_22              ***          ***          ***          ***          ***          ***          ***          ***          ***          ***          ***
w_23              ***          ***          ***          ***          ***          ***          ***          ***          ***          ***          ***
pr_1      1.58308e-21          ***  1.18501e-21  5.94998e-25    2.057e-22          ***          ***  6.11571e-17  6.11469e-17  7.15117e-21  6.08698e-23
pr_2       8.6937e-25          ***  3.77042e-25  1.57019e-28  3.39389e-26          ***          ***  2.73716e-22  2.75613e-22  6.07951e-25  6.76744e-27
pr_3      1.17272e-23          ***   1.8849e-21   1.1556e-19  2.73424e-16          ***          ***  1.63727e-23  3.10948e-22  2.87508e-16  1.39662e-17
pr_8      6.71985e-32          ***   1.5834e-29  6.63184e-26  2.17821e-22          ***          ***  4.69003e-32  1.16486e-30  4.70011e-24  2.22587e-22

Temperature = 600 K    Pressure = 760 torr

From\To           w_1          w_2          w_3         w_12         w_15         w_22         w_23         pr_1         pr_2         pr_3         pr_8
w_1       5.66934e+06          ***       442916       431.44      8599.08          ***      1275.77      89116.1  5.01287e+06       114322      205.922
w_2               ***          ***          ***          ***          ***          ***          ***          ***          ***          ***          ***
w_3           32112.3          ***  2.19122e+06      44229.5       276394          ***      39008.2      2176.56      67487.5  1.72599e+06      3812.72
w_12      0.000233843          ***     0.385474       199207       198780          ***  0.000270253  1.50919e-05  0.000438678      196.968      229.634
w_15      1.40881e-05          ***   0.00613034      512.104      7552.95          ***  1.07171e-05  2.49679e-06  4.83838e-05      2197.39      4843.45
w_22              ***          ***          ***          ***          ***          ***          ***          ***          ***          ***          ***
w_23           2846.3          ***   1.2067e+06       1076.5      14369.4          ***  1.11335e+07      92598.5  9.67443e+06       143244      269.041
pr_1      8.57676e-21          ***  2.94137e-21  3.22355e-24  1.50829e-22          ***  3.89338e-21  6.11594e-17  6.11399e-17  3.97788e-21  6.55581e-24
pr_2      2.15961e-24          ***  4.14566e-25  4.41069e-28  1.30651e-26          ***  1.82072e-24  2.73685e-22  2.78345e-22  2.50845e-25  4.20685e-28
pr_3      2.56355e-23          ***  5.29353e-21   7.0345e-20  3.03973e-16          ***  1.44623e-23  9.10745e-24  1.28299e-22   3.0589e-16  1.84178e-18
pr_8      1.55968e-32          ***  3.93546e-30  2.76555e-26  2.25482e-22          ***  9.21574e-33  5.05127e-33  7.24111e-32  6.19822e-25  2.26129e-22

Temperature = 600 K    Pressure = 7600 torr

From\To           w_1          w_2          w_3         w_12         w_15         w_22         w_23         pr_1         pr_2         pr_3         pr_8
w_1        8.1743e+06          ***       856010      1093.47      2402.04      -2.5197      2509.81       183078  7.06192e+06      68092.1      9.90359
w_2               ***          ***          ***          ***          ***          ***          ***          ***          ***          ***          ***
w_3           61852.1          ***  3.46766e+06       228012       172081    0.0901929       101962      1928.58      35779.9  2.86564e+06      366.228
w_12      0.000667623          ***      1.97054       266303       266195     0.052321  0.000934632  3.09258e-05  0.000486329      56.3843      49.6154
w_15       3.9137e-06          ***   0.00382625      685.786      7780.88      36.1823  4.33225e-06  3.48969e-07  4.13549e-06      2230.07      4828.83
w_22     -7.52761e-11          ***  6.32996e-12  9.68605e-07     0.511174   1.6308e+08   3.1803e-14 -1.47537e-13 -6.58138e-10  3.08519e-06   1.6308e+08
w_23          5637.02          ***  3.17185e+06      3411.01      5932.68   0.00416484  2.24264e+07       349060  1.87494e+07       148390      19.6219
pr_1      1.77761e-20          ***  2.60169e-21  4.93288e-24  2.09277e-23 -4.78738e-28   1.5039e-20  6.11791e-17  6.11428e-17  7.90365e-22    1.327e-25
pr_2      3.06938e-24          ***   2.1739e-25  3.48469e-28  1.09704e-27 -9.64065e-30  3.61603e-24  2.73698e-22   2.8064e-22  3.64466e-26  6.31668e-30
pr_3      1.51866e-23          ***  8.82016e-21  2.01008e-20  3.08494e-16  3.91962e-23  1.47814e-23  1.80956e-24  1.86413e-23  3.08716e-16   1.9308e-19
pr_8       7.4389e-34          ***  3.79237e-31  5.95727e-27  2.25197e-22  4.11207e-16  6.57144e-34  1.02246e-34  1.08727e-33   6.4978e-26  4.11208e-16

Temperature = 600 K    Pressure = 76000 torr

From\To           w_1          w_2          w_3         w_12         w_15         w_22         w_23         pr_1         pr_2         pr_3         pr_8
w_1       8.80103e+06          ***  1.01573e+06      410.792      113.285   -0.0025898      2596.46       200129  7.57158e+06      12070.3     0.123076
w_2               ***          ***          ***          ***          ***          ***          ***          ***          ***          ***          ***
w_3           73372.9          ***  3.94014e+06       383082      36738.2    0.0343089       144845       482.08      7126.95  3.29438e+06      10.6828
w_12      0.000255589          ***      3.30924       284270       284253      0.10306  0.000438132   3.8704e-06   4.2718e-05      8.10007      6.20546
w_15       1.8433e-07          ***  0.000817479      732.307      7833.29      475.394  2.87064e-07  4.86455e-09  3.37688e-08      2233.66      4391.93
w_22     -9.55829e-14          ***  1.02313e-11   4.0511e-06      8.14563  4.51087e+08 -1.43366e-13 -5.98293e-12 -2.86945e-10  1.43762e-05  4.51087e+08
w_23          5839.46          ***  4.50902e+06      1581.81      395.657   0.00017511  2.85005e+07       539051  2.34206e+07      41994.1     0.199158
pr_1      1.94386e-20          ***  6.48627e-22  6.01437e-25  2.92044e-25 -2.03957e-26  2.32816e-20  6.13414e-17   6.1298e-17   3.1801e-23   3.9858e-28
pr_2      3.29205e-24          ***  4.29762e-26  2.94463e-29  8.88988e-30 -4.37876e-30    4.528e-24  2.74392e-22   2.8226e-22  1.27821e-27  4.45226e-31
pr_3       2.6853e-24          ***  1.01419e-20  2.88683e-21   3.0899e-16  1.23033e-22   4.1579e-24  7.28091e-26  6.53765e-25  3.09022e-16  1.92935e-20
pr_8      9.26539e-36          ***  1.10682e-32  7.44848e-28  2.05197e-22  1.18488e-15  7.03327e-36  3.07107e-37  7.66354e-35  6.49294e-27  1.18488e-15

Temperature = 650 K

High Pressure Rate Coefficients:

From\To           w_1          w_2          w_3         w_12         w_15         w_22         w_23         pr_1         pr_2         pr_3         pr_8
w_1               ***  1.84644e+07  2.81617e+06          ***          ***          ***          ***          ***          ***          ***          ***
w_2       4.64775e+06          ***          ***          ***          ***          ***   6.3328e+06  4.43595e+08  2.76274e+10          ***          ***
w_3            207058          ***          ***       937629          ***          ***       409244          ***          ***  1.12319e+07          ***
w_12              ***          ***      36.9589          ***  1.22073e+06          ***          ***          ***          ***          ***          ***
w_15              ***          ***          ***      2253.41          ***        14399          ***          ***          ***      9889.26          ***
w_22              ***          ***          ***          ***      465.722          ***          ***          ***          ***          ***  2.43712e+09
w_23              ***  6.25442e+07  1.38372e+07          ***          ***          ***          ***          ***          ***          ***          ***
pr_1              ***  1.27688e-16          ***          ***          ***          ***          ***          ***          ***          ***          ***
pr_2              ***  1.05162e-19          ***          ***          ***          ***          ***          ***          ***          ***          ***
pr_3              ***          ***  4.44466e-20          ***  5.37824e-16          ***          ***          ***          ***          ***          ***
pr_8              ***          ***          ***          ***          ***  3.90282e-15          ***          ***          ***          ***          ***

Temperature = 650 K    Pressure = 7.6 torr

From\To           w_1          w_2          w_3         w_12         w_15         w_22         w_23         pr_1         pr_2         pr_3         pr_8
w_1               ***          ***          ***          ***          ***          ***          ***          ***          ***          ***          ***
w_2               ***          ***          ***          ***          ***          ***          ***          ***          ***          ***          ***
w_3               ***          ***          ***          ***          ***          ***          ***          ***          ***          ***          ***
w_12              ***          ***          ***      74869.8      70826.6          ***          ***  2.41798e-06  0.000246143      1271.04      2772.13
w_15              ***          ***          ***      131.027        14316          ***          ***  8.21927e-06  0.000833644      4265.59      9919.33
w_22              ***          ***          ***          ***          ***          ***          ***          ***          ***          ***          ***
w_23              ***          ***          ***          ***          ***          ***          ***          ***          ***          ***          ***
pr_1              ***          ***          ***  6.55429e-26  1.10973e-22          ***          ***  1.20399e-16  1.20375e-16  2.29732e-20  3.35151e-22
pr_2              ***          ***          ***  8.81965e-29  1.48841e-25          ***          ***  1.59182e-21  1.59775e-21  5.57683e-24  2.04566e-25
pr_3              ***          ***          ***  1.38164e-19  2.31264e-16          ***          ***  9.22502e-23  1.69346e-21  3.56566e-16  1.25163e-16
pr_8              ***          ***          ***  2.88964e-25  5.12189e-22          ***          ***  1.28176e-30  5.91618e-29  1.19205e-22  6.31683e-22

Temperature = 650 K    Pressure = 76 torr

From\To           w_1          w_2          w_3         w_12         w_15         w_22         w_23         pr_1         pr_2         pr_3         pr_8
w_1               ***          ***          ***          ***          ***          ***          ***          ***          ***          ***          ***
w_2               ***          ***          ***          ***          ***          ***          ***          ***          ***          ***          ***
w_3               ***          ***  1.75246e+06      1262.04       269830          ***          ***      2197.56       142196  1.31863e+06      35201.4
w_12              ***          ***    0.0755984       278387       274120          ***          ***  3.41568e-06 -0.000263182      1817.07      2450.15
w_15              ***          ***    0.0194251       505.93      21649.5          ***          ***  2.61101e-05  0.000776968      7978.92      13164.7
w_22              ***          ***          ***          ***          ***          ***          ***          ***          ***          ***          ***
w_23              ***          ***          ***          ***          ***          ***          ***          ***          ***          ***          ***
pr_1              ***          ***  2.02572e-21   1.1501e-24  3.71593e-22          ***          ***  1.20399e-16  1.20376e-16  2.08146e-20  1.53658e-22
pr_2              ***          ***  1.73334e-24  8.22748e-28  1.54554e-25          ***          ***  1.59183e-21  1.59793e-21  4.15313e-24   4.0341e-26
pr_3              ***          ***  4.88124e-21  1.87881e-19  4.33865e-16          ***          ***  8.35822e-23  1.26114e-21  4.71077e-16  3.70178e-17
pr_8              ***          ***  1.24516e-28  2.43291e-25  6.81772e-22          ***          ***  5.87652e-31  1.16668e-29  3.52558e-23  7.17272e-22

Temperature = 650 K    Pressure = 760 torr

From\To           w_1          w_2          w_3         w_12         w_15         w_22         w_23         pr_1         pr_2         pr_3         pr_8
w_1       1.11609e+07          ***       855740      774.358      20952.6          ***      2571.01       220207  9.72229e+06       339023      671.143
w_2               ***          ***          ***          ***          ***          ***          ***          ***          ***          ***          ***
w_3           63501.5          ***  5.19709e+06      55405.5       542410          ***      68233.3      6159.52       160727  4.28997e+06      10660.1
w_12       0.00169859          ***      2.24595       683931       681203          ***   0.00184467  0.000124943   0.00306156      1402.36      1322.51
w_15      0.000115871          ***      0.03911      1257.44      24981.3          ***  7.78254e-05   2.9757e-05  0.000479147      9573.68      14150.2
w_22              ***          ***          ***          ***          ***          ***          ***          ***          ***          ***          ***
w_23          6294.98          ***  2.27485e+06      1936.45      33788.3          ***   2.0769e+07       208568  1.78437e+07       405426      718.885
pr_1      1.55403e-20          ***  6.09339e-21   6.4369e-24  4.05716e-22          ***  5.68772e-21  1.20403e-16  1.20362e-16  1.38542e-20  2.43998e-23
pr_2      9.07283e-24          ***  2.15971e-24   2.2853e-27  8.68205e-26          ***  6.43333e-24  1.59165e-21  1.61153e-21  2.12464e-24  3.82776e-27
pr_3      9.99381e-23          ***  1.67433e-20  1.41801e-19  5.20659e-16          ***   4.9153e-23  5.56324e-23  6.45169e-22  5.26483e-16    5.664e-18
pr_8      1.90271e-31          ***  3.96503e-29  1.27954e-25   7.3292e-22          ***  8.62753e-32  9.33149e-32  1.10701e-30  5.39439e-24  7.38442e-22

Temperature = 650 K    Pressure = 7600 torr

From\To           w_1          w_2          w_3         w_12         w_15         w_22         w_23         pr_1         pr_2         pr_3         pr_8
w_1       1.83729e+07          ***  2.03042e+06      2802.11      9159.87          ***      6480.46       556417  1.54774e+07       293179      50.6927
w_2               ***          ***          ***          ***          ***          ***          ***          ***          ***          ***          ***
w_3            149444          ***  9.82939e+06       388475       450236          ***       216803      7663.45       114816  8.50041e+06      1404.15
w_12       0.00774136          ***        15.34  1.05918e+06  1.05829e+06          ***   0.00973018  0.000518916   0.00673727      512.953      364.773
w_15      5.01161e-05          ***    0.0326739      1953.54      26113.6          ***  4.75453e-05  6.69791e-06  6.58277e-05      9859.14      14300.9
w_22              ***          ***          ***          ***          ***          ***          ***          ***          ***          ***          ***
w_23          16053.2          ***  7.31418e+06      8569.75      21266.4          ***  4.91411e+07       985323  4.02319e+07       590740      98.3021
pr_1      4.02564e-20          ***  7.60942e-21  1.39858e-23  8.96869e-23          ***  2.84643e-20   1.2044e-16   1.2036e-16  3.85374e-21  7.90708e-25
pr_2      1.48078e-23          ***  1.52795e-24  2.44366e-27  1.14734e-26          ***   1.5369e-23  1.59162e-21  1.62378e-21  4.34122e-25  8.19752e-29
pr_3      8.59873e-23          ***  3.35987e-20  5.15617e-20  5.36186e-16          ***  7.03648e-23  1.54749e-23  1.31825e-22  5.36889e-16  6.17633e-19
pr_8       1.4135e-32          ***  5.28175e-30  3.49642e-26  7.40729e-22          ***  1.11366e-32  3.02399e-33  2.37077e-32  5.88233e-25  7.41352e-22

Temperature = 650 K    Pressure = 76000 torr

From\To           w_1          w_2          w_3         w_12         w_15         w_22         w_23         pr_1         pr_2         pr_3         pr_8
w_1       2.07404e+07          ***  2.68062e+06      1557.91      661.609   0.00232211      7731.58       676269  1.73121e+07        66979     0.648171
w_2               ***          ***          ***          ***          ***          ***          ***          ***          ***          ***          ***
w_3            197098          ***  1.22205e+07       796214       124147    0.0780837       360482      2646.61      29658.9  1.07098e+07      56.2979
w_12       0.00448253          ***      31.3864  1.19507e+06   1.1949e+06     0.555819   0.00707962  0.000121301   0.00106066      86.8283      52.6066
w_15      3.61154e-06          ***   0.00902884      2205.72      26415.4      830.463  5.08828e-06  1.63849e-07   1.1777e-06      9891.99      13487.2
w_22       2.4359e-13          ***  6.80033e-11  2.44875e-05      24.9179  9.48661e+08  5.70312e-13 -2.88693e-11  1.52499e-09  0.000118363  9.48661e+08
w_23            19222          ***  1.21872e+07       6097.5      2306.16   0.00275941  7.00586e+07   1.8706e+06  5.58076e+07       232331      2.00823
pr_1      4.89982e-20          ***  2.61327e-21  3.03016e-24  2.19094e-24 -1.17718e-26  5.45012e-20  1.20746e-16   1.2064e-16  2.27251e-22  2.36908e-27
pr_2       1.6587e-23          ***  3.88528e-25  3.45975e-28  2.03326e-28  8.22289e-30  2.15018e-23  1.59532e-21  1.63385e-21  2.15703e-26 -7.98225e-31
pr_3      1.95134e-23          ***  4.23791e-20  8.71834e-21  5.37973e-16   2.3934e-22  2.72925e-23  9.12538e-25  6.55005e-24  5.38086e-16  6.21916e-20
pr_8      1.79698e-34          ***  2.12041e-31  5.03692e-27  7.02739e-22  1.47938e-15   2.2328e-34  9.06034e-36 -2.30851e-34  5.92313e-26  1.47938e-15

Temperature = 700 K

High Pressure Rate Coefficients:

From\To           w_1          w_2          w_3         w_12         w_15         w_22         w_23         pr_1         pr_2         pr_3         pr_8
w_1               ***  3.80925e+07  6.61105e+06          ***          ***          ***          ***          ***          ***          ***          ***
w_2       1.02207e+07          ***          ***          ***          ***          ***  1.35082e+07  1.10366e+09  4.25382e+10          ***          ***
w_3            492254          ***          ***  1.84588e+06          ***          ***       935011          ***          ***   3.1386e+07          ***
w_12              ***          ***      269.728          ***  4.23283e+06          ***          ***          ***          ***          ***          ***
w_15              ***          ***          ***         5882          ***      37045.8          ***          ***          ***      35669.8          ***
w_22              ***          ***          ***          ***      2014.72          ***          ***          ***          ***          ***  5.82155e+09
w_23              ***  1.36922e+08  3.41516e+07          ***          ***          ***          ***          ***          ***          ***          ***
pr_1              ***  2.35779e-16          ***          ***          ***          ***          ***          ***          ***          ***          ***
pr_2              ***  3.04354e-19          ***          ***          ***          ***          ***          ***          ***          ***          ***
pr_3              ***          ***  1.57171e-19          ***  8.79674e-16          ***          ***          ***          ***          ***          ***
pr_8              ***          ***          ***          ***          ***  6.11863e-15          ***          ***          ***          ***          ***

Temperature = 700 K    Pressure = 7.6 torr

From\To           w_1          w_2          w_3         w_12         w_15         w_22         w_23         pr_1         pr_2         pr_3         pr_8
w_1               ***          ***          ***          ***          ***          ***          ***          ***          ***          ***          ***
w_2               ***          ***          ***          ***          ***          ***          ***          ***          ***          ***          ***
w_3               ***          ***          ***          ***          ***          ***          ***          ***          ***          ***          ***
w_12              ***          ***          ***       147010       138383          ***          ***  7.50516e-06  0.000662627      3067.02      5559.79
w_15              ***          ***          ***      191.645      32549.9          ***          ***  3.04331e-05   0.00270762        11309      21049.2
w_22              ***          ***          ***          ***          ***          ***          ***          ***          ***          ***          ***
w_23              ***          ***          ***          ***          ***          ***          ***          ***          ***          ***          ***
pr_1              ***          ***          ***   4.8035e-26  1.14347e-22          ***          ***  2.18152e-16  2.18096e-16  5.49656e-20  5.69244e-22
pr_2              ***          ***          ***  1.42293e-28  3.40719e-25          ***          ***  7.30432e-21  7.33071e-21  2.53867e-23  6.64899e-25
pr_3              ***          ***          ***  1.24972e-19  2.76407e-16          ***          ***   3.5755e-22  4.93085e-21  5.00001e-16  2.23463e-16
pr_8              ***          ***          ***  5.28148e-25  1.19243e-21          ***          ***  8.58254e-30  2.99325e-28  5.17938e-22  1.71089e-21

Temperature = 700 K    Pressure = 76 torr

From\To           w_1          w_2          w_3         w_12         w_15         w_22         w_23         pr_1         pr_2         pr_3         pr_8
w_1               ***          ***          ***          ***          ***          ***          ***          ***          ***          ***          ***
w_2               ***          ***          ***          ***          ***          ***          ***          ***          ***          ***          ***
w_3               ***          ***  2.96616e+06      360.595       360134          ***          ***      4049.87       229001  2.33709e+06        65226
w_12              ***          ***     0.263452       624504       611019          ***          ***  1.91184e-05 -0.000832843       6439.6      7044.88
w_15              ***          ***    0.0718159      848.228      57691.8          ***          ***  0.000139901   0.00367119      25284.5        31559
w_22              ***          ***          ***          ***          ***          ***          ***          ***          ***          ***          ***
w_23              ***          ***          ***          ***          ***          ***          ***          ***          ***          ***          ***
pr_1              ***          ***  2.70183e-21   2.0418e-24   5.7397e-22          ***          ***  2.18153e-16  2.18097e-16  5.19408e-20  3.28662e-22
pr_2              ***          ***  5.11665e-24   3.5184e-27  5.49036e-25          ***          ***  7.30434e-21  7.33122e-21  2.09742e-23   1.8263e-25
pr_3              ***          ***  1.01442e-20  2.37341e-19  6.23124e-16          ***          ***  3.37874e-22  4.07381e-21  7.06281e-16  8.29054e-17
pr_8              ***          ***  6.61306e-28  6.09752e-25  1.80266e-21          ***          ***  4.95526e-30  8.22163e-29  1.92156e-22  1.99543e-21

Temperature = 700 K    Pressure = 760 torr

From\To           w_1          w_2          w_3         w_12         w_15         w_22         w_23         pr_1         pr_2         pr_3         pr_8
w_1       1.91448e+07          ***  1.40588e+06      1251.51      40612.6          ***      4402.06       456192  1.64454e+07       792637      1725.64
w_2               ***          ***          ***          ***          ***          ***          ***          ***          ***          ***          ***
w_3            106720          ***  1.02497e+07      58609.5       898732          ***       104028      13831.6       310745  8.73231e+06      24678.1
w_12       0.00836143          ***      9.22315   1.8243e+06  1.81233e+06          ***   0.00874286  0.000585354    0.0122973      6760.92      5198.93
w_15      0.000645436          ***     0.178879      2518.17      72013.2          ***  0.000394751  0.000226857   0.00307304      33575.4      35919.5
w_22              ***          ***          ***          ***          ***          ***          ***          ***          ***          ***          ***
w_23          11707.6          ***  3.69717e+06      3203.77      64031.3          ***  3.39843e+07       400187  2.89012e+07       919782       2004.4
pr_1      2.46163e-20          ***  1.05706e-20   1.1911e-23  8.77359e-22          ***  7.37147e-21   2.1816e-16  2.18077e-16  3.92587e-20  7.19003e-23
pr_2      2.97185e-23          ***  8.28408e-24  9.53753e-27    4.054e-25          ***  1.78199e-23  7.30367e-21  7.37258e-21  1.26389e-23   2.3483e-26
pr_3       2.9905e-22          ***  4.21024e-20  2.36356e-19  8.28003e-16          ***  1.31844e-22  2.55377e-22  2.45485e-21  8.43449e-16  1.51648e-17
pr_8      1.54168e-30          ***  2.76416e-28  4.25226e-25   2.0531e-21          ***  6.99961e-31  1.08405e-30  1.05716e-29  3.51485e-23  2.08868e-21

Temperature = 700 K    Pressure = 7600 torr

From\To           w_1          w_2          w_3         w_12         w_15         w_22         w_23         pr_1         pr_2         pr_3         pr_8
w_1       3.58962e+07          ***   4.0287e+06      5564.03      26107.7          ***      13722.7  1.39745e+06   2.9485e+07       948782      202.861
w_2               ***          ***          ***          ***          ***          ***          ***          ***          ***          ***          ***
w_3            300893          ***  2.29982e+07       558657       967025          ***       388239      23031.4       286168  2.04695e+07      4271.48
w_12        0.0550087          ***      82.0914  3.32534e+06  3.32013e+06          ***    0.0637331   0.00477567    0.0520363      3234.66       1892.9
w_15      0.000408771          ***     0.195068      4613.67      76787.3          ***  0.000337608  7.77353e-05   0.00063937      35439.4      36734.1
w_22              ***          ***          ***          ***          ***          ***          ***          ***          ***          ***          ***
w_23          37036.4          ***  1.41039e+07      16854.3      57036.2          ***  9.23454e+07  2.27779e+06  7.41592e+07  1.77051e+06      350.859
pr_1      7.97273e-20          ***  1.79727e-20  3.05154e-23  2.90863e-22          ***  4.68718e-20  2.18222e-16  2.18063e-16  1.44023e-20  3.52276e-24
pr_2       5.6338e-23          ***    7.665e-24  1.16667e-26  7.87716e-26          ***  5.11069e-23  7.30318e-21  7.42188e-21  3.43741e-24  7.67196e-28
pr_3      3.59939e-22          ***  1.02045e-19  1.11306e-19   8.7399e-16          ***  2.51071e-22  9.36867e-23  6.67647e-22  8.75962e-16  1.75659e-18
pr_8      1.77904e-31          ***  4.93103e-29  1.51421e-25  2.09972e-21          ***  1.15474e-31   5.3113e-32  3.45377e-31  4.07137e-24  2.10394e-21

Temperature = 700 K    Pressure = 76000 torr

From\To           w_1          w_2          w_3         w_12         w_15         w_22         w_23         pr_1         pr_2         pr_3         pr_8
w_1       4.30534e+07          ***  6.06071e+06      4601.75      2926.63   0.00506206      19333.1  1.90382e+06    3.479e+07       287667      3.48113
w_2               ***          ***          ***          ***          ***          ***          ***          ***          ***          ***          ***
w_3            451334          ***  3.20089e+07  1.43367e+06       349871     0.402089       762119      10990.3      96767.5  2.89028e+07      236.377
w_12        0.0492729          ***      209.542  4.06501e+06  4.06381e+06      2.44489    0.0714763   0.00214297    0.0151555      667.421      327.358
w_15      4.56363e-05          ***    0.0709458      5647.12      78147.6      1347.69  5.75661e-05  3.26982e-06  1.97218e-05      35670.4      35482.3
w_22      -2.4444e-12          ***  6.56908e-10  7.62972e-05      61.2303  1.69909e+09  6.63567e-12 -8.77734e-11  -6.9059e-09  0.000481086  1.69909e+09
w_23          52567.3          ***  2.78262e+07      18016.5      9956.79    0.0175209  1.49049e+08  5.28378e+06  1.15092e+08       970669      10.9565
pr_1      1.09117e-19          ***  8.50333e-21   1.1355e-23  1.21275e-23 -5.73736e-27  1.11219e-19  2.18739e-16  2.18509e-16  1.23113e-21  1.93984e-26
pr_2      6.67809e-23          ***  2.52615e-24  2.65271e-27  2.36839e-27 -1.51259e-29  8.11357e-23  7.31813e-21  7.46896e-21   2.4088e-25  5.04685e-30
pr_3      1.07658e-22          ***  1.44713e-19  2.28873e-20  8.79688e-16  3.55637e-22  1.34333e-22  8.00851e-24  4.67859e-23  8.80035e-16  1.78787e-19
pr_8      3.01143e-33          ***  2.73997e-30  2.60948e-26  2.04482e-21  1.67541e-15  3.48981e-33  2.92472e-34  2.27199e-33  4.14387e-25  1.67541e-15

Temperature = 750 K

High Pressure Rate Coefficients:

From\To           w_1          w_2          w_3         w_12         w_15         w_22         w_23         pr_1         pr_2         pr_3         pr_8
w_1               ***  7.12562e+07  1.38627e+07          ***          ***          ***          ***          ***          ***          ***          ***
w_2       2.02734e+07          ***          ***          ***          ***          ***   2.6092e+07  2.44284e+09  6.20031e+10          ***          ***
w_3       1.04182e+06          ***          ***  3.31335e+06          ***          ***  1.91125e+06          ***          ***  7.63686e+07          ***
w_12              ***          ***      1517.43          ***  1.24664e+07          ***          ***          ***          ***          ***          ***
w_15              ***          ***          ***      13570.9          ***      85305.2          ***          ***          ***       109086          ***
w_22              ***          ***          ***          ***      7257.32          ***          ***          ***          ***          ***  1.24134e+10
w_23              ***  2.70468e+08  7.50046e+07          ***          ***          ***          ***          ***          ***          ***          ***
pr_1              ***  4.07824e-16          ***          ***          ***          ***          ***          ***          ***          ***          ***
pr_2              ***  7.75956e-19          ***          ***          ***          ***          ***          ***          ***          ***          ***
pr_3              ***          ***  4.77129e-19          ***  1.36704e-15          ***          ***          ***          ***          ***          ***
pr_8              ***          ***          ***          ***          ***  9.14425e-15          ***          ***          ***          ***          ***

Temperature = 750 K    Pressure = 7.6 torr

From\To           w_1          w_2          w_3         w_12         w_15         w_22         w_23         pr_1         pr_2         pr_3         pr_8
w_1               ***          ***          ***          ***          ***          ***          ***          ***          ***          ***          ***
w_2               ***          ***          ***          ***          ***          ***          ***          ***          ***          ***          ***
w_3               ***          ***          ***          ***          ***          ***          ***          ***          ***          ***          ***
w_12              ***          ***          ***          ***          ***          ***          ***          ***          ***          ***          ***
w_15              ***          ***          ***          ***      56857.4          ***          ***  7.84239e-05   0.00621157      22162.6      34694.8
w_22              ***          ***          ***          ***          ***          ***          ***          ***          ***          ***          ***
w_23              ***          ***          ***          ***          ***          ***          ***          ***          ***          ***          ***
pr_1              ***          ***          ***          ***  8.85607e-23          ***          ***  3.69058e-16  3.68939e-16  1.18832e-19  9.07564e-22
pr_2              ***          ***          ***          ***  5.25824e-25          ***          ***  2.76567e-20  2.77538e-20  9.46859e-23  1.85068e-24
pr_3              ***          ***          ***          ***  2.47397e-16          ***          ***  1.17467e-21  1.24859e-20  6.39534e-16  3.92123e-16
pr_8              ***          ***          ***          ***  1.93681e-21          ***          ***  4.48648e-29  1.22043e-27  1.96096e-21  3.89777e-21

Temperature = 750 K    Pressure = 76 torr

From\To           w_1          w_2          w_3         w_12         w_15         w_22         w_23         pr_1         pr_2         pr_3         pr_8
w_1               ***          ***          ***          ***          ***          ***          ***          ***          ***          ***          ***
w_2               ***          ***          ***          ***          ***          ***          ***          ***          ***          ***          ***
w_3               ***          ***          ***          ***          ***          ***          ***          ***          ***          ***          ***
w_12              ***          ***          ***          ***          ***          ***          ***          ***          ***          ***          ***
w_15              ***          ***          ***          ***       129166          ***          ***   0.00084532    0.0280583      64463.3        64703
w_22              ***          ***          ***          ***          ***          ***          ***          ***          ***          ***          ***
w_23              ***          ***          ***          ***          ***          ***          ***          ***          ***          ***          ***
pr_1              ***          ***          ***          ***  1.06832e-21          ***          ***  3.69059e-16   3.6894e-16  1.17688e-19  6.92974e-22
pr_2              ***          ***          ***          ***  2.65819e-24          ***          ***  2.76568e-20  2.77541e-20  9.36859e-23  9.32736e-25
pr_3              ***          ***          ***          ***  8.05327e-16          ***          ***  1.16336e-21  1.23541e-20  9.73967e-16  1.68626e-16
pr_8              ***          ***          ***          ***  4.04233e-21          ***          ***  3.42567e-29  6.15094e-28  8.43279e-22  4.88561e-21

Temperature = 750 K    Pressure = 760 torr

From\To           w_1          w_2          w_3         w_12         w_15         w_22         w_23         pr_1         pr_2         pr_3         pr_8
w_1               ***          ***          ***          ***          ***          ***          ***          ***          ***          ***          ***
w_2               ***          ***          ***          ***          ***          ***          ***          ***          ***          ***          ***
w_3               ***          ***          ***          ***          ***          ***          ***          ***          ***          ***          ***
w_12              ***          ***          ***  3.98734e+06  3.93718e+06          ***          ***    0.0744977      1.80401      29902.2      20257.6
w_15              ***          ***          ***      4288.14       182960          ***          ***   0.00246674    0.0450233      98049.2      80622.2
w_22              ***          ***          ***          ***          ***          ***          ***          ***          ***          ***          ***
w_23              ***          ***          ***          ***          ***          ***          ***          ***          ***          ***          ***
pr_1              ***          ***          ***  1.01298e-22  3.12838e-21          ***          ***  3.69069e-16  3.68952e-16  1.14061e-19   2.3177e-22
pr_2              ***          ***          ***   1.8386e-25   4.2811e-24          ***          ***  2.76577e-20  2.77556e-20  9.32029e-23  2.09473e-25
pr_3              ***          ***          ***  4.23327e-19  1.22855e-15          ***          ***  1.12751e-21  1.22904e-20  1.26601e-15  3.70235e-17
pr_8              ***          ***          ***  1.44985e-24  5.05186e-21          ***          ***  1.14574e-29  1.38137e-28  1.85151e-22  5.23846e-21

Temperature = 750 K    Pressure = 7600 torr

From\To           w_1          w_2          w_3         w_12         w_15         w_22         w_23         pr_1         pr_2         pr_3         pr_8
w_1       6.25826e+07          ***  6.92808e+06      9172.02      58705.1          ***          ***  3.00492e+06  5.01201e+07   2.4348e+06      591.315
w_2               ***          ***          ***          ***          ***          ***          ***          ***          ***          ***          ***
w_3            524996          ***  4.58488e+07       699911  1.77127e+06          ***          ***      81130.5  1.27328e+06   4.1747e+07        11108
w_12          0.26342          ***      324.977  8.55895e+06  8.53424e+06          ***          ***   -0.0216947     -1.04949      16121.5      8260.33
w_15       0.00231398          ***     0.869995      9290.33       201295          ***          ***  0.000508567   0.00169408       107697      84306.6
w_22              ***          ***          ***          ***          ***          ***          ***          ***          ***          ***          ***
w_23              ***          ***          ***          ***          ***          ***          ***          ***          ***          ***          ***
pr_1      1.40991e-19          ***   5.0897e-20 -3.48413e-24  6.37406e-22          ***          ***  3.69165e-16  3.68931e-16  4.12659e-20  1.18058e-23
pr_2      1.76285e-22          ***  5.99062e-23 -7.72698e-26  1.52037e-25          ***          ***  2.76561e-20   2.7908e-20  1.52015e-23  3.82715e-27
pr_3      1.17871e-21          ***  2.57064e-19  2.22158e-19  1.34962e-15          ***          ***  4.07918e-22  2.00457e-21  1.35476e-15  4.64918e-18
pr_8      1.43323e-30          ***  3.41969e-28   5.7224e-25  5.28344e-21          ***          ***  5.83612e-31  2.52381e-30  2.32501e-23  5.30727e-21

Temperature = 750 K    Pressure = 76000 torr

From\To           w_1          w_2          w_3         w_12         w_15         w_22         w_23         pr_1         pr_2         pr_3         pr_8
w_1       8.06125e+07          ***  1.20362e+07      10900.4      10116.2          ***      41721.2  4.61781e+06  6.29458e+07       989441      16.8827
w_2               ***          ***          ***          ***          ***          ***          ***          ***          ***          ***          ***
w_3            904932          ***  7.25726e+07  2.28105e+06       840325          ***  1.40778e+06      36001.7       256435  6.68422e+07      823.997
w_12         0.363214          ***      1045.47  1.16003e+07  1.15935e+07          ***     0.485108    0.0230805     0.134507      4022.36      1696.21
w_15      0.000396256          ***     0.417562      12620.7       206420          ***  0.000444853  4.17903e-05  0.000209859       109021      84777.7
w_22              ***          ***          ***          ***          ***          ***          ***          ***          ***          ***          ***
w_23           122911          ***  5.51893e+07      42263.7      33018.1          ***  2.81394e+08  1.26079e+07  2.10747e+08  3.18598e+06      48.6893
pr_1      2.19269e-19          ***  2.29988e-20  3.27152e-23  5.12611e-23          ***  2.02258e-19  3.69968e-16  3.69517e-16  5.23329e-21  1.11859e-25
pr_2      2.24055e-22          ***  1.24603e-23  1.41771e-26   1.8455e-26          ***  2.53436e-22  2.77001e-20  2.81926e-20  1.89444e-24   3.5963e-29
pr_3       4.6859e-22          ***  4.17333e-19  5.49779e-20  1.36622e-15          ***  5.17336e-22  5.17317e-23  2.49814e-22  1.36717e-15  4.79726e-19
pr_8       3.9658e-32          ***   2.5632e-29  1.16049e-25  5.31298e-21          ***  3.91482e-32   5.5297e-33  2.37158e-32  2.39906e-24   5.3155e-21

Temperature = 800 K

High Pressure Rate Coefficients:

From\To           w_1          w_2          w_3         w_12         w_15         w_22         w_23         pr_1         pr_2         pr_3         pr_8
w_1               ***   1.2312e+08  2.65165e+07          ***          ***          ***          ***          ***          ***          ***          ***
w_2       3.69822e+07          ***          ***          ***          ***          ***   4.6496e+07  4.91297e+09  8.64156e+10          ***          ***
w_3       2.00687e+06          ***          ***  5.52037e+06          ***          ***  3.57032e+06          ***          ***   1.6607e+08          ***
w_12              ***          ***      6904.37          ***  3.21404e+07          ***          ***          ***          ***          ***          ***
w_15              ***          ***          ***      28315.8          ***       179078          ***          ***          ***       291565          ***
w_22              ***          ***          ***          ***      22480.7          ***          ***          ***          ***          ***  2.41253e+10
w_23              ***  4.91392e+08  1.49755e+08          ***          ***          ***          ***          ***          ***          ***          ***
pr_1              ***  6.68067e-16          ***          ***          ***          ***          ***          ***          ***          ***          ***
pr_2              ***  1.78285e-18          ***          ***          ***          ***          ***          ***          ***          ***          ***
pr_3              ***          ***  1.27782e-18          ***  2.03602e-15          ***          ***          ***          ***          ***          ***
pr_8              ***          ***          ***          ***          ***  1.31344e-14          ***          ***          ***          ***          ***

Temperature = 800 K    Pressure = 7.6 torr

From\To           w_1          w_2          w_3         w_12         w_15         w_22         w_23         pr_1         pr_2         pr_3         pr_8
w_1               ***          ***          ***          ***          ***          ***          ***          ***          ***          ***          ***
w_2               ***          ***          ***          ***          ***          ***          ***          ***          ***          ***          ***
w_3               ***          ***          ***          ***          ***          ***          ***          ***          ***          ***          ***
w_12              ***          ***          ***          ***          ***          ***          ***          ***          ***          ***          ***
w_15              ***          ***          ***          ***      95959.1          ***          ***  0.000181541    0.0129627      40623.1        55336
w_22              ***          ***          ***          ***          ***          ***          ***          ***          ***          ***          ***
w_23              ***          ***          ***          ***          ***          ***          ***          ***          ***          ***          ***
pr_1              ***          ***          ***          ***  7.16712e-23          ***          ***  5.89448e-16  5.89211e-16  2.36164e-19  1.34311e-21
pr_2              ***          ***          ***          ***   7.7645e-25          ***          ***   8.9396e-20  8.97012e-20  3.00226e-22  4.24068e-24
pr_3              ***          ***          ***          ***  2.28658e-16          ***          ***   3.3671e-21  2.82126e-20  8.04602e-16  5.75912e-16
pr_8              ***          ***          ***          ***  3.04847e-21          ***          ***   1.8742e-28  3.90024e-27   5.6366e-21  8.68508e-21

Temperature = 800 K    Pressure = 76 torr

From\To           w_1          w_2          w_3         w_12         w_15         w_22         w_23         pr_1         pr_2         pr_3         pr_8
w_1               ***          ***          ***          ***          ***          ***          ***          ***          ***          ***          ***
w_2               ***          ***          ***          ***          ***          ***          ***          ***          ***          ***          ***
w_3               ***          ***          ***          ***          ***          ***          ***          ***          ***          ***          ***
w_12              ***          ***          ***          ***          ***          ***          ***          ***          ***          ***          ***
w_15              ***          ***          ***          ***       259298          ***          ***   0.00240276    0.0694801       140571       118727
w_22              ***          ***          ***          ***          ***          ***          ***          ***          ***          ***          ***
w_23              ***          ***          ***          ***          ***          ***          ***          ***          ***          ***          ***
pr_1              ***          ***          ***          ***  1.16507e-21          ***          ***   5.8945e-16  5.89213e-16  2.34824e-19  1.12145e-21
pr_2              ***          ***          ***          ***  5.11151e-24          ***          ***  8.93963e-20   8.9702e-20  2.98142e-22  2.45777e-24
pr_3              ***          ***          ***          ***  9.71806e-16          ***          ***  3.34799e-21  2.80168e-20  1.26479e-15  2.92952e-16
pr_8              ***          ***          ***          ***  8.03331e-21          ***          ***  1.56489e-28  2.26046e-27  2.86719e-21  1.09005e-20

Temperature = 800 K    Pressure = 760 torr

From\To           w_1          w_2          w_3         w_12         w_15         w_22         w_23         pr_1         pr_2         pr_3         pr_8
w_1               ***          ***          ***          ***          ***          ***          ***          ***          ***          ***          ***
w_2               ***          ***          ***          ***          ***          ***          ***          ***          ***          ***          ***
w_3               ***          ***          ***          ***          ***          ***          ***          ***          ***          ***          ***
w_12              ***          ***          ***  7.47489e+06   7.3376e+06          ***          ***     0.217405      4.62014      86918.3      50383.8
w_15              ***          ***          ***      6470.39       414872          ***          ***   0.00875973     0.132764       245557       162845
w_22              ***          ***          ***          ***          ***          ***          ***          ***          ***          ***          ***
w_23              ***          ***          ***          ***          ***          ***          ***          ***          ***          ***          ***
pr_1              ***          ***          ***  9.05089e-23  4.29177e-21          ***          ***  5.89464e-16  5.89229e-16  2.29681e-19   4.6268e-22
pr_2              ***          ***          ***  2.91692e-25  9.87233e-24          ***          ***  8.93988e-20   8.9706e-20  2.96324e-22   6.7814e-25
pr_3              ***          ***          ***   5.7347e-19  1.71388e-15          ***          ***  3.27466e-21  2.78459e-20  1.79282e-15  7.83323e-17
pr_8              ***          ***          ***  3.30123e-24   1.1124e-20          ***          ***  6.45631e-29    6.237e-28  7.66659e-22   1.1894e-20

Temperature = 800 K    Pressure = 7600 torr

From\To           w_1          w_2          w_3         w_12         w_15         w_22         w_23         pr_1         pr_2         pr_3         pr_8
w_1       9.97216e+07          ***  1.06736e+07      13766.5       110491          ***          ***  5.71497e+06  7.79429e+07  5.23659e+06       1429.4
w_2               ***          ***          ***          ***          ***          ***          ***          ***          ***          ***          ***
w_3            820297          ***  8.08031e+07       783047  2.85457e+06          ***          ***       158376  2.06695e+06  7.45558e+07      24725.6
w_12         0.951828          ***      1011.98   1.8668e+07  1.85823e+07          ***          ***   -0.0786359     -3.22891      58807.6      25858.2
w_15       0.00986764          ***      3.06185      16370.5       477237          ***          ***   0.00299026    0.0115942       284893       175971
w_22              ***          ***          ***          ***          ***          ***          ***          ***          ***          ***          ***
w_23              ***          ***          ***          ***          ***          ***          ***          ***          ***          ***          ***
pr_1      2.27289e-19          ***  8.38358e-20  3.41393e-23  1.46649e-21          ***          ***  5.89603e-16  5.89183e-16  1.07279e-19  3.47444e-23
pr_2      4.70311e-22          ***  1.66107e-22  -7.5583e-26  8.64061e-25          ***          ***  8.93918e-20  9.01047e-20  7.45666e-23  2.03522e-26
pr_3      3.18483e-21          ***  5.54927e-19  3.69905e-19   1.9894e-15          ***          ***  1.52953e-21  7.00711e-21  2.00129e-15  1.09473e-17
pr_8      8.60809e-30          ***  1.80395e-27  1.60682e-24  1.20266e-20          ***          ***  4.84829e-30  1.87184e-29  1.07144e-22  1.21353e-20

Temperature = 800 K    Pressure = 76000 torr

From\To           w_1          w_2          w_3         w_12         w_15         w_22         w_23         pr_1         pr_2         pr_3         pr_8
w_1       1.38638e+08          ***  2.14168e+07      21540.9      28238.7          ***      79503.4  9.90349e+06  1.04461e+08  2.81595e+06      64.5618
w_2               ***          ***          ***          ***          ***          ***          ***          ***          ***          ***          ***
w_3       1.62281e+06          ***   1.4542e+08  3.25905e+06  1.75372e+06          ***  2.32668e+06      96546.4       570159  1.35782e+08      2402.04
w_12          1.91842          ***      4084.89  2.85209e+07  2.84917e+07          ***      2.38397     0.162724     0.794212      18445.3      6634.23
w_15       0.00250251          ***        1.919      25101.2       494021          ***   0.00250197  0.000366162   0.00155039       291062       177856
w_22              ***          ***          ***          ***          ***          ***          ***          ***          ***          ***          ***
w_23           251665          ***  9.73557e+07        82619      87509.4          ***  4.81177e+08   2.6198e+07  3.49857e+08  8.55136e+06      172.169
pr_1      4.04151e-19          ***  5.31267e-20  7.57494e-23  1.71621e-22          ***  3.33764e-19  5.90761e-16   5.8995e-16  1.80602e-20  5.07058e-25
pr_2      6.46778e-22          ***  4.88212e-23  5.65945e-26  1.04447e-25          ***  6.76248e-22  8.95082e-20  9.08934e-20  1.11002e-23  2.73898e-28
pr_3      1.66841e-21          ***  1.04248e-18  1.14038e-19   2.0325e-15          ***  1.62608e-21  2.57492e-22   1.0431e-21  2.03482e-15  1.15546e-18
pr_8      3.69594e-31          ***   1.7956e-28  4.02176e-25  1.21556e-20          ***  3.16198e-31  7.07557e-32   2.5191e-31  1.13088e-23  1.21673e-20

Temperature = 850 K

High Pressure Rate Coefficients:

From\To           w_1          w_2          w_3         w_12         w_15         w_22         w_23         pr_1         pr_2         pr_3         pr_8
w_1               ***  1.99296e+08  4.70181e+07          ***          ***          ***          ***          ***          ***          ***          ***
w_2       6.29646e+07          ***          ***          ***          ***          ***  7.75363e+07  9.12581e+09  1.16054e+11          ***          ***
w_3       3.57856e+06          ***          ***  8.65351e+06          ***          ***   6.1947e+06          ***          ***  3.29241e+08          ***
w_12              ***          ***      26362.1          ***  7.42382e+07          ***          ***          ***          ***          ***          ***
w_15              ***          ***          ***        54374          ***       347794          ***          ***          ***       697113          ***
w_22              ***          ***          ***          ***      61415.4          ***          ***          ***          ***          ***  4.34243e+10
w_23              ***  8.33246e+08  2.76339e+08          ***          ***          ***          ***          ***          ***          ***          ***
pr_1              ***  1.04537e-15          ***          ***          ***          ***          ***          ***          ***          ***          ***
pr_2              ***  3.75687e-18          ***          ***          ***          ***          ***          ***          ***          ***          ***
pr_3              ***          ***   3.0833e-18          ***  2.92586e-15          ***          ***          ***          ***          ***          ***
pr_8              ***          ***          ***          ***          ***  1.82474e-14          ***          ***          ***          ***          ***

Temperature = 850 K    Pressure = 7.6 torr

From\To           w_1          w_2          w_3         w_12         w_15         w_22         w_23         pr_1         pr_2         pr_3         pr_8
w_1               ***          ***          ***          ***          ***          ***          ***          ***          ***          ***          ***
w_2               ***          ***          ***          ***          ***          ***          ***          ***          ***          ***          ***
w_3               ***          ***          ***          ***          ***          ***          ***          ***          ***          ***          ***
w_12              ***          ***          ***          ***          ***          ***          ***          ***          ***          ***          ***
w_15              ***          ***          ***          ***          ***          ***          ***          ***          ***          ***          ***
w_22              ***          ***          ***          ***          ***          ***          ***          ***          ***          ***          ***
w_23              ***          ***          ***          ***          ***          ***          ***          ***          ***          ***          ***
pr_1              ***          ***          ***          ***          ***          ***          ***  8.96617e-16  8.96178e-16  4.37281e-19  1.92873e-21
pr_2              ***          ***          ***          ***          ***          ***          ***  2.53257e-19    2.541e-19  8.33698e-22  9.14758e-24
pr_3              ***          ***          ***          ***          ***          ***          ***  8.61212e-21   5.8102e-20  8.99104e-16  8.99037e-16
pr_8              ***          ***          ***          ***          ***          ***          ***  6.71577e-28   1.1271e-26  1.58947e-20  1.58947e-20

Temperature = 850 K    Pressure = 76 torr

From\To           w_1          w_2          w_3         w_12         w_15         w_22         w_23         pr_1         pr_2         pr_3         pr_8
w_1               ***          ***          ***          ***          ***          ***          ***          ***          ***          ***          ***
w_2               ***          ***          ***          ***          ***          ***          ***          ***          ***          ***          ***
w_3               ***          ***          ***          ***          ***          ***          ***          ***          ***          ***          ***
w_12              ***          ***          ***          ***          ***          ***          ***          ***          ***          ***          ***
w_15              ***          ***          ***          ***       463102          ***          ***   0.00569862     0.145993       266922       196181
w_22              ***          ***          ***          ***          ***          ***          ***          ***          ***          ***          ***
w_23              ***          ***          ***          ***          ***          ***          ***          ***          ***          ***          ***
pr_1              ***          ***          ***          ***  1.18402e-21          ***          ***  8.96619e-16   8.9618e-16  4.35787e-19  1.68921e-21
pr_2              ***          ***          ***          ***  8.57215e-24          ***          ***  2.53258e-19  2.54101e-19  8.29553e-22  5.61083e-24
pr_3              ***          ***          ***          ***  1.09226e-15          ***          ***  8.58271e-21  5.78131e-20  1.55823e-15   4.6591e-16
pr_8              ***          ***          ***          ***  1.41929e-20          ***          ***  5.88177e-28  6.91327e-27  8.23714e-21    2.243e-20

Temperature = 850 K    Pressure = 760 torr

From\To           w_1          w_2          w_3         w_12         w_15         w_22         w_23         pr_1         pr_2         pr_3         pr_8
w_1               ***          ***          ***          ***          ***          ***          ***          ***          ***          ***          ***
w_2               ***          ***          ***          ***          ***          ***          ***          ***          ***          ***          ***
w_3               ***          ***          ***          ***          ***          ***          ***          ***          ***          ***          ***
w_12              ***          ***          ***  1.24639e+07  1.21263e+07          ***          ***     0.542102      10.2972       223350       114253
w_15              ***          ***          ***      8910.59       846004          ***          ***    0.0256303     0.330076       537986       299108
w_22              ***          ***          ***          ***          ***          ***          ***          ***          ***          ***          ***
w_23              ***          ***          ***          ***          ***          ***          ***          ***          ***          ***          ***
pr_1              ***          ***          ***  7.86934e-23  5.45968e-21          ***          ***  8.96638e-16  8.96202e-16  4.29035e-19   8.3446e-22
pr_2              ***          ***          ***  4.21875e-25  1.98813e-23          ***          ***  2.53264e-19  2.54111e-19  8.24632e-22  1.87046e-24
pr_3              ***          ***          ***  7.66102e-19  2.25431e-15          ***          ***  8.44972e-21  5.74702e-20  2.40522e-15   1.5007e-16
pr_8              ***          ***          ***  7.03075e-24  2.21588e-20          ***          ***  2.90556e-28  2.30464e-27  2.65319e-21   2.4819e-20

Temperature = 850 K    Pressure = 7600 torr

From\To           w_1          w_2          w_3         w_12         w_15         w_22         w_23         pr_1         pr_2         pr_3         pr_8
w_1       1.47077e+08          ***  1.47621e+07      20549.4       190272          ***          ***  9.79688e+06  1.12286e+08  1.00076e+07      2673.14
w_2               ***          ***          ***          ***          ***          ***          ***          ***          ***          ***          ***
w_3       1.15979e+06          ***  1.27518e+08       791711  4.11015e+06          ***          ***       271943  3.03489e+06  1.18818e+08      49666.5
w_12          3.06372          ***      2573.43  3.55502e+07  3.53056e+07          ***          ***    -0.195058     -7.58684       174594      67349.1
w_15        0.0343154          ***      8.78449      25855.8  1.03459e+06          ***          ***    0.0134583    0.0533348       670227       338496
w_22              ***          ***          ***          ***          ***          ***          ***          ***          ***          ***          ***
w_23              ***          ***          ***          ***          ***          ***          ***          ***          ***          ***          ***
pr_1       3.3641e-19          ***  1.23644e-19  1.11412e-22  2.93972e-21          ***          ***  8.96829e-16  8.96122e-16  2.43846e-19  8.80529e-23
pr_2      1.08961e-21          ***  3.90228e-22  1.16646e-25   3.4334e-24          ***          ***  2.53241e-19  2.55017e-19  2.89894e-22   8.6097e-26
pr_3      7.55648e-21          ***  1.03564e-18  5.60045e-19  2.81289e-15          ***          ***  4.80248e-21  2.02033e-20  2.83834e-15  2.38081e-17
pr_8      3.76098e-29          ***  7.70356e-27  3.87449e-24  2.51165e-20          ***          ***  3.06597e-29  1.06083e-28   4.2092e-22  2.55413e-20

Temperature = 850 K    Pressure = 76000 torr

From\To           w_1          w_2          w_3         w_12         w_15         w_22         w_23         pr_1         pr_2         pr_3         pr_8
w_1       2.21954e+08          ***  3.46527e+07      37599.4        66204          ***       136994  1.91515e+07  1.61222e+08  6.86306e+06       201.82
w_2               ***          ***          ***          ***          ***          ***          ***          ***          ***          ***          ***
w_3       2.64497e+06          ***  2.61973e+08  4.23797e+06  3.23547e+06          ***  3.50843e+06       219093  1.09614e+06  2.47012e+08       6059.7
w_12          7.84834          ***      12977.2  6.16838e+07  6.15803e+07          ***      9.24427     0.812048      3.37758      68892.9      21634.6
w_15        0.0121527          ***      7.12654      45102.7  1.08472e+06          ***    0.0109299   0.00234039   0.00845858       694578       345033
w_22              ***          ***          ***          ***          ***          ***          ***          ***          ***          ***          ***
w_23           463142          ***  1.55662e+08       144929       195878          ***   7.5821e+08  4.86187e+07  5.35831e+08  1.97073e+07      496.505
pr_1      6.91592e-19          ***  1.07508e-19   1.4964e-22   4.7261e-22          ***  5.07289e-19  8.98404e-16  8.97043e-16  5.23413e-20  1.85769e-24
pr_2      1.64528e-21          ***  1.58276e-22  1.81801e-25  4.52734e-25          ***  1.57994e-21  2.53501e-19  2.56943e-19  5.09596e-23  1.56183e-27
pr_3      5.04578e-21          ***  2.29905e-18  2.14123e-19  2.91522e-15          ***  4.38256e-21  1.03085e-21  3.55147e-21  2.92034e-15  2.59419e-18
pr_8       2.5766e-30          ***  9.91067e-28  1.19256e-24  2.56026e-20          ***  1.92678e-30  6.46841e-31  1.92438e-30  4.58645e-23  2.56497e-20

Temperature = 900 K

High Pressure Rate Coefficients:

From\To           w_1          w_2          w_3         w_12         w_15         w_22         w_23         pr_1         pr_2         pr_3         pr_8
w_1               ***  3.05569e+08  7.82615e+07          ***          ***          ***          ***          ***          ***          ***          ***
w_2       1.01211e+08          ***          ***          ***          ***          ***  1.22343e+08  1.58577e+10   1.5109e+11          ***          ***
w_3       5.98473e+06          ***          ***  1.28971e+07          ***          ***   1.0109e+07          ***          ***  6.04395e+08          ***
w_12              ***          ***        86931          ***  1.56432e+08          ***          ***          ***          ***          ***          ***
w_15              ***          ***          ***      97414.6          ***       632337          ***          ***          ***  1.51834e+06          ***
w_22              ***          ***          ***          ***       150958          ***          ***          ***          ***          ***  7.33014e+10
w_23              ***  1.33387e+09  4.77377e+08          ***          ***          ***          ***          ***          ***          ***          ***
pr_1              ***  1.57316e-15          ***          ***          ***          ***          ***          ***          ***          ***          ***
pr_2              ***  7.36085e-18          ***          ***          ***          ***          ***          ***          ***          ***          ***
pr_3              ***          ***  6.81465e-18          ***  4.07858e-15          ***          ***          ***          ***          ***          ***
pr_8              ***          ***          ***          ***          ***  2.46432e-14          ***          ***          ***          ***          ***

Temperature = 900 K    Pressure = 7.6 torr

From\To           w_1          w_2          w_3         w_12         w_15         w_22         w_23         pr_1         pr_2         pr_3         pr_8
w_1               ***          ***          ***          ***          ***          ***          ***          ***          ***          ***          ***
w_2               ***          ***          ***          ***          ***          ***          ***          ***          ***          ***          ***
w_3               ***          ***          ***          ***          ***          ***          ***          ***          ***          ***          ***
w_12              ***          ***          ***          ***          ***          ***          ***          ***          ***          ***          ***
w_15              ***          ***          ***          ***          ***          ***          ***          ***          ***          ***          ***
w_22              ***          ***          ***          ***          ***          ***          ***          ***          ***          ***          ***
w_23              ***          ***          ***          ***          ***          ***          ***          ***          ***          ***          ***
pr_1              ***          ***          ***          ***          ***          ***          ***  1.30807e-15  1.30731e-15  7.62204e-19  2.60921e-21
pr_2              ***          ***          ***          ***          ***          ***          ***  6.42006e-19  6.44092e-19  2.06989e-21  1.64409e-23
pr_3              ***          ***          ***          ***          ***          ***          ***  2.00006e-20    1.106e-19  1.11868e-15  1.11855e-15
pr_8              ***          ***          ***          ***          ***          ***          ***  2.04566e-27  2.62474e-26  3.34202e-20  3.34202e-20

Temperature = 900 K    Pressure = 76 torr

From\To           w_1          w_2          w_3         w_12         w_15         w_22         w_23         pr_1         pr_2         pr_3         pr_8
w_1               ***          ***          ***          ***          ***          ***          ***          ***          ***          ***          ***
w_2               ***          ***          ***          ***          ***          ***          ***          ***          ***          ***          ***
w_3               ***          ***          ***          ***          ***          ***          ***          ***          ***          ***          ***
w_12              ***          ***          ***          ***          ***          ***          ***          ***          ***          ***          ***
w_15              ***          ***          ***          ***       735061          ***          ***    0.0114457     0.263291       443891       291170
w_22              ***          ***          ***          ***          ***          ***          ***          ***          ***          ***          ***
w_23              ***          ***          ***          ***          ***          ***          ***          ***          ***          ***          ***
pr_1              ***          ***          ***          ***  1.07789e-21          ***          ***  1.30807e-15  1.30731e-15  7.60692e-19  2.42747e-21
pr_2              ***          ***          ***          ***  1.21768e-23          ***          ***  6.42007e-19  6.44095e-19  2.06402e-21  1.16548e-23
pr_3              ***          ***          ***          ***  1.09694e-15          ***          ***  1.99609e-20  1.10286e-19  1.80883e-15  7.11768e-16
pr_8              ***          ***          ***          ***  2.14983e-20          ***          ***  1.90317e-27  1.86066e-26  2.12662e-20  4.27645e-20

Temperature = 900 K    Pressure = 760 torr

From\To           w_1          w_2          w_3         w_12         w_15         w_22         w_23         pr_1         pr_2         pr_3         pr_8
w_1               ***          ***          ***          ***          ***          ***          ***          ***          ***          ***          ***
w_2               ***          ***          ***          ***          ***          ***          ***          ***          ***          ***          ***
w_3               ***          ***          ***          ***          ***          ***          ***          ***          ***          ***          ***
w_12              ***          ***          ***          ***          ***          ***          ***          ***          ***          ***          ***
w_15              ***          ***          ***          ***  1.55208e+06          ***          ***    0.0643851     0.723277  1.04813e+06       503948
w_22              ***          ***          ***          ***          ***          ***          ***          ***          ***          ***          ***
w_23              ***          ***          ***          ***          ***          ***          ***          ***          ***          ***          ***
pr_1              ***          ***          ***          ***  6.56366e-21          ***          ***   1.3081e-15  1.30734e-15  7.52365e-19  1.38402e-21
pr_2              ***          ***          ***          ***  3.62099e-23          ***          ***  6.42021e-19  6.44114e-19  2.05291e-21  4.51665e-24
pr_3              ***          ***          ***          ***  2.80381e-15          ***          ***  1.97424e-20  1.09693e-19  3.06886e-15  2.64916e-16
pr_8              ***          ***          ***          ***  4.02782e-20          ***          ***  1.08509e-27   7.2107e-27  7.91518e-21  4.81934e-20

Temperature = 900 K    Pressure = 7600 torr

From\To           w_1          w_2          w_3         w_12         w_15         w_22         w_23         pr_1         pr_2         pr_3         pr_8
w_1               ***          ***          ***          ***          ***          ***          ***          ***          ***          ***          ***
w_2               ***          ***          ***          ***          ***          ***          ***          ***          ***          ***          ***
w_3               ***          ***          ***          ***          ***          ***          ***          ***          ***          ***          ***
w_12              ***          ***          ***   6.0688e+07  6.00695e+07          ***          ***      26.9012      252.134       462727       158208
w_15              ***          ***          ***      37405.7  2.06868e+06          ***          ***     0.112538     0.812274  1.42512e+06       606158
w_22              ***          ***          ***          ***          ***          ***          ***          ***          ***          ***          ***
w_23              ***          ***          ***          ***          ***          ***          ***          ***          ***          ***          ***
pr_1              ***          ***          ***  1.66116e-21  1.15736e-20          ***          ***  1.30831e-15  1.30757e-15  7.31061e-19  2.84941e-22
pr_2              ***          ***          ***  7.64574e-24  4.10819e-23          ***          ***  6.42134e-19  6.44245e-19  2.06146e-21  7.22927e-25
pr_3              ***          ***          ***  8.26164e-19   3.8276e-15          ***          ***  1.91834e-20   1.1015e-19  3.87681e-15  4.82486e-17
pr_8              ***          ***          ***  8.63027e-24  4.86422e-20          ***          ***  2.23397e-28  1.15413e-27  1.44157e-21  5.00925e-20

Temperature = 900 K    Pressure = 76000 torr

From\To           w_1          w_2          w_3         w_12         w_15         w_22         w_23         pr_1         pr_2         pr_3         pr_8
w_1       3.34782e+08          ***  5.20714e+07      56020.4       129842          ***       213826  3.39715e+07  2.34307e+08  1.43541e+07      516.642
w_2               ***          ***          ***          ***          ***          ***          ***          ***          ***          ***          ***
w_3       4.00358e+06          ***  4.33519e+08  5.11028e+06  5.39903e+06          ***  4.94052e+06       435044  1.87627e+06  4.11719e+08        13680
w_12          24.1382          ***      34836.1  1.19437e+08  1.19125e+08          ***      27.2672      2.82004      10.0072       216701      60806.8
w_15        0.0461695          ***      22.1685      74181.2  2.20852e+06          ***    0.0373834     0.011362    0.0352742  1.50818e+06       626140
w_22              ***          ***          ***          ***          ***          ***          ***          ***          ***          ***          ***
w_23           764592          ***  2.31355e+08       215319       358029          ***  1.11764e+09  8.23248e+07  7.68667e+08  3.83164e+07      1049.67
pr_1      1.11104e-18          ***  1.95228e-19  2.54401e-22  1.10009e-21          ***  7.19224e-19  1.31039e-15  1.30823e-15  1.30468e-19  5.71424e-24
pr_2      3.76322e-21          ***  4.37766e-22  4.88512e-25  1.57788e-24          ***  3.29775e-21   6.4246e-19  6.50168e-19   1.9095e-22  7.20596e-27
pr_3      1.29797e-20          ***  4.57895e-18  3.70303e-19  4.05129e-15          ***  9.93613e-21  3.42354e-21   1.0203e-20  4.06176e-15  5.48527e-18
pr_8      1.36954e-29          ***  4.51751e-27  3.11928e-24  5.02531e-20          ***  8.23184e-30  4.48004e-30  1.15041e-29  1.63889e-22  5.04201e-20

Temperature = 950 K

High Pressure Rate Coefficients:

From\To           w_1          w_2          w_3         w_12         w_15         w_22         w_23         pr_1         pr_2         pr_3         pr_8
w_1               ***  4.47637e+08  1.23504e+08          ***          ***          ***          ***          ***          ***          ***          ***
w_2       1.54995e+08          ***          ***          ***          ***          ***  1.84258e+08  2.60425e+10  1.91597e+11          ***          ***
w_3       9.48428e+06          ***          ***  1.84263e+07          ***          ***  1.56697e+07          ***          ***  1.03999e+09          ***
w_12              ***          ***       253285          ***  3.05044e+08          ***          ***          ***          ***          ***          ***
w_15              ***          ***          ***       164593          ***  1.08662e+06          ***          ***          ***  3.05626e+06          ***
w_22              ***          ***          ***          ***       339226          ***          ***          ***          ***          ***    1.172e+11
w_23              ***  2.03408e+09  7.79957e+08          ***          ***          ***          ***          ***          ***          ***          ***
pr_1              ***   2.2893e-15          ***          ***          ***          ***          ***          ***          ***          ***          ***
pr_2              ***  1.35568e-17          ***          ***          ***          ***          ***          ***          ***          ***          ***
pr_3              ***          ***  1.39785e-17          ***  5.53862e-15          ***          ***          ***          ***          ***          ***
pr_8              ***          ***          ***          ***          ***  3.24823e-14          ***          ***          ***          ***          ***

Temperature = 950 K    Pressure = 7.6 torr

From\To           w_1          w_2          w_3         w_12         w_15         w_22         w_23         pr_1         pr_2         pr_3         pr_8
w_1               ***          ***          ***          ***          ***          ***          ***          ***          ***          ***          ***
w_2               ***          ***          ***          ***          ***          ***          ***          ***          ***          ***          ***
w_3               ***          ***          ***          ***          ***          ***          ***          ***          ***          ***          ***
w_12              ***          ***          ***          ***          ***          ***          ***          ***          ***          ***          ***
w_15              ***          ***          ***          ***          ***          ***          ***          ***          ***          ***          ***
w_22              ***          ***          ***          ***          ***          ***          ***          ***          ***          ***          ***
w_23              ***          ***          ***          ***          ***          ***          ***          ***          ***          ***          ***
pr_1              ***          ***          ***          ***          ***          ***          ***  1.84078e-15  1.83952e-15  1.26138e-18  3.43833e-21
pr_2              ***          ***          ***          ***          ***          ***          ***  1.48065e-18  1.48535e-18  4.67939e-21  2.76275e-23
pr_3              ***          ***          ***          ***          ***          ***          ***  4.27749e-20  1.97144e-19  1.36826e-15  1.36802e-15
pr_8              ***          ***          ***          ***          ***          ***          ***  5.56683e-27  5.55717e-26  6.53143e-20  6.53144e-20

Temperature = 950 K    Pressure = 76 torr

From\To           w_1          w_2          w_3         w_12         w_15         w_22         w_23         pr_1         pr_2         pr_3         pr_8
w_1               ***          ***          ***          ***          ***          ***          ***          ***          ***          ***          ***
w_2               ***          ***          ***          ***          ***          ***          ***          ***          ***          ***          ***
w_3               ***          ***          ***          ***          ***          ***          ***          ***          ***          ***          ***
w_12              ***          ***          ***          ***          ***          ***          ***          ***          ***          ***          ***
w_15              ***          ***          ***          ***          ***          ***          ***          ***          ***          ***          ***
w_22              ***          ***          ***          ***          ***          ***          ***          ***          ***          ***          ***
w_23              ***          ***          ***          ***          ***          ***          ***          ***          ***          ***          ***
pr_1              ***          ***          ***          ***          ***          ***          ***  1.84078e-15  1.83952e-15  1.26049e-18  3.66182e-21
pr_2              ***          ***          ***          ***          ***          ***          ***  1.48065e-18  1.48536e-18  4.68181e-21  2.75673e-23
pr_3              ***          ***          ***          ***          ***          ***          ***  4.27447e-20  1.97246e-19  1.39335e-15  1.39311e-15
pr_8              ***          ***          ***          ***          ***          ***          ***  5.92866e-27  5.54506e-26  6.65126e-20  6.65126e-20

Temperature = 950 K    Pressure = 760 torr

From\To           w_1          w_2          w_3         w_12         w_15         w_22         w_23         pr_1         pr_2         pr_3         pr_8
w_1               ***          ***          ***          ***          ***          ***          ***          ***          ***          ***          ***
w_2               ***          ***          ***          ***          ***          ***          ***          ***          ***          ***          ***
w_3               ***          ***          ***          ***          ***          ***          ***          ***          ***          ***          ***
w_12              ***          ***          ***          ***          ***          ***          ***          ***          ***          ***          ***
w_15              ***          ***          ***          ***  2.61341e+06          ***          ***     0.137828      1.36338   1.8324e+06       781019
w_22              ***          ***          ***          ***          ***          ***          ***          ***          ***          ***          ***
w_23              ***          ***          ***          ***          ***          ***          ***          ***          ***          ***          ***
pr_1              ***          ***          ***          ***  7.21799e-21          ***          ***  1.84081e-15  1.83955e-15  1.25032e-18  2.17632e-21
pr_2              ***          ***          ***          ***  5.74701e-23          ***          ***  1.48068e-18  1.48539e-18   4.6518e-21  1.00521e-23
pr_3              ***          ***          ***          ***  3.25418e-15          ***          ***  4.23996e-20  1.95982e-19  3.70448e-15  4.50064e-16
pr_8              ***          ***          ***          ***  6.62217e-20          ***          ***  3.52357e-27  2.02194e-26  2.14878e-20  8.77096e-20

Temperature = 950 K    Pressure = 7600 torr

From\To           w_1          w_2          w_3         w_12         w_15         w_22         w_23         pr_1         pr_2         pr_3         pr_8
w_1               ***          ***          ***          ***          ***          ***          ***          ***          ***          ***          ***
w_2               ***          ***          ***          ***          ***          ***          ***          ***          ***          ***          ***
w_3               ***          ***          ***          ***          ***          ***          ***          ***          ***          ***          ***
w_12              ***          ***          ***          ***          ***          ***          ***          ***          ***          ***          ***
w_15              ***          ***          ***          ***  3.78909e+06          ***          ***     0.325448      2.07513  2.77141e+06  1.01769e+06
w_22              ***          ***          ***          ***          ***          ***          ***          ***          ***          ***          ***
w_23              ***          ***          ***          ***          ***          ***          ***          ***          ***          ***          ***
pr_1              ***          ***          ***          ***  1.73929e-20          ***          ***  1.84107e-15  1.83983e-15  1.22228e-18  5.26286e-22
pr_2              ***          ***          ***          ***  8.92655e-23          ***          ***   1.4809e-18  1.48565e-18  4.66145e-21  1.79695e-24
pr_3              ***          ***          ***          ***  5.02266e-15          ***          ***  4.14489e-20  1.96389e-19  5.11489e-15  9.19805e-17
pr_8              ***          ***          ***          ***  8.80572e-20          ***          ***  8.52083e-28  3.61449e-27   4.3915e-21  9.24489e-20

Temperature = 950 K    Pressure = 76000 torr

From\To           w_1          w_2          w_3         w_12         w_15         w_22         w_23         pr_1         pr_2         pr_3         pr_8
w_1       4.77852e+08          ***          ***   2.3562e+06  3.48323e+06          ***          ***  5.66711e+07   3.2767e+08  2.78241e+08      12583.8
w_2               ***          ***          ***          ***          ***          ***          ***          ***          ***          ***          ***
w_3               ***          ***          ***          ***          ***          ***          ***          ***          ***          ***          ***
w_12          1074.35          ***          ***  2.10349e+08  2.09513e+08          ***          ***      263.193      1497.79       714773       154680
w_15         0.480269          ***          ***       113049  4.20742e+06          ***          ***     0.122022      0.55189  3.02162e+06  1.07273e+06
w_22              ***          ***          ***          ***          ***          ***          ***          ***          ***          ***          ***
w_23              ***          ***          ***          ***          ***          ***          ***          ***          ***          ***          ***
pr_1      1.68891e-18          ***          *** -8.51127e-22  9.78479e-22          ***          ***   1.8436e-15  1.84105e-15  1.90408e-19  9.88328e-24
pr_2      7.86012e-21          ***          *** -4.51382e-24 -2.05865e-24          ***          ***  1.48188e-18  1.49302e-18  1.51901e-22  1.28277e-29
pr_3      2.81182e-19          ***          ***  7.13769e-19   5.4758e-15          ***          ***  6.45696e-21  6.39962e-21  5.48794e-15  1.10157e-17
pr_8      3.97537e-28          ***          ***  7.52913e-24  9.28145e-20          ***          ***  1.60015e-29  2.58024e-32   5.2593e-22  9.33481e-20

Temperature = 1000 K

High Pressure Rate Coefficients:

From\To           w_1          w_2          w_3         w_12         w_15         w_22         w_23         pr_1         pr_2         pr_3         pr_8
w_1               ***   6.3089e+08  1.86259e+08          ***          ***          ***          ***          ***          ***          ***          ***
w_2       2.27781e+08          ***          ***          ***          ***          ***  2.66733e+08  4.07533e+10   2.3757e+11          ***          ***
w_3       1.43601e+07          ***          ***  2.54024e+07          ***          ***  2.32541e+07          ***          ***  1.69391e+09          ***
w_12              ***          ***       664093          ***  5.56841e+08          ***          ***          ***          ***          ***          ***
w_15              ***          ***          ***       264554          ***  1.77873e+06          ***          ***          ***  5.75167e+06          ***
w_22              ***          ***          ***          ***       705987          ***          ***          ***          ***          ***  1.78917e+11
w_23              ***  2.97633e+09  1.21515e+09          ***          ***          ***          ***          ***          ***          ***          ***
pr_1              ***   3.2359e-15          ***          ***          ***          ***          ***          ***          ***          ***          ***
pr_2              ***  2.36772e-17          ***          ***          ***          ***          ***          ***          ***          ***          ***
pr_3              ***          ***  2.68948e-17          ***   7.3525e-15          ***          ***          ***          ***          ***          ***
pr_8              ***          ***          ***          ***          ***  4.19244e-14          ***          ***          ***          ***          ***

Temperature = 1000 K    Pressure = 7.6 torr

From\To           w_1          w_2          w_3         w_12         w_15         w_22         w_23         pr_1         pr_2         pr_3         pr_8
w_1               ***          ***          ***          ***          ***          ***          ***          ***          ***          ***          ***
w_2               ***          ***          ***          ***          ***          ***          ***          ***          ***          ***          ***
w_3               ***          ***          ***          ***          ***          ***          ***          ***          ***          ***          ***
w_12              ***          ***          ***          ***          ***          ***          ***          ***          ***          ***          ***
w_15              ***          ***          ***          ***          ***          ***          ***          ***          ***          ***          ***
w_22              ***          ***          ***          ***          ***          ***          ***          ***          ***          ***          ***
w_23              ***          ***          ***          ***          ***          ***          ***          ***          ***          ***          ***
pr_1              ***          ***          ***          ***          ***          ***          ***  2.51061e-15  2.50861e-15  1.99568e-18  4.42635e-21
pr_2              ***          ***          ***          ***          ***          ***          ***  3.14876e-18  3.15857e-18  9.76568e-21  4.39209e-23
pr_3              ***          ***          ***          ***          ***          ***          ***  8.52142e-20  3.32213e-19  1.64958e-15  1.64917e-15
pr_8              ***          ***          ***          ***          ***          ***          ***  1.37508e-26  1.08704e-25  1.19984e-19  1.19984e-19

Temperature = 1000 K    Pressure = 76 torr

From\To           w_1          w_2          w_3         w_12         w_15         w_22         w_23         pr_1         pr_2         pr_3         pr_8
w_1               ***          ***          ***          ***          ***          ***          ***          ***          ***          ***          ***
w_2               ***          ***          ***          ***          ***          ***          ***          ***          ***          ***          ***
w_3               ***          ***          ***          ***          ***          ***          ***          ***          ***          ***          ***
w_12              ***          ***          ***          ***          ***          ***          ***          ***          ***          ***          ***
w_15              ***          ***          ***          ***          ***          ***          ***          ***          ***          ***          ***
w_22              ***          ***          ***          ***          ***          ***          ***          ***          ***          ***          ***
w_23              ***          ***          ***          ***          ***          ***          ***          ***          ***          ***          ***
pr_1              ***          ***          ***          ***          ***          ***          ***  2.51061e-15  2.50861e-15  1.99478e-18  4.62583e-21
pr_2              ***          ***          ***          ***          ***          ***          ***  3.14876e-18  3.15858e-18  9.76928e-21  4.37307e-23
pr_3              ***          ***          ***          ***          ***          ***          ***  8.51758e-20  3.32336e-19  1.67167e-15  1.67125e-15
pr_8              ***          ***          ***          ***          ***          ***          ***  1.43705e-26  1.08233e-25  1.21591e-19  1.21591e-19

Temperature = 1000 K    Pressure = 760 torr

From\To           w_1          w_2          w_3         w_12         w_15         w_22         w_23         pr_1         pr_2         pr_3         pr_8
w_1               ***          ***          ***          ***          ***          ***          ***          ***          ***          ***          ***
w_2               ***          ***          ***          ***          ***          ***          ***          ***          ***          ***          ***
w_3               ***          ***          ***          ***          ***          ***          ***          ***          ***          ***          ***
w_12              ***          ***          ***          ***          ***          ***          ***          ***          ***          ***          ***
w_15              ***          ***          ***          ***  4.11832e+06          ***          ***     0.266102      2.35151  2.97288e+06  1.14544e+06
w_22              ***          ***          ***          ***          ***          ***          ***          ***          ***          ***          ***
w_23              ***          ***          ***          ***          ***          ***          ***          ***          ***          ***          ***
pr_1              ***          ***          ***          ***  7.61326e-21          ***          ***  2.51064e-15  2.50865e-15  1.98372e-18  3.16806e-21
pr_2              ***          ***          ***          ***  8.44455e-23          ***          ***  3.14881e-18  3.15864e-18  9.72467e-21  1.97168e-23
pr_3              ***          ***          ***          ***   3.6318e-15          ***          ***  8.47037e-20  3.30818e-19  4.32217e-15  6.89949e-16
pr_8              ***          ***          ***          ***  1.01807e-19          ***          ***   9.8418e-27  4.87991e-26  5.01969e-20  1.52004e-19

Temperature = 1000 K    Pressure = 7600 torr

From\To           w_1          w_2          w_3         w_12         w_15         w_22         w_23         pr_1         pr_2         pr_3         pr_8
w_1               ***          ***          ***          ***          ***          ***          ***          ***          ***          ***          ***
w_2               ***          ***          ***          ***          ***          ***          ***          ***          ***          ***          ***
w_3               ***          ***          ***          ***          ***          ***          ***          ***          ***          ***          ***
w_12              ***          ***          ***          ***          ***          ***          ***          ***          ***          ***          ***
w_15              ***          ***          ***          ***  6.61042e+06          ***          ***     0.731648      4.03158  4.99367e+06  1.61675e+06
w_22              ***          ***          ***          ***          ***          ***          ***          ***          ***          ***          ***
w_23              ***          ***          ***          ***          ***          ***          ***          ***          ***          ***          ***
pr_1              ***          ***          ***          ***  2.18871e-20          ***          ***  2.51095e-15  2.50898e-15  1.94856e-18  9.20008e-22
pr_2              ***          ***          ***          ***   1.5138e-22          ***          ***  3.14922e-18  3.15911e-18  9.73173e-21  4.19822e-24
pr_3              ***          ***          ***          ***  6.37863e-15          ***          ***  8.32023e-20  3.31059e-19  6.53999e-15  1.60926e-16
pr_8              ***          ***          ***          ***  1.50249e-19          ***          ***  2.85807e-27  1.03906e-26  1.17081e-20  1.61957e-19

Temperature = 1000 K    Pressure = 76000 torr

From\To           w_1          w_2          w_3         w_12         w_15         w_22         w_23         pr_1         pr_2         pr_3         pr_8
w_1               ***          ***          ***          ***          ***          ***          ***          ***          ***          ***          ***
w_2               ***          ***          ***          ***          ***          ***          ***          ***          ***          ***          ***
w_3               ***          ***          ***          ***          ***          ***          ***          ***          ***          ***          ***
w_12              ***          ***          ***  3.41841e+08  3.39953e+08          ***          ***      1237.32      6112.35  1.64953e+06       327133
w_15              ***          ***          ***       161511  7.55895e+06          ***          ***     0.350477      1.33627  5.64904e+06  1.74837e+06
w_22              ***          ***          ***          ***          ***          ***          ***          ***          ***          ***          ***
w_23              ***          ***          ***          ***          ***          ***          ***          ***          ***          ***          ***
pr_1              ***          ***          ***  1.73303e-20  1.07649e-20          ***          ***  2.51367e-15  2.51176e-15  1.88414e-18  7.78356e-23
pr_2              ***          ***          ***  1.07458e-22   5.1903e-23          ***          ***  3.15271e-18  3.16273e-18   9.8571e-21  3.43179e-25
pr_3              ***          ***          ***   1.0397e-18  7.22112e-15          ***          ***  8.04516e-20  3.35323e-19  7.24319e-15  2.05961e-17
pr_8              ***          ***          ***  1.54317e-23  1.62601e-19          ***          ***  2.41802e-28  8.49369e-28  1.49846e-21  1.64115e-19

______________________________________________________________________________________

High Pressure Rate Coefficients (Temperature-Species Rate Tables):

   T(K)     w_1->w_1     w_1->w_2     w_1->w_3    w_1->w_12    w_1->w_15    w_1->w_22    w_1->w_23    w_1->pr_1    w_1->pr_2    w_1->pr_3    w_1->pr_8
    300          ***      118.155      2.92297          ***          ***          ***          ***          ***          ***          ***          ***
    350          ***      2854.48      109.599          ***          ***          ***          ***          ***          ***          ***          ***
    400          ***      31046.4      1687.35          ***          ***          ***          ***          ***          ***          ***          ***
    450          ***       197979      14268.4          ***          ***          ***          ***          ***          ***          ***          ***
    500          ***       868539        79125          ***          ***          ***          ***          ***          ***          ***          ***
    550          ***  2.90332e+06       322433          ***          ***          ***          ***          ***          ***          ***          ***
    600          ***  7.91717e+06  1.04203e+06          ***          ***          ***          ***          ***          ***          ***          ***
    650          ***  1.84644e+07  2.81617e+06          ***          ***          ***          ***          ***          ***          ***          ***
    700          ***  3.80925e+07  6.61105e+06          ***          ***          ***          ***          ***          ***          ***          ***
    750          ***  7.12562e+07  1.38627e+07          ***          ***          ***          ***          ***          ***          ***          ***
    800          ***   1.2312e+08  2.65165e+07          ***          ***          ***          ***          ***          ***          ***          ***
    850          ***  1.99296e+08  4.70181e+07          ***          ***          ***          ***          ***          ***          ***          ***
    900          ***  3.05569e+08  7.82615e+07          ***          ***          ***          ***          ***          ***          ***          ***
    950          ***  4.47637e+08  1.23504e+08          ***          ***          ***          ***          ***          ***          ***          ***
   1000          ***   6.3089e+08  1.86259e+08          ***          ***          ***          ***          ***          ***          ***          ***

   T(K)     w_2->w_1     w_2->w_2     w_2->w_3    w_2->w_12    w_2->w_15    w_2->w_22    w_2->w_23    w_2->pr_1    w_2->pr_2    w_2->pr_3    w_2->pr_8
    300      13.3027          ***          ***          ***          ***          ***      29.4666       301.22  3.28995e+07          ***          ***
    350      390.374          ***          ***          ***          ***          ***      760.747        11727   1.8739e+08          ***          ***
    400      4932.17          ***          ***          ***          ***          ***      8729.98       190940  7.04764e+08          ***          ***
    450      35510.9          ***          ***          ***          ***          ***      58311.8  1.72415e+06  2.00014e+09          ***          ***
    500       172538          ***          ***          ***          ***          ***       266757  1.02432e+07  4.64909e+09          ***          ***
    550       630052          ***          ***          ***          ***          ***       927041  4.46938e+07   9.3316e+09          ***          ***
    600  1.85776e+06          ***          ***          ***          ***          ***  2.62232e+06  1.54253e+08  1.67623e+10          ***          ***
    650  4.64775e+06          ***          ***          ***          ***          ***   6.3328e+06  4.43595e+08  2.76274e+10          ***          ***
    700  1.02207e+07          ***          ***          ***          ***          ***  1.35082e+07  1.10366e+09  4.25382e+10          ***          ***
    750  2.02734e+07          ***          ***          ***          ***          ***   2.6092e+07  2.44284e+09  6.20031e+10          ***          ***
    800  3.69822e+07          ***          ***          ***          ***          ***   4.6496e+07  4.91297e+09  8.64156e+10          ***          ***
    850  6.29646e+07          ***          ***          ***          ***          ***  7.75363e+07  9.12581e+09  1.16054e+11          ***          ***
    900  1.01211e+08          ***          ***          ***          ***          ***  1.22343e+08  1.58577e+10   1.5109e+11          ***          ***
    950  1.54995e+08          ***          ***          ***          ***          ***  1.84258e+08  2.60425e+10  1.91597e+11          ***          ***
   1000  2.27781e+08          ***          ***          ***          ***          ***  2.66733e+08  4.07533e+10   2.3757e+11          ***          ***

   T(K)     w_3->w_1     w_3->w_2     w_3->w_3    w_3->w_12    w_3->w_15    w_3->w_22    w_3->w_23    w_3->pr_1    w_3->pr_2    w_3->pr_3    w_3->pr_8
    300     0.125982          ***          ***      10.4215          ***          ***     0.464644          ***          ***     0.561092          ***
    350      5.74038          ***          ***      226.395          ***          ***      17.9819          ***          ***      47.7722          ***
    400      100.065          ***          ***      2232.73          ***          ***      277.165          ***          ***      1356.65          ***
    450      917.721          ***          ***      13040.4          ***          ***      2308.69          ***          ***      18396.9          ***
    500      5372.27          ***          ***      52922.8          ***          ***      12506.5          ***          ***       148226          ***
    550      22710.2          ***          ***       165170          ***          ***      49592.9          ***          ***       816639          ***
    600      75272.1          ***          ***       423995          ***          ***       155767          ***          ***  3.38092e+06          ***
    650       207058          ***          ***       937629          ***          ***       409244          ***          ***  1.12319e+07          ***
    700       492254          ***          ***  1.84588e+06          ***          ***       935011          ***          ***   3.1386e+07          ***
    750  1.04182e+06          ***          ***  3.31335e+06          ***          ***  1.91125e+06          ***          ***  7.63686e+07          ***
    800  2.00687e+06          ***          ***  5.52037e+06          ***          ***  3.57032e+06          ***          ***   1.6607e+08          ***
    850  3.57856e+06          ***          ***  8.65351e+06          ***          ***   6.1947e+06          ***          ***  3.29241e+08          ***
    900  5.98473e+06          ***          ***  1.28971e+07          ***          ***   1.0109e+07          ***          ***  6.04395e+08          ***
    950  9.48428e+06          ***          ***  1.84263e+07          ***          ***  1.56697e+07          ***          ***  1.03999e+09          ***
   1000  1.43601e+07          ***          ***  2.54024e+07          ***          ***  2.32541e+07          ***          ***  1.69391e+09          ***

   T(K)    w_12->w_1    w_12->w_2    w_12->w_3   w_12->w_12   w_12->w_15   w_12->w_22   w_12->w_23   w_12->pr_1   w_12->pr_2   w_12->pr_3   w_12->pr_8
    300          ***          ***   5.7666e-13          ***   0.00283245          ***          ***          ***          ***          ***          ***
    350          ***          ***  2.39468e-09          ***     0.512325          ***          ***          ***          ***          ***          ***
    400          ***          ***  1.29306e-06          ***      26.1977          ***          ***          ***          ***          ***          ***
    450          ***          ***  0.000177587          ***      570.961          ***          ***          ***          ***          ***          ***
    500          ***          ***   0.00930122          ***      6811.56          ***          ***          ***          ***          ***          ***
    550          ***          ***     0.240736          ***      52255.6          ***          ***          ***          ***          ***          ***
    600          ***          ***      3.66263          ***       287288          ***          ***          ***          ***          ***          ***
    650          ***          ***      36.9589          ***  1.22073e+06          ***          ***          ***          ***          ***          ***
    700          ***          ***      269.728          ***  4.23283e+06          ***          ***          ***          ***          ***          ***
    750          ***          ***      1517.43          ***  1.24664e+07          ***          ***          ***          ***          ***          ***
    800          ***          ***      6904.37          ***  3.21404e+07          ***          ***          ***          ***          ***          ***
    850          ***          ***      26362.1          ***  7.42382e+07          ***          ***          ***          ***          ***          ***
    900          ***          ***        86931          ***  1.56432e+08          ***          ***          ***          ***          ***          ***
    950          ***          ***       253285          ***  3.05044e+08          ***          ***          ***          ***          ***          ***
   1000          ***          ***       664093          ***  5.56841e+08          ***          ***          ***          ***          ***          ***

   T(K)    w_15->w_1    w_15->w_2    w_15->w_3   w_15->w_12   w_15->w_15   w_15->w_22   w_15->w_23   w_15->pr_1   w_15->pr_2   w_15->pr_3   w_15->pr_8
    300          ***          ***          ***  0.000500744          ***     0.106064          ***          ***          ***  1.48397e-05          ***
    350          ***          ***          ***    0.0282548          ***      1.02445          ***          ***          ***   0.00300926          ***
    400          ***          ***          ***     0.586634          ***      9.03294          ***          ***          ***     0.166237          ***
    450          ***          ***          ***      6.25691          ***      62.7499          ***          ***          ***       3.8483          ***
    500          ***          ***          ***      41.8893          ***      335.082          ***          ***          ***      48.3504          ***
    550          ***          ***          ***      199.915          ***      1413.72          ***          ***          ***      388.752          ***
    600          ***          ***          ***      740.128          ***      4894.58          ***          ***          ***      2232.92          ***
    650          ***          ***          ***      2253.41          ***        14399          ***          ***          ***      9889.26          ***
    700          ***          ***          ***         5882          ***      37045.8          ***          ***          ***      35669.8          ***
    750          ***          ***          ***      13570.9          ***      85305.2          ***          ***          ***       109086          ***
    800          ***          ***          ***      28315.8          ***       179078          ***          ***          ***       291565          ***
    850          ***          ***          ***        54374          ***       347794          ***          ***          ***       697113          ***
    900          ***          ***          ***      97414.6          ***       632337          ***          ***          ***  1.51834e+06          ***
    950          ***          ***          ***       164593          ***  1.08662e+06          ***          ***          ***  3.05626e+06          ***
   1000          ***          ***          ***       264554          ***  1.77873e+06          ***          ***          ***  5.75167e+06          ***

   T(K)    w_22->w_1    w_22->w_2    w_22->w_3   w_22->w_12   w_22->w_15   w_22->w_22   w_22->w_23   w_22->pr_1   w_22->pr_2   w_22->pr_3   w_22->pr_8
    300          ***          ***          ***          ***  5.50141e-07          ***          ***          ***          ***          ***      2469.21
    350          ***          ***          ***          ***  5.50545e-05          ***          ***          ***          ***          ***      89683.3
    400          ***          ***          ***          ***   0.00279597          ***          ***          ***          ***          ***   1.3674e+06
    450          ***          ***          ***          ***    0.0753966          ***          ***          ***          ***          ***  1.16084e+07
    500          ***          ***          ***          ***      1.18444          ***          ***          ***          ***          ***  6.51209e+07
    550          ***          ***          ***          ***      12.0149          ***          ***          ***          ***          ***  2.69495e+08
    600          ***          ***          ***          ***      85.9904          ***          ***          ***          ***          ***   8.8602e+08
    650          ***          ***          ***          ***      465.722          ***          ***          ***          ***          ***  2.43712e+09
    700          ***          ***          ***          ***      2014.72          ***          ***          ***          ***          ***  5.82155e+09
    750          ***          ***          ***          ***      7257.32          ***          ***          ***          ***          ***  1.24134e+10
    800          ***          ***          ***          ***      22480.7          ***          ***          ***          ***          ***  2.41253e+10
    850          ***          ***          ***          ***      61415.4          ***          ***          ***          ***          ***  4.34243e+10
    900          ***          ***          ***          ***       150958          ***          ***          ***          ***          ***  7.33014e+10
    950          ***          ***          ***          ***       339226          ***          ***          ***          ***          ***    1.172e+11
   1000          ***          ***          ***          ***       705987          ***          ***          ***          ***          ***  1.78917e+11

   T(K)    w_23->w_1    w_23->w_2    w_23->w_3   w_23->w_12   w_23->w_15   w_23->w_22   w_23->w_23   w_23->pr_1   w_23->pr_2   w_23->pr_3   w_23->pr_8
    300          ***      213.444      8.79183          ***          ***          ***          ***          ***          ***          ***          ***
    350          ***       5815.9      358.948          ***          ***          ***          ***          ***          ***          ***          ***
    400          ***      70492.9      5995.44          ***          ***          ***          ***          ***          ***          ***          ***
    450          ***       495456      54704.5          ***          ***          ***          ***          ***          ***          ***          ***
    500          ***  2.37225e+06       325411          ***          ***          ***          ***          ***          ***          ***          ***
    550          ***  8.58067e+06   1.4143e+06          ***          ***          ***          ***          ***          ***          ***          ***
    600          ***  2.51311e+07  4.84915e+06          ***          ***          ***          ***          ***          ***          ***          ***
    650          ***  6.25442e+07  1.38372e+07          ***          ***          ***          ***          ***          ***          ***          ***
    700          ***  1.36922e+08  3.41516e+07          ***          ***          ***          ***          ***          ***          ***          ***
    750          ***  2.70468e+08  7.50046e+07          ***          ***          ***          ***          ***          ***          ***          ***
    800          ***  4.91392e+08  1.49755e+08          ***          ***          ***          ***          ***          ***          ***          ***
    850          ***  8.33246e+08  2.76339e+08          ***          ***          ***          ***          ***          ***          ***          ***
    900          ***  1.33387e+09  4.77377e+08          ***          ***          ***          ***          ***          ***          ***          ***
    950          ***  2.03408e+09  7.79957e+08          ***          ***          ***          ***          ***          ***          ***          ***
   1000          ***  2.97633e+09  1.21515e+09          ***          ***          ***          ***          ***          ***          ***          ***

   T(K)    pr_1->w_1    pr_1->w_2    pr_1->w_3   pr_1->w_12   pr_1->w_15   pr_1->w_22   pr_1->w_23   pr_1->pr_1   pr_1->pr_2   pr_1->pr_3   pr_1->pr_8
    300          ***  2.82097e-20          ***          ***          ***          ***          ***          ***          ***          ***          ***
    350          ***    2.172e-19          ***          ***          ***          ***          ***          ***          ***          ***          ***
    400          ***  1.07431e-18          ***          ***          ***          ***          ***          ***          ***          ***          ***
    450          ***  3.92833e-18          ***          ***          ***          ***          ***          ***          ***          ***          ***
    500          ***  1.15606e-17          ***          ***          ***          ***          ***          ***          ***          ***          ***
    550          ***  2.89236e-17          ***          ***          ***          ***          ***          ***          ***          ***          ***
    600          ***  6.38516e-17          ***          ***          ***          ***          ***          ***          ***          ***          ***
    650          ***  1.27688e-16          ***          ***          ***          ***          ***          ***          ***          ***          ***
    700          ***  2.35779e-16          ***          ***          ***          ***          ***          ***          ***          ***          ***
    750          ***  4.07824e-16          ***          ***          ***          ***          ***          ***          ***          ***          ***
    800          ***  6.68067e-16          ***          ***          ***          ***          ***          ***          ***          ***          ***
    850          ***  1.04537e-15          ***          ***          ***          ***          ***          ***          ***          ***          ***
    900          ***  1.57316e-15          ***          ***          ***          ***          ***          ***          ***          ***          ***
    950          ***   2.2893e-15          ***          ***          ***          ***          ***          ***          ***          ***          ***
   1000          ***   3.2359e-15          ***          ***          ***          ***          ***          ***          ***          ***          ***

   T(K)    pr_2->w_1    pr_2->w_2    pr_2->w_3   pr_2->w_12   pr_2->w_15   pr_2->w_22   pr_2->w_23   pr_2->pr_1   pr_2->pr_2   pr_2->pr_3   pr_2->pr_8
    300          ***  1.25471e-26          ***          ***          ***          ***          ***          ***          ***          ***          ***
    350          ***  7.25349e-25          ***          ***          ***          ***          ***          ***          ***          ***          ***
    400          ***  1.61991e-23          ***          ***          ***          ***          ***          ***          ***          ***          ***
    450          ***  1.90154e-22          ***          ***          ***          ***          ***          ***          ***          ***          ***
    500          ***  1.41491e-21          ***          ***          ***          ***          ***          ***          ***          ***          ***
    550          ***  7.52809e-21          ***          ***          ***          ***          ***          ***          ***          ***          ***
    600          ***  3.10598e-20          ***          ***          ***          ***          ***          ***          ***          ***          ***
    650          ***  1.05162e-19          ***          ***          ***          ***          ***          ***          ***          ***          ***
    700          ***  3.04354e-19          ***          ***          ***          ***          ***          ***          ***          ***          ***
    750          ***  7.75956e-19          ***          ***          ***          ***          ***          ***          ***          ***          ***
    800          ***  1.78285e-18          ***          ***          ***          ***          ***          ***          ***          ***          ***
    850          ***  3.75687e-18          ***          ***          ***          ***          ***          ***          ***          ***          ***
    900          ***  7.36085e-18          ***          ***          ***          ***          ***          ***          ***          ***          ***
    950          ***  1.35568e-17          ***          ***          ***          ***          ***          ***          ***          ***          ***
   1000          ***  2.36772e-17          ***          ***          ***          ***          ***          ***          ***          ***          ***

   T(K)    pr_3->w_1    pr_3->w_2    pr_3->w_3   pr_3->w_12   pr_3->w_15   pr_3->w_22   pr_3->w_23   pr_3->pr_1   pr_3->pr_2   pr_3->pr_3   pr_3->pr_8
    300          ***          ***  2.49029e-28          ***  6.73283e-19          ***          ***          ***          ***          ***          ***
    350          ***          ***  3.11721e-26          ***  3.36608e-18          ***          ***          ***          ***          ***          ***
    400          ***          ***  1.26467e-24          ***  1.19495e-17          ***          ***          ***          ***          ***          ***
    450          ***          ***  2.38819e-23          ***  3.34751e-17          ***          ***          ***          ***          ***          ***
    500          ***          ***  2.61847e-22          ***  7.90259e-17          ***          ***          ***          ***          ***          ***
    550          ***          ***  1.92255e-21          ***  1.64134e-16          ***          ***          ***          ***          ***          ***
    600          ***          ***  1.04084e-20          ***  3.08888e-16          ***          ***          ***          ***          ***          ***
    650          ***          ***  4.44466e-20          ***  5.37824e-16          ***          ***          ***          ***          ***          ***
    700          ***          ***  1.57171e-19          ***  8.79674e-16          ***          ***          ***          ***          ***          ***
    750          ***          ***  4.77129e-19          ***  1.36704e-15          ***          ***          ***          ***          ***          ***
    800          ***          ***  1.27782e-18          ***  2.03602e-15          ***          ***          ***          ***          ***          ***
    850          ***          ***   3.0833e-18          ***  2.92586e-15          ***          ***          ***          ***          ***          ***
    900          ***          ***  6.81465e-18          ***  4.07858e-15          ***          ***          ***          ***          ***          ***
    950          ***          ***  1.39785e-17          ***  5.53862e-15          ***          ***          ***          ***          ***          ***
   1000          ***          ***  2.68948e-17          ***   7.3525e-15          ***          ***          ***          ***          ***          ***

   T(K)    pr_8->w_1    pr_8->w_2    pr_8->w_3   pr_8->w_12   pr_8->w_15   pr_8->w_22   pr_8->w_23   pr_8->pr_1   pr_8->pr_2   pr_8->pr_3   pr_8->pr_8
    300          ***          ***          ***          ***          ***   7.8164e-18          ***          ***          ***          ***          ***
    350          ***          ***          ***          ***          ***  3.55466e-17          ***          ***          ***          ***          ***
    400          ***          ***          ***          ***          ***  1.16082e-16          ***          ***          ***          ***          ***
    450          ***          ***          ***          ***          ***  3.02292e-16          ***          ***          ***          ***          ***
    500          ***          ***          ***          ***          ***  6.69259e-16          ***          ***          ***          ***          ***
    550          ***          ***          ***          ***          ***  1.31302e-15          ***          ***          ***          ***          ***
    600          ***          ***          ***          ***          ***  2.34783e-15          ***          ***          ***          ***          ***
    650          ***          ***          ***          ***          ***  3.90282e-15          ***          ***          ***          ***          ***
    700          ***          ***          ***          ***          ***  6.11863e-15          ***          ***          ***          ***          ***
    750          ***          ***          ***          ***          ***  9.14425e-15          ***          ***          ***          ***          ***
    800          ***          ***          ***          ***          ***  1.31344e-14          ***          ***          ***          ***          ***
    850          ***          ***          ***          ***          ***  1.82474e-14          ***          ***          ***          ***          ***
    900          ***          ***          ***          ***          ***  2.46432e-14          ***          ***          ***          ***          ***
    950          ***          ***          ***          ***          ***  3.24823e-14          ***          ***          ***          ***          ***
   1000          ***          ***          ***          ***          ***  4.19244e-14          ***          ***          ***          ***          ***

Capture/Escape Rate Coefficients:

   T(K)          w_1          w_2          w_3         w_12         w_15         w_22         w_23         pr_1         pr_2         pr_3         pr_8
    300      121.078  3.28999e+07      11.5732   0.00283245     0.106579      2469.21      222.236  2.82097e-20  1.25471e-26  6.73283e-19   7.8164e-18
    350      2964.08  1.87403e+08      297.889     0.512325      1.05571      89683.3      6174.85    2.172e-19  7.25349e-25  3.36608e-18  3.55466e-17
    400      32733.7  7.04968e+08      3966.61      26.1977      9.78581   1.3674e+06      76488.4  1.07431e-18  1.61991e-23  1.19495e-17  1.16082e-16
    450       212247  2.00196e+09      34663.7      570.961      72.8551  1.16084e+07       550161  3.92833e-18  1.90154e-22  3.34752e-17  3.02292e-16
    500       947664  4.65978e+09       219027      6811.57      425.322   6.5121e+07  2.69766e+06  1.15606e-17  1.41491e-21  7.90262e-17  6.69259e-16
    550  3.22576e+06  9.37785e+09  1.05411e+06      52255.8      2002.38  2.69495e+08  9.99496e+06  2.89236e-17  7.52809e-21  1.64136e-16  1.31302e-15
    600   8.9592e+06   1.6921e+10  4.03596e+06       287292      7867.63   8.8602e+08  2.99802e+07  6.38516e-17  3.10598e-20  3.08898e-16  2.34783e-15
    650  2.12805e+07   2.8082e+10  1.27859e+07  1.22077e+06      26541.7  2.43712e+09  7.63814e+07  1.27688e-16  1.05162e-19  5.37869e-16  3.90282e-15
    700  4.47036e+07  4.36656e+10  3.46592e+07   4.2331e+06      78597.6  5.82155e+09  1.71073e+08  2.35779e-16  3.04354e-19  8.79831e-16  6.11863e-15
    750  8.51189e+07  6.44923e+10   8.2635e+07  1.24679e+07       207962  1.24134e+10  3.45473e+08  4.07824e-16  7.75956e-19  1.36751e-15  9.14425e-15
    800  1.49636e+08  9.14121e+10  1.77167e+08  3.21473e+07       498959  2.41253e+10  6.41147e+08  6.68067e-16  1.78285e-18  2.03729e-15  1.31344e-14
    850  2.46314e+08  1.25321e+11  3.47668e+08  7.42646e+07  1.09928e+06  4.34243e+10  1.10959e+09  1.04537e-15  3.75687e-18  2.92894e-15  1.82474e-14
    900  3.83831e+08  1.67171e+11  6.33385e+08  1.56518e+08  2.24809e+06  7.33015e+10  1.81124e+09  1.57316e-15  7.36085e-18   4.0854e-15  2.46432e-14
    950   5.7114e+08  2.17979e+11  1.08357e+09  3.05297e+08  4.30747e+06  1.17201e+11  2.81403e+09   2.2893e-15  1.35568e-17   5.5526e-15  3.24823e-14
   1000  8.17149e+08  2.78818e+11  1.75692e+09  5.57505e+08  7.79495e+06  1.78918e+11  4.19148e+09   3.2359e-15  2.36772e-17  7.37939e-15  4.19244e-14

______________________________________________________________________________________

Pressure-Species Rate Tables:

   Temperature = 300 K

  P(torr)     w_1->w_2     w_1->w_3    w_1->w_12    w_1->w_15    w_1->w_22    w_1->w_23    w_1->pr_1    w_1->pr_2    w_1->pr_3    w_1->pr_8        w_1->
      7.6   0.00526211       1.8667  5.69417e-05    0.0493454     -1719.16   0.00274358    0.0442124      96.9089    0.0290432      16.5667      98.9111
       76    0.0302196      2.70016  0.000710558   0.00371639     -1517.11   0.00424079    0.0761434      113.559    0.0112825     -16.9335      116.394
      760     0.592607      2.89919   0.00772708    0.0213269       -16289   0.00426172    0.0841323      116.106   0.00179298      37.4648      119.689
     7600      20.1261      2.92415  0.000153942  2.24873e-05  -0.00640351   0.00339789    0.0714296      96.9462   0.00019338 -6.63875e-10      120.072
    76000      85.4868      2.92672   1.5778e-05  0.000446242  -0.00335332   0.00123318    0.0288956      31.6682  1.94998e-05  5.62578e-10      120.112
    O-O      118.155      2.92297          ***          ***          ***          ***          ***          ***          ***          ***      121.078

   Temperature = 350 K

  P(torr)     w_1->w_2     w_1->w_3    w_1->w_12    w_1->w_15    w_1->w_22    w_1->w_23    w_1->pr_1    w_1->pr_2    w_1->pr_3    w_1->pr_8        w_1->
      7.6          ***      46.2467   0.00175002      1.93776     -38.9752    0.0715574      1.43495      1852.45      2.00681    -0.364828      1904.55
       76      1.29843      89.5364     0.023629     0.895081      114.072     0.158415      3.58703      2584.65      1.45089     -1.46456      2681.62
      760      10.4032      106.636    0.0519359      0.16894     -146.686     0.177967      4.66964      2783.14     0.342501     -9.44256      2905.52
     7600      270.358      109.411   -0.0153956   0.00433851    -0.030469     0.155482      4.40674      2552.39    0.0411749     0.143483      2936.78
    76000      1689.09      109.715   0.00163486  2.27228e-05   -0.0059736    0.0756634       2.3671      1138.88   0.00421064 -3.23537e-09      2940.13
    O-O      2854.48      109.599          ***          ***          ***          ***          ***          ***          ***          ***      2964.08

   Temperature = 400 K

  P(torr)     w_1->w_2     w_1->w_3    w_1->w_12    w_1->w_15    w_1->w_22    w_1->w_23    w_1->pr_1    w_1->pr_2    w_1->pr_3    w_1->pr_8        w_1->
      7.6          ***      407.681    0.0215056      24.9467      19.2676     0.657607      16.2354      14232.8       39.187      6.91419      14728.3
       76          ***      1104.49     0.318067       20.238      33.3961      2.17947      60.0974      24952.9      49.5604      1.13236      26190.6
      760      124.695      1567.46      1.11583      3.79043     -53.5363      3.02457       99.074      29580.4      18.7285       4.1708      31398.3
     7600      1783.27      1674.88     0.444636     0.151442      11.7377      2.83754      103.298      28785.2      2.72215     0.217757      32352.8
    76000        14220      1688.09    0.0448336    -0.115106     -2.83789      1.72891      68.7535      16482.9     0.287041   0.00018518      32461.8
    O-O      31046.4      1687.35          ***          ***          ***          ***          ***          ***          ***          ***      32733.7

   Temperature = 450 K

  P(torr)     w_1->w_2     w_1->w_3    w_1->w_12    w_1->w_15    w_1->w_22    w_1->w_23    w_1->pr_1    w_1->pr_2    w_1->pr_3    w_1->pr_8        w_1->
      7.6          ***      1774.73     0.126132      142.654     -2.31661      2.95162      90.2849      58765.8       324.56      50.8697      61151.9
       76          ***      6688.34      1.99588      195.607      1.00352       14.343      480.154       131033      662.371      11.8226       139086
      760          ***      12067.1       11.023      60.8288     -12.6812      26.7995      1057.37       180702      409.829    -0.241847       194335
     7600      8175.63        13969      6.76335      3.87872     -18.9597      27.7841      1245.46       185027       78.489      0.29842       208534
    76000      68342.3      14252.7      1.11377      0.10114     0.353611      19.8795      970.641       126764      8.77985    0.0310477       210360
    O-O       197979      14268.4          ***          ***          ***          ***          ***          ***          ***          ***       212247

   Temperature = 500 K

  P(torr)     w_1->w_2     w_1->w_3    w_1->w_12    w_1->w_15    w_1->w_22    w_1->w_23    w_1->pr_1    w_1->pr_2    w_1->pr_3    w_1->pr_8        w_1->
      7.6          ***      4826.41     0.411491      458.968     0.305043      8.22704      312.903       160143      1492.06      215.277       167456
       76          ***      24070.5      7.20771       998.11      0.55008      54.6019      2244.46       442339      4480.87      76.0009       474265
      760          ***      57020.5      58.7763      513.875     0.902578      142.323      6715.86       729793      4448.59      6.44824       798687
     7600          ***      75213.8      57.7287      53.3312      5.43503      173.522      9261.85       833496      1205.13    -0.203762       919437
    76000       228281      78762.7      11.4213      1.18067    0.0792348      139.563      8145.87       622481       149.08   -0.0426498       937972
    O-O       868539        79125          ***          ***          ***          ***          ***          ***          ***          ***       947664

   Temperature = 550 K

  P(torr)     w_1->w_2     w_1->w_3    w_1->w_12    w_1->w_15    w_1->w_22    w_1->w_23    w_1->pr_1    w_1->pr_2    w_1->pr_3    w_1->pr_8        w_1->
      7.6          ***      9647.19     0.790854      989.026          ***      17.0749      794.136       332122      4611.15      621.179       348799
       76          ***      59750.4      18.1544      3171.89    -0.323361      141.254      7163.84  1.08865e+06        18513      320.064   1.1777e+06
      760          ***       184120       192.28      2585.48     0.927213      501.073      28558.9  2.15688e+06      27934.4      45.8542  2.40073e+06
     7600          ***       290006      307.185      442.337     -7.74127      762.809      47633.3  2.70739e+06      11168.4      1.76618  3.05755e+06
    76000       602890       318642      81.1993      14.1288  -0.00964066      681.366      46488.7  2.21378e+06      1609.18    0.0448415  3.18419e+06
    O-O  2.90332e+06       322433          ***          ***          ***          ***          ***          ***          ***          ***  3.22576e+06

   Temperature = 600 K

  P(torr)     w_1->w_2     w_1->w_3    w_1->w_12    w_1->w_15    w_1->w_22    w_1->w_23    w_1->pr_1    w_1->pr_2    w_1->pr_3    w_1->pr_8        w_1->
      7.6          ***          ***          ***          ***          ***          ***          ***          ***          ***          ***          ***
       76          ***       114699      32.9339      7148.46          ***          ***        17437  2.13942e+06      53341.7      883.228  2.33344e+06
      760          ***       442916       431.44      8599.08          ***      1275.77      89116.1  5.01287e+06       114322      205.922  5.66934e+06
     7600          ***       856010      1093.47      2402.04      -2.5197      2509.81       183078  7.06192e+06      68092.1      9.90359   8.1743e+06
    76000          ***  1.01573e+06      410.792      113.285   -0.0025898      2596.46       200129  7.57158e+06      12070.3     0.123076  8.80103e+06
    O-O  7.91717e+06  1.04203e+06          ***          ***          ***          ***          ***          ***          ***          ***   8.9592e+06

   Temperature = 650 K

  P(torr)     w_1->w_2     w_1->w_3    w_1->w_12    w_1->w_15    w_1->w_22    w_1->w_23    w_1->pr_1    w_1->pr_2    w_1->pr_3    w_1->pr_8        w_1->
      7.6          ***          ***          ***          ***          ***          ***          ***          ***          ***          ***          ***
       76          ***          ***          ***          ***          ***          ***          ***          ***          ***          ***          ***
      760          ***       855740      774.358      20952.6          ***      2571.01       220207  9.72229e+06       339023      671.143  1.11609e+07
     7600          ***  2.03042e+06      2802.11      9159.87          ***      6480.46       556417  1.54774e+07       293179      50.6927  1.83729e+07
    76000          ***  2.68062e+06      1557.91      661.609   0.00232211      7731.58       676269  1.73121e+07        66979     0.648171  2.07404e+07
    O-O  1.84644e+07  2.81617e+06          ***          ***          ***          ***          ***          ***          ***          ***  2.12805e+07

   Temperature = 700 K

  P(torr)     w_1->w_2     w_1->w_3    w_1->w_12    w_1->w_15    w_1->w_22    w_1->w_23    w_1->pr_1    w_1->pr_2    w_1->pr_3    w_1->pr_8        w_1->
      7.6          ***          ***          ***          ***          ***          ***          ***          ***          ***          ***          ***
       76          ***          ***          ***          ***          ***          ***          ***          ***          ***          ***          ***
      760          ***  1.40588e+06      1251.51      40612.6          ***      4402.06       456192  1.64454e+07       792637      1725.64  1.91448e+07
     7600          ***   4.0287e+06      5564.03      26107.7          ***      13722.7  1.39745e+06   2.9485e+07       948782      202.861  3.58962e+07
    76000          ***  6.06071e+06      4601.75      2926.63   0.00506206      19333.1  1.90382e+06    3.479e+07       287667      3.48113  4.30534e+07
    O-O  3.80925e+07  6.61105e+06          ***          ***          ***          ***          ***          ***          ***          ***  4.47036e+07

   Temperature = 750 K

  P(torr)     w_1->w_2     w_1->w_3    w_1->w_12    w_1->w_15    w_1->w_22    w_1->w_23    w_1->pr_1    w_1->pr_2    w_1->pr_3    w_1->pr_8        w_1->
      7.6          ***          ***          ***          ***          ***          ***          ***          ***          ***          ***          ***
       76          ***          ***          ***          ***          ***          ***          ***          ***          ***          ***          ***
      760          ***          ***          ***          ***          ***          ***          ***          ***          ***          ***          ***
     7600          ***  6.92808e+06      9172.02      58705.1          ***          ***  3.00492e+06  5.01201e+07   2.4348e+06      591.315  6.25826e+07
    76000          ***  1.20362e+07      10900.4      10116.2          ***      41721.2  4.61781e+06  6.29458e+07       989441      16.8827  8.06125e+07
    O-O  7.12562e+07  1.38627e+07          ***          ***          ***          ***          ***          ***          ***          ***  8.51189e+07

   Temperature = 800 K

  P(torr)     w_1->w_2     w_1->w_3    w_1->w_12    w_1->w_15    w_1->w_22    w_1->w_23    w_1->pr_1    w_1->pr_2    w_1->pr_3    w_1->pr_8        w_1->
      7.6          ***          ***          ***          ***          ***          ***          ***          ***          ***          ***          ***
       76          ***          ***          ***          ***          ***          ***          ***          ***          ***          ***          ***
      760          ***          ***          ***          ***          ***          ***          ***          ***          ***          ***          ***
     7600          ***  1.06736e+07      13766.5       110491          ***          ***  5.71497e+06  7.79429e+07  5.23659e+06       1429.4  9.97216e+07
    76000          ***  2.14168e+07      21540.9      28238.7          ***      79503.4  9.90349e+06  1.04461e+08  2.81595e+06      64.5618  1.38638e+08
    O-O   1.2312e+08  2.65165e+07          ***          ***          ***          ***          ***          ***          ***          ***  1.49636e+08

   Temperature = 850 K

  P(torr)     w_1->w_2     w_1->w_3    w_1->w_12    w_1->w_15    w_1->w_22    w_1->w_23    w_1->pr_1    w_1->pr_2    w_1->pr_3    w_1->pr_8        w_1->
      7.6          ***          ***          ***          ***          ***          ***          ***          ***          ***          ***          ***
       76          ***          ***          ***          ***          ***          ***          ***          ***          ***          ***          ***
      760          ***          ***          ***          ***          ***          ***          ***          ***          ***          ***          ***
     7600          ***  1.47621e+07      20549.4       190272          ***          ***  9.79688e+06  1.12286e+08  1.00076e+07      2673.14  1.47077e+08
    76000          ***  3.46527e+07      37599.4        66204          ***       136994  1.91515e+07  1.61222e+08  6.86306e+06       201.82  2.21954e+08
    O-O  1.99296e+08  4.70181e+07          ***          ***          ***          ***          ***          ***          ***          ***  2.46314e+08

   Temperature = 900 K

  P(torr)     w_1->w_2     w_1->w_3    w_1->w_12    w_1->w_15    w_1->w_22    w_1->w_23    w_1->pr_1    w_1->pr_2    w_1->pr_3    w_1->pr_8        w_1->
      7.6          ***          ***          ***          ***          ***          ***          ***          ***          ***          ***          ***
       76          ***          ***          ***          ***          ***          ***          ***          ***          ***          ***          ***
      760          ***          ***          ***          ***          ***          ***          ***          ***          ***          ***          ***
     7600          ***          ***          ***          ***          ***          ***          ***          ***          ***          ***          ***
    76000          ***  5.20714e+07      56020.4       129842          ***       213826  3.39715e+07  2.34307e+08  1.43541e+07      516.642  3.34782e+08
    O-O  3.05569e+08  7.82615e+07          ***          ***          ***          ***          ***          ***          ***          ***  3.83831e+08

   Temperature = 950 K

  P(torr)     w_1->w_2     w_1->w_3    w_1->w_12    w_1->w_15    w_1->w_22    w_1->w_23    w_1->pr_1    w_1->pr_2    w_1->pr_3    w_1->pr_8        w_1->
      7.6          ***          ***          ***          ***          ***          ***          ***          ***          ***          ***          ***
       76          ***          ***          ***          ***          ***          ***          ***          ***          ***          ***          ***
      760          ***          ***          ***          ***          ***          ***          ***          ***          ***          ***          ***
     7600          ***          ***          ***          ***          ***          ***          ***          ***          ***          ***          ***
    76000          ***          ***   2.3562e+06  3.48323e+06          ***          ***  5.66711e+07   3.2767e+08  2.78241e+08      12583.8  4.77852e+08
    O-O  4.47637e+08  1.23504e+08          ***          ***          ***          ***          ***          ***          ***          ***   5.7114e+08

   Temperature = 1000 K

  P(torr)     w_1->w_2     w_1->w_3    w_1->w_12    w_1->w_15    w_1->w_22    w_1->w_23    w_1->pr_1    w_1->pr_2    w_1->pr_3    w_1->pr_8        w_1->
      7.6          ***          ***          ***          ***          ***          ***          ***          ***          ***          ***          ***
       76          ***          ***          ***          ***          ***          ***          ***          ***          ***          ***          ***
      760          ***          ***          ***          ***          ***          ***          ***          ***          ***          ***          ***
     7600          ***          ***          ***          ***          ***          ***          ***          ***          ***          ***          ***
    76000          ***          ***          ***          ***          ***          ***          ***          ***          ***          ***          ***
    O-O   6.3089e+08  1.86259e+08          ***          ***          ***          ***          ***          ***          ***          ***  8.17149e+08

   Temperature = 300 K

  P(torr)     w_2->w_1     w_2->w_3    w_2->w_12    w_2->w_15    w_2->w_22    w_2->w_23    w_2->pr_1    w_2->pr_2    w_2->pr_3    w_2->pr_8        w_2->
      7.6  6.54299e-06  3.53593e-08  0.000235978    0.0193215     -935.404   3.0608e-05   4.1983e-05       931335  4.48448e-10      4.10555       931335
       76  0.000452171  3.60262e-07 -4.42496e-05  0.000166535      76.4654    0.0020217   0.00322156  4.22905e+06  9.37511e-10     -1.71301  4.22905e+06
      760    0.0568116 -2.71614e-05  0.000500397  0.000459236      25399.4     0.206962     0.572342  1.34639e+07  5.28643e-09    -0.776751  1.34639e+07
     7600      2.25448  7.34868e-05   0.00088002  0.000368051    -0.348187      6.07994      35.1685  2.57685e+07  1.17038e-08   0.00535662  2.57685e+07
    76000      9.62356  0.000123166  0.000635134     -164.779      1688.09      22.2442      199.894  3.15925e+07  4.11692e-09 -0.000206449  3.15928e+07
    O-O      13.3027          ***          ***          ***          ***      29.4666       301.22  3.28995e+07          ***          ***  3.28999e+07

   Temperature = 350 K

  P(torr)     w_2->w_1     w_2->w_3    w_2->w_12    w_2->w_15    w_2->w_22    w_2->w_23    w_2->pr_1    w_2->pr_2    w_2->pr_3    w_2->pr_8        w_2->
      7.6          ***          ***          ***          ***          ***          ***          ***          ***          ***          ***          ***
       76   0.00611832  3.17685e-05    0.0355359     0.213682     -50.1405    0.0230372    0.0590369  1.13842e+07  2.79354e-07      2.24649  1.13842e+07
      760     0.686592  0.000564553 -0.000342956 -9.62762e-05      3085.22      2.21483      8.29174  4.56227e+07  1.27915e-06     -1.42515  4.56227e+07
     7600      35.5937   0.00779808  0.000677174   -0.0703617  -0.00315399      86.8604      651.455  1.15094e+08  2.79694e-06   -0.0544353  1.15095e+08
    76000        230.7    0.0149272   0.00016621     0.524308     -18.5908      476.022       6009.1   1.7011e+08   1.4016e-06 -8.67324e-05  1.70116e+08
    O-O      390.374          ***          ***          ***          ***      760.747        11727   1.8739e+08          ***          ***  1.87403e+08

   Temperature = 400 K

  P(torr)     w_2->w_1     w_2->w_3    w_2->w_12    w_2->w_15    w_2->w_22    w_2->w_23    w_2->pr_1    w_2->pr_2    w_2->pr_3    w_2->pr_8        w_2->
      7.6          ***          ***          ***          ***          ***          ***          ***          ***          ***          ***          ***
       76          ***          ***          ***          ***          ***          ***          ***          ***          ***          ***          ***
      760      4.14827    0.0136406   -0.0651209    -0.055748     -945.222      12.0659      58.1415  1.02795e+08  0.000131826     -5.90685  1.02795e+08
     7600      242.612     0.147168  8.94058e-05     0.042102    -0.011785      549.134      5074.68  3.20791e+08  0.000230909    0.0177294  3.20797e+08
    76000       2242.1     0.401943    0.0149082 -0.000757077     -3.13538       4266.1      70406.3  5.81394e+08  0.000129752   0.00168382  5.81471e+08
    O-O      4932.17          ***          ***          ***          ***      8729.98       190940  7.04764e+08          ***          ***  7.04968e+08

   Temperature = 450 K

  P(torr)     w_2->w_1     w_2->w_3    w_2->w_12    w_2->w_15    w_2->w_22    w_2->w_23    w_2->pr_1    w_2->pr_2    w_2->pr_3    w_2->pr_8        w_2->
      7.6          ***          ***          ***          ***          ***          ***          ***          ***          ***          ***          ***
       76          ***          ***          ***          ***          ***          ***          ***          ***          ***          ***          ***
      760          ***          ***          ***          ***          ***          ***          ***          ***          ***          ***          ***
     7600      981.908      1.76803    -0.156076    -0.036525  -0.00618347      2090.51      23083.6  6.62963e+08    0.0105499     0.129466  6.62989e+08
    76000      11915.3      5.38728  0.000488505   -0.0236759    -0.171748      21338.3       437234  1.44628e+09   0.00516765   0.00135447  1.44675e+09
    O-O      35510.9          ***          ***          ***          ***      58311.8  1.72415e+06  2.00014e+09          ***          ***  2.00196e+09

   Temperature = 500 K

  P(torr)     w_2->w_1     w_2->w_3    w_2->w_12    w_2->w_15    w_2->w_22    w_2->w_23    w_2->pr_1    w_2->pr_2    w_2->pr_3    w_2->pr_8        w_2->
      7.6          ***          ***          ***          ***          ***          ***          ***          ***          ***          ***          ***
       76          ***          ***          ***          ***          ***          ***          ***          ***          ***          ***          ***
      760          ***          ***          ***          ***          ***          ***          ***          ***          ***          ***          ***
     7600          ***          ***          ***          ***          ***          ***          ***          ***          ***          ***          ***
    76000      42005.2      44.7366    0.0119197   0.00111548      1.04415      71720.8  1.75809e+06  2.87714e+09     0.120002  0.000675537  2.87901e+09
    O-O       172538          ***          ***          ***          ***       266757  1.02432e+07  4.64909e+09          ***          ***  4.65978e+09

   Temperature = 550 K

  P(torr)     w_2->w_1     w_2->w_3    w_2->w_12    w_2->w_15    w_2->w_22    w_2->w_23    w_2->pr_1    w_2->pr_2    w_2->pr_3    w_2->pr_8        w_2->
      7.6          ***          ***          ***          ***          ***          ***          ***          ***          ***          ***          ***
       76          ***          ***          ***          ***          ***          ***          ***          ***          ***          ***          ***
      760          ***          ***          ***          ***          ***          ***          ***          ***          ***          ***          ***
     7600          ***          ***          ***          ***          ***          ***          ***          ***          ***          ***          ***
    76000       111417      272.306     -0.11269      2.12148      2.55083       182752  5.22088e+06  4.88555e+09      2.02576   0.00777211  4.89106e+09
    O-O       630052          ***          ***          ***          ***       927041  4.46938e+07   9.3316e+09          ***          ***  9.37785e+09

   Temperature = 600 K

  P(torr)     w_2->w_1     w_2->w_3    w_2->w_12    w_2->w_15    w_2->w_22    w_2->w_23    w_2->pr_1    w_2->pr_2    w_2->pr_3    w_2->pr_8        w_2->
      7.6          ***          ***          ***          ***          ***          ***          ***          ***          ***          ***          ***
       76          ***          ***          ***          ***          ***          ***          ***          ***          ***          ***          ***
      760          ***          ***          ***          ***          ***          ***          ***          ***          ***          ***          ***
     7600          ***          ***          ***          ***          ***          ***          ***          ***          ***          ***          ***
    76000          ***          ***          ***          ***          ***          ***          ***          ***          ***          ***          ***
    O-O  1.85776e+06          ***          ***          ***          ***  2.62232e+06  1.54253e+08  1.67623e+10          ***          ***   1.6921e+10

   Temperature = 650 K

  P(torr)     w_2->w_1     w_2->w_3    w_2->w_12    w_2->w_15    w_2->w_22    w_2->w_23    w_2->pr_1    w_2->pr_2    w_2->pr_3    w_2->pr_8        w_2->
      7.6          ***          ***          ***          ***          ***          ***          ***          ***          ***          ***          ***
       76          ***          ***          ***          ***          ***          ***          ***          ***          ***          ***          ***
      760          ***          ***          ***          ***          ***          ***          ***          ***          ***          ***          ***
     7600          ***          ***          ***          ***          ***          ***          ***          ***          ***          ***          ***
    76000          ***          ***          ***          ***          ***          ***          ***          ***          ***          ***          ***
    O-O  4.64775e+06          ***          ***          ***          ***   6.3328e+06  4.43595e+08  2.76274e+10          ***          ***   2.8082e+10

   Temperature = 700 K

  P(torr)     w_2->w_1     w_2->w_3    w_2->w_12    w_2->w_15    w_2->w_22    w_2->w_23    w_2->pr_1    w_2->pr_2    w_2->pr_3    w_2->pr_8        w_2->
      7.6          ***          ***          ***          ***          ***          ***          ***          ***          ***          ***          ***
       76          ***          ***          ***          ***          ***          ***          ***          ***          ***          ***          ***
      760          ***          ***          ***          ***          ***          ***          ***          ***          ***          ***          ***
     7600          ***          ***          ***          ***          ***          ***          ***          ***          ***          ***          ***
    76000          ***          ***          ***          ***          ***          ***          ***          ***          ***          ***          ***
    O-O  1.02207e+07          ***          ***          ***          ***  1.35082e+07  1.10366e+09  4.25382e+10          ***          ***  4.36656e+10

   Temperature = 750 K

  P(torr)     w_2->w_1     w_2->w_3    w_2->w_12    w_2->w_15    w_2->w_22    w_2->w_23    w_2->pr_1    w_2->pr_2    w_2->pr_3    w_2->pr_8        w_2->
      7.6          ***          ***          ***          ***          ***          ***          ***          ***          ***          ***          ***
       76          ***          ***          ***          ***          ***          ***          ***          ***          ***          ***          ***
      760          ***          ***          ***          ***          ***          ***          ***          ***          ***          ***          ***
     7600          ***          ***          ***          ***          ***          ***          ***          ***          ***          ***          ***
    76000          ***          ***          ***          ***          ***          ***          ***          ***          ***          ***          ***
    O-O  2.02734e+07          ***          ***          ***          ***   2.6092e+07  2.44284e+09  6.20031e+10          ***          ***  6.44923e+10

   Temperature = 800 K

  P(torr)     w_2->w_1     w_2->w_3    w_2->w_12    w_2->w_15    w_2->w_22    w_2->w_23    w_2->pr_1    w_2->pr_2    w_2->pr_3    w_2->pr_8        w_2->
      7.6          ***          ***          ***          ***          ***          ***          ***          ***          ***          ***          ***
       76          ***          ***          ***          ***          ***          ***          ***          ***          ***          ***          ***
      760          ***          ***          ***          ***          ***          ***          ***          ***          ***          ***          ***
     7600          ***          ***          ***          ***          ***          ***          ***          ***          ***          ***          ***
    76000          ***          ***          ***          ***          ***          ***          ***          ***          ***          ***          ***
    O-O  3.69822e+07          ***          ***          ***          ***   4.6496e+07  4.91297e+09  8.64156e+10          ***          ***  9.14121e+10

   Temperature = 850 K

  P(torr)     w_2->w_1     w_2->w_3    w_2->w_12    w_2->w_15    w_2->w_22    w_2->w_23    w_2->pr_1    w_2->pr_2    w_2->pr_3    w_2->pr_8        w_2->
      7.6          ***          ***          ***          ***          ***          ***          ***          ***          ***          ***          ***
       76          ***          ***          ***          ***          ***          ***          ***          ***          ***          ***          ***
      760          ***          ***          ***          ***          ***          ***          ***          ***          ***          ***          ***
     7600          ***          ***          ***          ***          ***          ***          ***          ***          ***          ***          ***
    76000          ***          ***          ***          ***          ***          ***          ***          ***          ***          ***          ***
    O-O  6.29646e+07          ***          ***          ***          ***  7.75363e+07  9.12581e+09  1.16054e+11          ***          ***  1.25321e+11

   Temperature = 900 K

  P(torr)     w_2->w_1     w_2->w_3    w_2->w_12    w_2->w_15    w_2->w_22    w_2->w_23    w_2->pr_1    w_2->pr_2    w_2->pr_3    w_2->pr_8        w_2->
      7.6          ***          ***          ***          ***          ***          ***          ***          ***          ***          ***          ***
       76          ***          ***          ***          ***          ***          ***          ***          ***          ***          ***          ***
      760          ***          ***          ***          ***          ***          ***          ***          ***          ***          ***          ***
     7600          ***          ***          ***          ***          ***          ***          ***          ***          ***          ***          ***
    76000          ***          ***          ***          ***          ***          ***          ***          ***          ***          ***          ***
    O-O  1.01211e+08          ***          ***          ***          ***  1.22343e+08  1.58577e+10   1.5109e+11          ***          ***  1.67171e+11

   Temperature = 950 K

  P(torr)     w_2->w_1     w_2->w_3    w_2->w_12    w_2->w_15    w_2->w_22    w_2->w_23    w_2->pr_1    w_2->pr_2    w_2->pr_3    w_2->pr_8        w_2->
      7.6          ***          ***          ***          ***          ***          ***          ***          ***          ***          ***          ***
       76          ***          ***          ***          ***          ***          ***          ***          ***          ***          ***          ***
      760          ***          ***          ***          ***          ***          ***          ***          ***          ***          ***          ***
     7600          ***          ***          ***          ***          ***          ***          ***          ***          ***          ***          ***
    76000          ***          ***          ***          ***          ***          ***          ***          ***          ***          ***          ***
    O-O  1.54995e+08          ***          ***          ***          ***  1.84258e+08  2.60425e+10  1.91597e+11          ***          ***  2.17979e+11

   Temperature = 1000 K

  P(torr)     w_2->w_1     w_2->w_3    w_2->w_12    w_2->w_15    w_2->w_22    w_2->w_23    w_2->pr_1    w_2->pr_2    w_2->pr_3    w_2->pr_8        w_2->
      7.6          ***          ***          ***          ***          ***          ***          ***          ***          ***          ***          ***
       76          ***          ***          ***          ***          ***          ***          ***          ***          ***          ***          ***
      760          ***          ***          ***          ***          ***          ***          ***          ***          ***          ***          ***
     7600          ***          ***          ***          ***          ***          ***          ***          ***          ***          ***          ***
    76000          ***          ***          ***          ***          ***          ***          ***          ***          ***          ***          ***
    O-O  2.27781e+08          ***          ***          ***          ***  2.66733e+08  4.07533e+10   2.3757e+11          ***          ***  2.78818e+11

   Temperature = 300 K

  P(torr)     w_3->w_1     w_3->w_2    w_3->w_12    w_3->w_15    w_3->w_22    w_3->w_23    w_3->pr_1    w_3->pr_2    w_3->pr_3    w_3->pr_8        w_3->
      7.6    0.0804566  7.79798e-06    0.0708539      9.23203     -936.052     0.204035  0.000423348     0.246902     0.756053     -5.53943      11.1476
       76     0.116379  9.86055e-06      2.50236      7.78703      12614.7     0.379272  0.000241484    0.0814206     0.565012     -19.6895      11.4792
      760     0.124957  9.20857e-06      8.22356      2.16641      18.5744     0.450693  5.24879e-05    0.0128285      0.55689   -0.0398864      11.5338
     7600     0.126033  5.84378e-05      10.1206      0.27157     -1.58373     0.462833  5.73355e-06   0.00134973     0.558379  2.00391e-05      11.5405
    76000     0.126144  7.00711e-05      10.3642    0.0279037    -0.232429     0.464184   3.0641e-07    7.262e-05     0.558624  1.97394e-07      11.5411
    O-O     0.125982          ***      10.4215          ***          ***     0.464644          ***          ***     0.561092          ***      11.5732

   Temperature = 350 K

  P(torr)     w_3->w_1     w_3->w_2    w_3->w_12    w_3->w_15    w_3->w_22    w_3->w_23    w_3->pr_1    w_3->pr_2    w_3->pr_3    w_3->pr_8        w_3->
      7.6      2.42235          ***     0.672932      178.673     -15.1231      4.43688    0.0299089      11.6689      40.6078      18.2914      256.474
       76       4.6896   0.00159391      31.6613       187.82      456.613      11.5622    0.0282715      5.96311      43.8385     -5.56153      287.621
      760      5.58521   0.00141218      152.416      72.8445     -73.4504      16.5295   0.00961994      1.31578      46.8667     0.202819      295.663
     7600      5.73057    0.0031271      214.855       10.854    0.0540909      17.7858   0.00135614     0.160854      47.5029  0.000927244      296.891
    76000      5.74647   0.00564047      224.584      1.15172    -0.563757      17.9481  9.46663e-05    0.0113411      47.5805  1.74153e-05      297.028
    O-O      5.74038          ***      226.395          ***          ***      17.9819          ***          ***      47.7722          ***      297.889

   Temperature = 400 K

  P(torr)     w_3->w_1     w_3->w_2    w_3->w_12    w_3->w_15    w_3->w_22    w_3->w_23    w_3->pr_1    w_3->pr_2    w_3->pr_3    w_3->pr_8        w_3->
      7.6      24.1904          ***      3.10497      1430.74     -2.83148      34.1095     0.602049      173.454      707.767      223.262      2596.51
       76      65.5033          ***      170.029      1896.93      35.5622      124.368     0.903441      133.393      1062.52      22.8653       3489.1
      760      92.9552    0.0761265       1197.8       1010.5     -9.28614      228.256     0.486231      42.9167      1289.65      2.47398      3864.98
     7600      99.3254    0.0815849      2034.87      189.751  -0.00467975      269.366    0.0939369      6.46288      1344.16    0.0440398      3944.18
    76000      100.109     0.151274       2204.7      21.3177     -1.59798      276.071   0.00822997     0.557707      1351.19  0.000416473      3954.11
    O-O      100.065          ***      2232.73          ***          ***      277.165          ***          ***      1356.65          ***      3966.61

   Temperature = 450 K

  P(torr)     w_3->w_1     w_3->w_2    w_3->w_12    w_3->w_15    w_3->w_22    w_3->w_23    w_3->pr_1    w_3->pr_2    w_3->pr_3    w_3->pr_8        w_3->
      7.6       114.51          ***      8.63312      6094.68     0.720438      131.828      5.09942      1159.53      5492.57      1376.17      14383.1
       76      430.391          ***       510.26        10441      5.63378        646.9      11.5542      1287.73      11253.9      309.047      24893.4
      760      776.161          ***       5175.8      7494.27     -2.76834      1576.96      9.71155      611.043      16330.7      29.2107      32003.8
     7600      898.466      1.44827        11112      1854.93    0.0158408      2159.41      2.69716      120.146      18042.9     0.907933      34192.9
    76000       916.71      2.00609      12769.3      229.065      0.44751      2288.67     0.295239      12.3043      18306.8    0.0086755      34525.2
    O-O      917.721          ***      13040.4          ***          ***      2308.69          ***          ***      18396.9          ***      34663.7

   Temperature = 500 K

  P(torr)     w_3->w_1     w_3->w_2    w_3->w_12    w_3->w_15    w_3->w_22    w_3->w_23    w_3->pr_1    w_3->pr_2    w_3->pr_3    w_3->pr_8        w_3->
      7.6      331.179          ***      15.0647      16345.7     0.115577      327.484      23.6026      4431.19      23974.3      5146.94      50595.3
       76      1638.14          ***      1009.53      36567.6      -1.6432      2026.27      75.7696      6713.28      64745.2       1639.2       114414
      760      3872.34          ***        14418      34861.6     -3.71776      6513.53      96.6503       4613.8       116417      216.708       181010
     7600      5106.74          ***        40627      11677.6  -0.00478971      10883.5      39.6325      1257.36       142013      10.2003       211616
    76000      5347.67      16.9727      51061.9       1655.8     0.262733      12273.3      5.53388      151.712       147106     0.170463       217619
    O-O      5372.27          ***      52922.8          ***          ***      12506.5          ***          ***       148226          ***       219027

   Temperature = 550 K

  P(torr)     w_3->w_1     w_3->w_2    w_3->w_12    w_3->w_15    w_3->w_22    w_3->w_23    w_3->pr_1    w_3->pr_2    w_3->pr_3    w_3->pr_8        w_3->
      7.6      697.709          ***      13.0726      31159.9          ***      616.351      71.9283      11513.8      70066.2      13541.3       127680
       76       4240.4          ***      1451.92      90656.8     -1.03838      4500.81      304.573        22277       237158      5823.88       366414
      760      12982.8          ***      28754.1       113049    -0.235089      18324.4      563.292      21315.4       532696      1067.09       728755
     7600      20427.3          ***       109009      51771.3    0.0219978      38371.2      342.604      8132.55       747483      72.2408       975618
    76000      22443.2       106.72       155411      8823.88    -0.117818        47724      63.0067      1202.07       805501      1.58385  1.04128e+06
    O-O      22710.2          ***       165170          ***          ***      49592.9          ***          ***       816639          ***  1.05411e+06

   Temperature = 600 K

  P(torr)     w_3->w_1     w_3->w_2    w_3->w_12    w_3->w_15    w_3->w_22    w_3->w_23    w_3->pr_1    w_3->pr_2    w_3->pr_3    w_3->pr_8        w_3->
      7.6          ***          ***          ***          ***          ***          ***          ***          ***          ***          ***          ***
       76      8429.59          ***      1584.83       173264          ***          ***      897.878      63514.7       627878      15656.8       888361
      760      32112.3          ***      44229.5       276394          ***      39008.2      2176.56      67487.5  1.72599e+06      3812.72  2.19122e+06
     7600      61852.1          ***       228012       172081    0.0901929       101962      1928.58      35779.9  2.86564e+06      366.228  3.46766e+06
    76000      73372.9          ***       383082      36738.2    0.0343089       144845       482.08      7126.95  3.29438e+06      10.6828  3.94014e+06
    O-O      75272.1          ***       423995          ***          ***       155767          ***          ***  3.38092e+06          ***  4.03596e+06

   Temperature = 650 K

  P(torr)     w_3->w_1     w_3->w_2    w_3->w_12    w_3->w_15    w_3->w_22    w_3->w_23    w_3->pr_1    w_3->pr_2    w_3->pr_3    w_3->pr_8        w_3->
      7.6          ***          ***          ***          ***          ***          ***          ***          ***          ***          ***          ***
       76          ***          ***      1262.04       269830          ***          ***      2197.56       142196  1.31863e+06      35201.4  1.75246e+06
      760      63501.5          ***      55405.5       542410          ***      68233.3      6159.52       160727  4.28997e+06      10660.1  5.19709e+06
     7600       149444          ***       388475       450236          ***       216803      7663.45       114816  8.50041e+06      1404.15  9.82939e+06
    76000       197098          ***       796214       124147    0.0780837       360482      2646.61      29658.9  1.07098e+07      56.2979  1.22205e+07
    O-O       207058          ***       937629          ***          ***       409244          ***          ***  1.12319e+07          ***  1.27859e+07

   Temperature = 700 K

  P(torr)     w_3->w_1     w_3->w_2    w_3->w_12    w_3->w_15    w_3->w_22    w_3->w_23    w_3->pr_1    w_3->pr_2    w_3->pr_3    w_3->pr_8        w_3->
      7.6          ***          ***          ***          ***          ***          ***          ***          ***          ***          ***          ***
       76          ***          ***      360.595       360134          ***          ***      4049.87       229001  2.33709e+06        65226  2.96616e+06
      760       106720          ***      58609.5       898732          ***       104028      13831.6       310745  8.73231e+06      24678.1  1.02497e+07
     7600       300893          ***       558657       967025          ***       388239      23031.4       286168  2.04695e+07      4271.48  2.29982e+07
    76000       451334          ***  1.43367e+06       349871     0.402089       762119      10990.3      96767.5  2.89028e+07      236.377  3.20089e+07
    O-O       492254          ***  1.84588e+06          ***          ***       935011          ***          ***   3.1386e+07          ***  3.46592e+07

   Temperature = 750 K

  P(torr)     w_3->w_1     w_3->w_2    w_3->w_12    w_3->w_15    w_3->w_22    w_3->w_23    w_3->pr_1    w_3->pr_2    w_3->pr_3    w_3->pr_8        w_3->
      7.6          ***          ***          ***          ***          ***          ***          ***          ***          ***          ***          ***
       76          ***          ***          ***          ***          ***          ***          ***          ***          ***          ***          ***
      760          ***          ***          ***          ***          ***          ***          ***          ***          ***          ***          ***
     7600       524996          ***       699911  1.77127e+06          ***          ***      81130.5  1.27328e+06   4.1747e+07        11108  4.58488e+07
    76000       904932          ***  2.28105e+06       840325          ***  1.40778e+06      36001.7       256435  6.68422e+07      823.997  7.25726e+07
    O-O  1.04182e+06          ***  3.31335e+06          ***          ***  1.91125e+06          ***          ***  7.63686e+07          ***   8.2635e+07

   Temperature = 800 K

  P(torr)     w_3->w_1     w_3->w_2    w_3->w_12    w_3->w_15    w_3->w_22    w_3->w_23    w_3->pr_1    w_3->pr_2    w_3->pr_3    w_3->pr_8        w_3->
      7.6          ***          ***          ***          ***          ***          ***          ***          ***          ***          ***          ***
       76          ***          ***          ***          ***          ***          ***          ***          ***          ***          ***          ***
      760          ***          ***          ***          ***          ***          ***          ***          ***          ***          ***          ***
     7600       820297          ***       783047  2.85457e+06          ***          ***       158376  2.06695e+06  7.45558e+07      24725.6  8.08031e+07
    76000  1.62281e+06          ***  3.25905e+06  1.75372e+06          ***  2.32668e+06      96546.4       570159  1.35782e+08      2402.04   1.4542e+08
    O-O  2.00687e+06          ***  5.52037e+06          ***          ***  3.57032e+06          ***          ***   1.6607e+08          ***  1.77167e+08

   Temperature = 850 K

  P(torr)     w_3->w_1     w_3->w_2    w_3->w_12    w_3->w_15    w_3->w_22    w_3->w_23    w_3->pr_1    w_3->pr_2    w_3->pr_3    w_3->pr_8        w_3->
      7.6          ***          ***          ***          ***          ***          ***          ***          ***          ***          ***          ***
       76          ***          ***          ***          ***          ***          ***          ***          ***          ***          ***          ***
      760          ***          ***          ***          ***          ***          ***          ***          ***          ***          ***          ***
     7600  1.15979e+06          ***       791711  4.11015e+06          ***          ***       271943  3.03489e+06  1.18818e+08      49666.5  1.27518e+08
    76000  2.64497e+06          ***  4.23797e+06  3.23547e+06          ***  3.50843e+06       219093  1.09614e+06  2.47012e+08       6059.7  2.61973e+08
    O-O  3.57856e+06          ***  8.65351e+06          ***          ***   6.1947e+06          ***          ***  3.29241e+08          ***  3.47668e+08

   Temperature = 900 K

  P(torr)     w_3->w_1     w_3->w_2    w_3->w_12    w_3->w_15    w_3->w_22    w_3->w_23    w_3->pr_1    w_3->pr_2    w_3->pr_3    w_3->pr_8        w_3->
      7.6          ***          ***          ***          ***          ***          ***          ***          ***          ***          ***          ***
       76          ***          ***          ***          ***          ***          ***          ***          ***          ***          ***          ***
      760          ***          ***          ***          ***          ***          ***          ***          ***          ***          ***          ***
     7600          ***          ***          ***          ***          ***          ***          ***          ***          ***          ***          ***
    76000  4.00358e+06          ***  5.11028e+06  5.39903e+06          ***  4.94052e+06       435044  1.87627e+06  4.11719e+08        13680  4.33519e+08
    O-O  5.98473e+06          ***  1.28971e+07          ***          ***   1.0109e+07          ***          ***  6.04395e+08          ***  6.33385e+08

   Temperature = 950 K

  P(torr)     w_3->w_1     w_3->w_2    w_3->w_12    w_3->w_15    w_3->w_22    w_3->w_23    w_3->pr_1    w_3->pr_2    w_3->pr_3    w_3->pr_8        w_3->
      7.6          ***          ***          ***          ***          ***          ***          ***          ***          ***          ***          ***
       76          ***          ***          ***          ***          ***          ***          ***          ***          ***          ***          ***
      760          ***          ***          ***          ***          ***          ***          ***          ***          ***          ***          ***
     7600          ***          ***          ***          ***          ***          ***          ***          ***          ***          ***          ***
    76000          ***          ***          ***          ***          ***          ***          ***          ***          ***          ***          ***
    O-O  9.48428e+06          ***  1.84263e+07          ***          ***  1.56697e+07          ***          ***  1.03999e+09          ***  1.08357e+09

   Temperature = 1000 K

  P(torr)     w_3->w_1     w_3->w_2    w_3->w_12    w_3->w_15    w_3->w_22    w_3->w_23    w_3->pr_1    w_3->pr_2    w_3->pr_3    w_3->pr_8        w_3->
      7.6          ***          ***          ***          ***          ***          ***          ***          ***          ***          ***          ***
       76          ***          ***          ***          ***          ***          ***          ***          ***          ***          ***          ***
      760          ***          ***          ***          ***          ***          ***          ***          ***          ***          ***          ***
     7600          ***          ***          ***          ***          ***          ***          ***          ***          ***          ***          ***
    76000          ***          ***          ***          ***          ***          ***          ***          ***          ***          ***          ***
    O-O  1.43601e+07          ***  2.54024e+07          ***          ***  2.32541e+07          ***          ***  1.69391e+09          ***  1.75692e+09

   Temperature = 300 K

  P(torr)    w_12->w_1    w_12->w_2    w_12->w_3   w_12->w_15   w_12->w_22   w_12->w_23   w_12->pr_1   w_12->pr_2   w_12->pr_3   w_12->pr_8       w_12->
      7.6  1.19644e-19  1.22617e-17  3.92065e-15   0.00261282  3.76857e-11  2.31364e-19  1.28906e-21  1.50508e-18  2.46556e-08  1.32799e-06   0.00261417
       76  1.47736e-18 -1.94397e-17  1.38465e-13   0.00279748 -8.11315e-11   4.1175e-18  4.09995e-21  5.90672e-19  5.83949e-09  1.77936e-07   0.00279767
      760  1.90485e-18 -3.70954e-18   4.5504e-13   0.00282673  5.42816e-10  5.36634e-18  2.20841e-21   3.3428e-19  7.50312e-10  1.89593e-08   0.00282675
     7600  3.68769e-19  1.48597e-18  5.60009e-13   0.00282999  5.83274e-11  1.03051e-18  8.41357e-23  1.11572e-20  7.80149e-11   1.7942e-09   0.00282999
    76000  3.94185e-20 -1.96563e-19  5.73486e-13   0.00283032  2.94683e-11  1.12846e-19  6.40251e-25   7.6101e-23  7.83493e-12  9.30068e-11   0.00283032
    O-O          ***          ***   5.7666e-13   0.00283245          ***          ***          ***          ***          ***          ***   0.00283245

   Temperature = 350 K

  P(torr)    w_12->w_1    w_12->w_2    w_12->w_3   w_12->w_15   w_12->w_22   w_12->w_23   w_12->pr_1   w_12->pr_2   w_12->pr_3   w_12->pr_8       w_12->
      7.6  9.47562e-16          ***  7.12106e-12     0.414456 -5.92317e-07  1.26313e-15  1.16339e-17  3.64386e-14  2.09936e-05  0.000492988      0.41497
       76  1.30826e-14 -4.59273e-17  3.34898e-10     0.491571  2.78031e-09  2.86416e-14  9.52297e-17    1.858e-14  7.08278e-06  8.80787e-05     0.491667
      760  2.84054e-14 -1.19011e-15  1.61217e-09     0.509312   7.3298e-09  6.83965e-14  1.01742e-16  1.05564e-14  1.14457e-06  1.05958e-05     0.509324
     7600  7.66564e-15  3.67475e-18  2.27262e-09     0.511647  2.46767e-08  1.90276e-14  7.43132e-18  5.13426e-16  1.26512e-07  1.06807e-06     0.511648
    76000  9.05847e-16  2.15802e-18  2.37553e-09     0.511892  3.59978e-08  2.25662e-15  8.34656e-20  5.72984e-18  1.28094e-08  7.33123e-08     0.511892
    O-O          ***          ***  2.39468e-09     0.512325          ***          ***          ***          ***          ***          ***     0.512325

   Temperature = 400 K

  P(torr)    w_12->w_1    w_12->w_2    w_12->w_3   w_12->w_15   w_12->w_22   w_12->w_23   w_12->pr_1   w_12->pr_2   w_12->pr_3   w_12->pr_8       w_12->
      7.6  6.74863e-13          ***  1.80985e-09      16.9125  8.62999e-07  6.84381e-13  3.63843e-14   7.1573e-12   0.00328659    0.0414977      16.9573
       76  1.07218e-11          ***  9.84842e-08      23.4696  2.68042e-05  1.85346e-11  1.66886e-13  2.60365e-11   0.00151123    0.0102343      23.4814
      760  3.82275e-11 -8.69992e-12  6.93701e-07      25.7415 -0.000524229  7.85189e-11  3.27406e-13  2.52793e-11   0.00032256   0.00147907      25.7432
     7600  1.52489e-11   2.8844e-14  1.17848e-06      26.1269   1.5698e-06  3.40334e-11  4.63328e-14  2.07287e-12  3.98245e-05  0.000162282      26.1271
    76000  2.02927e-12  1.05635e-13  1.27683e-06      26.1706  3.22276e-06  4.64044e-12  7.71847e-16  3.13503e-14  4.10926e-06  1.33555e-05      26.1707
    O-O          ***          ***  1.29306e-06      26.1977          ***          ***          ***          ***          ***          ***      26.1977

   Temperature = 450 K

  P(torr)    w_12->w_1    w_12->w_2    w_12->w_3   w_12->w_15   w_12->w_22   w_12->w_23   w_12->pr_1   w_12->pr_2   w_12->pr_3   w_12->pr_8       w_12->
      7.6  9.14502e-11          ***  1.23221e-07      265.949  1.96209e-05  7.58992e-11  8.76648e-12  1.34357e-09     0.162278      1.24072      267.352
       76  1.62428e-09          ***  6.95881e-06      449.554 -0.000211865  2.27429e-09  4.80973e-11   5.0196e-09    0.0971184     0.419071       450.07
      760  9.58619e-09          ***  7.04884e-05       545.02  8.57861e-05  1.66529e-08  1.67714e-10   9.2244e-09    0.0276845       0.0788      545.126
     7600   5.9199e-09 -6.52594e-10  0.000151325      567.226  0.000143803  1.18791e-08  4.60153e-11  1.13766e-09   0.00402359   0.00946961      567.239
    76000  9.31994e-10  6.41312e-12  0.000173895      570.114   0.00010371  1.98184e-09  1.14781e-12  3.05072e-11  0.000431084  0.000882525      570.115
    O-O          ***          ***  0.000177587      570.961          ***          ***          ***          ***          ***          ***      570.961

   Temperature = 500 K

  P(torr)    w_12->w_1    w_12->w_2    w_12->w_3   w_12->w_15   w_12->w_22   w_12->w_23   w_12->pr_1   w_12->pr_2   w_12->pr_3   w_12->pr_8       w_12->
      7.6  3.83889e-09          ***   3.2804e-06      2080.24  8.15939e-05  2.77031e-09  5.84814e-10  7.41518e-08      3.45372       17.381      2101.07
       76  7.07687e-08          ***  0.000179099      4373.84  0.000176368  8.39959e-08  3.44255e-09  2.78409e-07      2.62906      7.88443      4384.35
      760  6.84423e-07          ***   0.00253498      6126.44  0.000222285   1.0087e-06   2.1148e-08  9.20729e-07     0.988105      1.94919      6129.38
     7600  6.86934e-07          ***    0.0071403       6702.8   0.00234444  1.22917e-06   1.0841e-08   2.6477e-07     0.176365      0.27589      6703.26
    76000  1.36249e-07  6.67624e-10   0.00897416      6793.96    0.0028833  2.70142e-07  4.30063e-10  5.75723e-09    0.0201566    0.0280391      6794.02
    O-O          ***          ***   0.00930122      6811.56          ***          ***          ***          ***          ***          ***      6811.57

   Temperature = 550 K

  P(torr)    w_12->w_1    w_12->w_2    w_12->w_3   w_12->w_15   w_12->w_22   w_12->w_23   w_12->pr_1   w_12->pr_2   w_12->pr_3   w_12->pr_8       w_12->
      7.6  6.97619e-08          ***  4.32259e-05      9645.75          ***   4.6187e-08  1.48856e-08   1.5909e-06      38.4853      137.429      9821.66
       76  1.26483e-06          ***   0.00220714      25280.8   0.00284197  1.33745e-06  8.84875e-08  5.62616e-06      37.1928      81.9239      25399.9
      760  1.85199e-05          ***    0.0420016      42359.9   0.00385886  2.37082e-05  8.87888e-07   3.1242e-05      18.0779      26.7143      42404.7
     7600  3.12638e-05          ***     0.158896      50368.2   0.00445614  4.94802e-05  8.95996e-07  1.73735e-05      4.06755      4.61199        50377
    76000  8.32725e-06 -4.55079e-08     0.226513      51987.5    0.0152567  1.54018e-05  6.27297e-08  8.66346e-07     0.512426     0.515194      51988.7
    O-O          ***          ***     0.240736      52255.6          ***          ***          ***          ***          ***          ***      52255.8

   Temperature = 600 K

  P(torr)    w_12->w_1    w_12->w_2    w_12->w_3   w_12->w_15   w_12->w_22   w_12->w_23   w_12->pr_1   w_12->pr_2   w_12->pr_3   w_12->pr_8       w_12->
      7.6          ***          ***          ***      30204.3          ***          ***  3.55165e-07  4.23091e-05      268.801       732.47      31205.6
       76  1.18006e-05          ***    0.0158172      97367.2          ***          ***  9.38653e-07  1.58006e-05      320.809      544.353      98232.4
      760  0.000233843          ***     0.385474       198780          ***  0.000270253  1.50919e-05  0.000438678      196.968      229.634       199207
     7600  0.000667623          ***      1.97054       266195     0.052321  0.000934632  3.09258e-05  0.000486329      56.3843      49.6154       266303
    76000  0.000255589          ***      3.30924       284253      0.10306  0.000438132   3.8704e-06   4.2718e-05      8.10007      6.20546       284270
    O-O          ***          ***      3.66263       287288          ***          ***          ***          ***          ***          ***       287292

   Temperature = 650 K

  P(torr)    w_12->w_1    w_12->w_2    w_12->w_3   w_12->w_15   w_12->w_22   w_12->w_23   w_12->pr_1   w_12->pr_2   w_12->pr_3   w_12->pr_8       w_12->
      7.6          ***          ***          ***      70826.6          ***          ***  2.41798e-06  0.000246143      1271.04      2772.13      74869.8
       76          ***          ***    0.0755984       274120          ***          ***  3.41568e-06 -0.000263182      1817.07      2450.15       278387
      760   0.00169859          ***      2.24595       681203          ***   0.00184467  0.000124943   0.00306156      1402.36      1322.51       683931
     7600   0.00774136          ***        15.34  1.05829e+06          ***   0.00973018  0.000518916   0.00673727      512.953      364.773  1.05918e+06
    76000   0.00448253          ***      31.3864   1.1949e+06     0.555819   0.00707962  0.000121301   0.00106066      86.8283      52.6066  1.19507e+06
    O-O          ***          ***      36.9589  1.22073e+06          ***          ***          ***          ***          ***          ***  1.22077e+06

   Temperature = 700 K

  P(torr)    w_12->w_1    w_12->w_2    w_12->w_3   w_12->w_15   w_12->w_22   w_12->w_23   w_12->pr_1   w_12->pr_2   w_12->pr_3   w_12->pr_8       w_12->
      7.6          ***          ***          ***       138383          ***          ***  7.50516e-06  0.000662627      3067.02      5559.79       147010
       76          ***          ***     0.263452       611019          ***          ***  1.91184e-05 -0.000832843       6439.6      7044.88       624504
      760   0.00836143          ***      9.22315  1.81233e+06          ***   0.00874286  0.000585354    0.0122973      6760.92      5198.93   1.8243e+06
     7600    0.0550087          ***      82.0914  3.32013e+06          ***    0.0637331   0.00477567    0.0520363      3234.66       1892.9  3.32534e+06
    76000    0.0492729          ***      209.542  4.06381e+06      2.44489    0.0714763   0.00214297    0.0151555      667.421      327.358  4.06501e+06
    O-O          ***          ***      269.728  4.23283e+06          ***          ***          ***          ***          ***          ***   4.2331e+06

   Temperature = 750 K

  P(torr)    w_12->w_1    w_12->w_2    w_12->w_3   w_12->w_15   w_12->w_22   w_12->w_23   w_12->pr_1   w_12->pr_2   w_12->pr_3   w_12->pr_8       w_12->
      7.6          ***          ***          ***          ***          ***          ***          ***          ***          ***          ***          ***
       76          ***          ***          ***          ***          ***          ***          ***          ***          ***          ***          ***
      760          ***          ***          ***  3.93718e+06          ***          ***    0.0744977      1.80401      29902.2      20257.6  3.98734e+06
     7600      0.26342          ***      324.977  8.53424e+06          ***          ***   -0.0216947     -1.04949      16121.5      8260.33  8.55895e+06
    76000     0.363214          ***      1045.47  1.15935e+07          ***     0.485108    0.0230805     0.134507      4022.36      1696.21  1.16003e+07
    O-O          ***          ***      1517.43  1.24664e+07          ***          ***          ***          ***          ***          ***  1.24679e+07

   Temperature = 800 K

  P(torr)    w_12->w_1    w_12->w_2    w_12->w_3   w_12->w_15   w_12->w_22   w_12->w_23   w_12->pr_1   w_12->pr_2   w_12->pr_3   w_12->pr_8       w_12->
      7.6          ***          ***          ***          ***          ***          ***          ***          ***          ***          ***          ***
       76          ***          ***          ***          ***          ***          ***          ***          ***          ***          ***          ***
      760          ***          ***          ***   7.3376e+06          ***          ***     0.217405      4.62014      86918.3      50383.8  7.47489e+06
     7600     0.951828          ***      1011.98  1.85823e+07          ***          ***   -0.0786359     -3.22891      58807.6      25858.2   1.8668e+07
    76000      1.91842          ***      4084.89  2.84917e+07          ***      2.38397     0.162724     0.794212      18445.3      6634.23  2.85209e+07
    O-O          ***          ***      6904.37  3.21404e+07          ***          ***          ***          ***          ***          ***  3.21473e+07

   Temperature = 850 K

  P(torr)    w_12->w_1    w_12->w_2    w_12->w_3   w_12->w_15   w_12->w_22   w_12->w_23   w_12->pr_1   w_12->pr_2   w_12->pr_3   w_12->pr_8       w_12->
      7.6          ***          ***          ***          ***          ***          ***          ***          ***          ***          ***          ***
       76          ***          ***          ***          ***          ***          ***          ***          ***          ***          ***          ***
      760          ***          ***          ***  1.21263e+07          ***          ***     0.542102      10.2972       223350       114253  1.24639e+07
     7600      3.06372          ***      2573.43  3.53056e+07          ***          ***    -0.195058     -7.58684       174594      67349.1  3.55502e+07
    76000      7.84834          ***      12977.2  6.15803e+07          ***      9.24427     0.812048      3.37758      68892.9      21634.6  6.16838e+07
    O-O          ***          ***      26362.1  7.42382e+07          ***          ***          ***          ***          ***          ***  7.42646e+07

   Temperature = 900 K

  P(torr)    w_12->w_1    w_12->w_2    w_12->w_3   w_12->w_15   w_12->w_22   w_12->w_23   w_12->pr_1   w_12->pr_2   w_12->pr_3   w_12->pr_8       w_12->
      7.6          ***          ***          ***          ***          ***          ***          ***          ***          ***          ***          ***
       76          ***          ***          ***          ***          ***          ***          ***          ***          ***          ***          ***
      760          ***          ***          ***          ***          ***          ***          ***          ***          ***          ***          ***
     7600          ***          ***          ***  6.00695e+07          ***          ***      26.9012      252.134       462727       158208   6.0688e+07
    76000      24.1382          ***      34836.1  1.19125e+08          ***      27.2672      2.82004      10.0072       216701      60806.8  1.19437e+08
    O-O          ***          ***        86931  1.56432e+08          ***          ***          ***          ***          ***          ***  1.56518e+08

   Temperature = 950 K

  P(torr)    w_12->w_1    w_12->w_2    w_12->w_3   w_12->w_15   w_12->w_22   w_12->w_23   w_12->pr_1   w_12->pr_2   w_12->pr_3   w_12->pr_8       w_12->
      7.6          ***          ***          ***          ***          ***          ***          ***          ***          ***          ***          ***
       76          ***          ***          ***          ***          ***          ***          ***          ***          ***          ***          ***
      760          ***          ***          ***          ***          ***          ***          ***          ***          ***          ***          ***
     7600          ***          ***          ***          ***          ***          ***          ***          ***          ***          ***          ***
    76000      1074.35          ***          ***  2.09513e+08          ***          ***      263.193      1497.79       714773       154680  2.10349e+08
    O-O          ***          ***       253285  3.05044e+08          ***          ***          ***          ***          ***          ***  3.05297e+08

   Temperature = 1000 K

  P(torr)    w_12->w_1    w_12->w_2    w_12->w_3   w_12->w_15   w_12->w_22   w_12->w_23   w_12->pr_1   w_12->pr_2   w_12->pr_3   w_12->pr_8       w_12->
      7.6          ***          ***          ***          ***          ***          ***          ***          ***          ***          ***          ***
       76          ***          ***          ***          ***          ***          ***          ***          ***          ***          ***          ***
      760          ***          ***          ***          ***          ***          ***          ***          ***          ***          ***          ***
     7600          ***          ***          ***          ***          ***          ***          ***          ***          ***          ***          ***
    76000          ***          ***          ***  3.39953e+08          ***          ***      1237.32      6112.35  1.64953e+06       327133  3.41841e+08
    O-O          ***          ***       664093  5.56841e+08          ***          ***          ***          ***          ***          ***  5.57505e+08

   Temperature = 300 K

  P(torr)    w_15->w_1    w_15->w_2    w_15->w_3   w_15->w_12   w_15->w_22   w_15->w_23   w_15->pr_1   w_15->pr_2   w_15->pr_3   w_15->pr_8       w_15->
      7.6    1.999e-17 -2.30261e-18   9.0311e-14  0.000461917    0.0116439  2.81803e-17  3.20606e-19  1.01115e-16  1.47144e-05     0.093854     0.105975
       76  5.22907e-18  1.65098e-17  7.61733e-14  0.000494563    0.0264642  1.05346e-17  4.25003e-20  7.86555e-18  1.48125e-05    0.0790373     0.106011
      760  3.78005e-19  5.52506e-17  2.11928e-14  0.000499733    0.0537048  8.70246e-19  1.04899e-21  5.26459e-19  1.48231e-05     0.051797     0.106016
     7600  9.48477e-21  1.23134e-17  2.65659e-15   0.00050031    0.0849919  1.70495e-20  3.85867e-24  6.63758e-21  1.48242e-05      0.02051     0.106017
    76000  1.53423e-22  6.74322e-18  2.72964e-16  0.000500368     0.101552  1.89375e-22  1.07579e-26  1.03026e-22  1.48243e-05   0.00394957     0.106017
    O-O          ***          ***          ***  0.000500744     0.106064          ***          ***          ***  1.48397e-05          ***     0.106579

   Temperature = 350 K

  P(torr)    w_15->w_1    w_15->w_2    w_15->w_3   w_15->w_12   w_15->w_22   w_15->w_23   w_15->pr_1   w_15->pr_2   w_15->pr_3   w_15->pr_8       w_15->
      7.6  5.92139e-14          ***  1.04229e-10    0.0228573    0.0156011  6.25354e-14  2.06594e-15  4.88684e-13   0.00295063      1.00278      1.04419
       76  2.73715e-14   4.7082e-16  1.09564e-10    0.0271102    0.0532444  4.08065e-14  5.51942e-16  6.34074e-14   0.00300095     0.965624      1.04898
      760  3.05797e-15  4.49909e-16  4.24935e-11    0.0280886     0.179783  6.10499e-15  2.73163e-17  1.87461e-15   0.00300655     0.839137      1.05001
     7600    8.185e-17  1.90523e-15  6.33166e-12    0.0282173     0.491145  1.83074e-16   1.8892e-19  2.11959e-17   0.00300714      0.52778      1.05015
    76000  9.93507e-19  3.05399e-16  6.71752e-13    0.0282309     0.857106  2.27219e-18  2.70377e-22  1.42692e-19    0.0030072     0.161819      1.05016
    O-O          ***          ***          ***    0.0282548      1.02445          ***          ***          ***   0.00300926          ***      1.05571

   Temperature = 400 K

  P(torr)    w_15->w_1    w_15->w_2    w_15->w_3   w_15->w_12   w_15->w_22   w_15->w_23   w_15->pr_1   w_15->pr_2   w_15->pr_3   w_15->pr_8       w_15->
      7.6  1.92149e-11          ***  1.85553e-08     0.378714    0.0158727  1.63872e-11  1.26622e-12  2.25323e-10      0.15873      8.93762      9.49092
       76  1.55721e-11          ***     2.46e-08     0.525546    0.0764347  1.78028e-11  6.42268e-13  5.39836e-11     0.165292        8.904      9.67127
      760  2.88909e-12  2.80456e-13  1.31046e-08     0.576416     0.411722  4.68959e-12  6.01692e-14   2.8541e-12     0.166082       8.5717      9.72591
     7600  1.16654e-13 -2.21832e-14  2.46098e-09     0.585048      2.00137  2.32171e-13  8.04037e-16  2.50715e-14     0.166166      6.98235      9.73493
    76000  1.63854e-15  -1.8359e-13  2.76616e-10     0.586028      5.80294  3.47113e-15  1.16015e-18  -3.6226e-16     0.166175      3.18081      9.73595
    O-O          ***          ***          ***     0.586634      9.03294          ***          ***          ***     0.166237          ***      9.78581

   Temperature = 450 K

  P(torr)    w_15->w_1    w_15->w_2    w_15->w_3   w_15->w_12   w_15->w_22   w_15->w_23   w_15->pr_1   w_15->pr_2   w_15->pr_3   w_15->pr_8       w_15->
      7.6   1.3808e-09          ***  9.09811e-07      2.91441    0.0141551  1.00693e-09   1.5608e-10  2.27732e-08      3.47894      61.5393      67.9468
       76  1.88166e-09          ***  1.55801e-06      4.92646    0.0891911  1.72254e-09  1.41584e-10  9.39294e-09      3.79792      62.2159      71.0295
      760  5.84791e-10          ***  1.11837e-06      5.97263     0.701257  7.68564e-10  2.37401e-11  8.91959e-10      3.84246      61.6942      72.2105
     7600  3.72789e-11   8.2064e-12  2.76821e-07      6.21598      5.69806  6.52582e-11  5.88796e-13  1.76416e-11      3.84735       56.707      72.4684
    76000  6.45856e-13  2.06073e-13  3.41854e-08      6.24763      27.7482  1.27348e-12   1.7182e-15  3.76785e-14      3.84786      34.6578      72.5015
    O-O          ***          ***          ***      6.25691      62.7499          ***          ***          ***       3.8483          ***      72.8551

   Temperature = 500 K

  P(torr)    w_15->w_1    w_15->w_2    w_15->w_3   w_15->w_12   w_15->w_22   w_15->w_23   w_15->pr_1   w_15->pr_2   w_15->pr_3   w_15->pr_8       w_15->
      7.6  3.46473e-08          ***  1.76883e-05      12.7924     0.014159  2.25892e-08  6.07861e-09  7.45087e-07      39.6472      319.572      372.025
       76  7.37988e-08          ***  3.94981e-05      26.8979     0.104537  5.65434e-08  9.32739e-09  5.02183e-07      46.9256      331.283      405.211
      760  3.78665e-08          ***  3.76706e-05       37.676      1.01911  4.05542e-08  2.68885e-09  7.80373e-08      48.1926      332.018      418.906
     7600  3.92703e-09          ***  1.26208e-05      41.2204       12.125  5.95814e-09  1.25443e-10  2.05101e-09      48.3397      321.095       422.78
    76000   8.8879e-11  3.41001e-12  1.78962e-06       41.781      93.7054  1.64455e-10  7.04245e-13  2.58407e-11      48.3551      239.533      423.375
    O-O          ***          ***          ***      41.8893      335.082          ***          ***          ***      48.3504          ***      425.322

   Temperature = 550 K

  P(torr)    w_15->w_1    w_15->w_2    w_15->w_3   w_15->w_12   w_15->w_22   w_15->w_23   w_15->pr_1   w_15->pr_2   w_15->pr_3   w_15->pr_8       w_15->
      7.6   4.1491e-07          ***  0.000174599      36.8949          ***  2.51774e-07  1.01577e-07  1.06304e-05      273.635      1269.81      1580.34
       76   1.2698e-06          ***  0.000504176      96.7156     0.173774  8.51089e-07  2.49341e-07  1.11046e-05      364.969      1383.41      1845.27
      760  1.02487e-06          ***  0.000629741      162.057       1.5798   9.1231e-07  1.18262e-07  2.78851e-06      385.888      1401.75      1951.28
     7600  1.74993e-07          ***  0.000288611      192.694      21.4788  2.27367e-07  9.75623e-09  1.40997e-07      388.566      1384.18      1986.92
    76000  5.58512e-09  3.33054e-09  4.92004e-05      198.889      235.792  9.49441e-09  7.44525e-11 -3.27721e-10      388.852      1170.11      1993.65
    O-O          ***          ***          ***      199.915      1413.72          ***          ***          ***      388.752          ***      2002.38

   Temperature = 600 K

  P(torr)    w_15->w_1    w_15->w_2    w_15->w_3   w_15->w_12   w_15->w_22   w_15->w_23   w_15->pr_1   w_15->pr_2   w_15->pr_3   w_15->pr_8       w_15->
      7.6          ***          ***          ***      77.7928          ***          ***  1.61439e-06  0.000190486      1267.26      3951.66      5296.71
       76  1.18199e-05          ***   0.00382654      250.825          ***          ***  3.33431e-06  0.000120352       1976.6      4678.99      6906.42
      760  1.40881e-05          ***   0.00613034      512.104          ***  1.07171e-05  2.49679e-06  4.83838e-05      2197.39      4843.45      7552.95
     7600   3.9137e-06          ***   0.00382625      685.786      36.1823  4.33225e-06  3.48969e-07  4.13549e-06      2230.07      4828.83      7780.88
    76000   1.8433e-07          ***  0.000817479      732.307      475.394  2.87064e-07  4.86455e-09  3.37688e-08      2233.66      4391.93      7833.29
    O-O          ***          ***          ***      740.128      4894.58          ***          ***          ***      2232.92          ***      7867.63

   Temperature = 650 K

  P(torr)    w_15->w_1    w_15->w_2    w_15->w_3   w_15->w_12   w_15->w_22   w_15->w_23   w_15->pr_1   w_15->pr_2   w_15->pr_3   w_15->pr_8       w_15->
      7.6          ***          ***          ***      131.027          ***          ***  8.21927e-06  0.000833644      4265.59      9919.33        14316
       76          ***          ***    0.0194251       505.93          ***          ***  2.61101e-05  0.000776968      7978.92      13164.7      21649.5
      760  0.000115871          ***      0.03911      1257.44          ***  7.78254e-05   2.9757e-05  0.000479147      9573.68      14150.2      24981.3
     7600  5.01161e-05          ***    0.0326739      1953.54          ***  4.75453e-05  6.69791e-06  6.58277e-05      9859.14      14300.9      26113.6
    76000  3.61154e-06          ***   0.00902884      2205.72      830.463  5.08828e-06  1.63849e-07   1.1777e-06      9891.99      13487.2      26415.4
    O-O          ***          ***          ***      2253.41        14399          ***          ***          ***      9889.26          ***      26541.7

   Temperature = 700 K

  P(torr)    w_15->w_1    w_15->w_2    w_15->w_3   w_15->w_12   w_15->w_22   w_15->w_23   w_15->pr_1   w_15->pr_2   w_15->pr_3   w_15->pr_8       w_15->
      7.6          ***          ***          ***      191.645          ***          ***  3.04331e-05   0.00270762        11309      21049.2      32549.9
       76          ***          ***    0.0718159      848.228          ***          ***  0.000139901   0.00367119      25284.5        31559      57691.8
      760  0.000645436          ***     0.178879      2518.17          ***  0.000394751  0.000226857   0.00307304      33575.4      35919.5      72013.2
     7600  0.000408771          ***     0.195068      4613.67          ***  0.000337608  7.77353e-05   0.00063937      35439.4      36734.1      76787.3
    76000  4.56363e-05          ***    0.0709458      5647.12      1347.69  5.75661e-05  3.26982e-06  1.97218e-05      35670.4      35482.3      78147.6
    O-O          ***          ***          ***         5882      37045.8          ***          ***          ***      35669.8          ***      78597.6

   Temperature = 750 K

  P(torr)    w_15->w_1    w_15->w_2    w_15->w_3   w_15->w_12   w_15->w_22   w_15->w_23   w_15->pr_1   w_15->pr_2   w_15->pr_3   w_15->pr_8       w_15->
      7.6          ***          ***          ***          ***          ***          ***  7.84239e-05   0.00621157      22162.6      34694.8      56857.4
       76          ***          ***          ***          ***          ***          ***   0.00084532    0.0280583      64463.3        64703       129166
      760          ***          ***          ***      4288.14          ***          ***   0.00246674    0.0450233      98049.2      80622.2       182960
     7600   0.00231398          ***     0.869995      9290.33          ***          ***  0.000508567   0.00169408       107697      84306.6       201295
    76000  0.000396256          ***     0.417562      12620.7          ***  0.000444853  4.17903e-05  0.000209859       109021      84777.7       206420
    O-O          ***          ***          ***      13570.9      85305.2          ***          ***          ***       109086          ***       207962

   Temperature = 800 K

  P(torr)    w_15->w_1    w_15->w_2    w_15->w_3   w_15->w_12   w_15->w_22   w_15->w_23   w_15->pr_1   w_15->pr_2   w_15->pr_3   w_15->pr_8       w_15->
      7.6          ***          ***          ***          ***          ***          ***  0.000181541    0.0129627      40623.1        55336      95959.1
       76          ***          ***          ***          ***          ***          ***   0.00240276    0.0694801       140571       118727       259298
      760          ***          ***          ***      6470.39          ***          ***   0.00875973     0.132764       245557       162845       414872
     7600   0.00986764          ***      3.06185      16370.5          ***          ***   0.00299026    0.0115942       284893       175971       477237
    76000   0.00250251          ***        1.919      25101.2          ***   0.00250197  0.000366162   0.00155039       291062       177856       494021
    O-O          ***          ***          ***      28315.8       179078          ***          ***          ***       291565          ***       498959

   Temperature = 850 K

  P(torr)    w_15->w_1    w_15->w_2    w_15->w_3   w_15->w_12   w_15->w_22   w_15->w_23   w_15->pr_1   w_15->pr_2   w_15->pr_3   w_15->pr_8       w_15->
      7.6          ***          ***          ***          ***          ***          ***          ***          ***          ***          ***          ***
       76          ***          ***          ***          ***          ***          ***   0.00569862     0.145993       266922       196181       463102
      760          ***          ***          ***      8910.59          ***          ***    0.0256303     0.330076       537986       299108       846004
     7600    0.0343154          ***      8.78449      25855.8          ***          ***    0.0134583    0.0533348       670227       338496  1.03459e+06
    76000    0.0121527          ***      7.12654      45102.7          ***    0.0109299   0.00234039   0.00845858       694578       345033  1.08472e+06
    O-O          ***          ***          ***        54374       347794          ***          ***          ***       697113          ***  1.09928e+06

   Temperature = 900 K

  P(torr)    w_15->w_1    w_15->w_2    w_15->w_3   w_15->w_12   w_15->w_22   w_15->w_23   w_15->pr_1   w_15->pr_2   w_15->pr_3   w_15->pr_8       w_15->
      7.6          ***          ***          ***          ***          ***          ***          ***          ***          ***          ***          ***
       76          ***          ***          ***          ***          ***          ***    0.0114457     0.263291       443891       291170       735061
      760          ***          ***          ***          ***          ***          ***    0.0643851     0.723277  1.04813e+06       503948  1.55208e+06
     7600          ***          ***          ***      37405.7          ***          ***     0.112538     0.812274  1.42512e+06       606158  2.06868e+06
    76000    0.0461695          ***      22.1685      74181.2          ***    0.0373834     0.011362    0.0352742  1.50818e+06       626140  2.20852e+06
    O-O          ***          ***          ***      97414.6       632337          ***          ***          ***  1.51834e+06          ***  2.24809e+06

   Temperature = 950 K

  P(torr)    w_15->w_1    w_15->w_2    w_15->w_3   w_15->w_12   w_15->w_22   w_15->w_23   w_15->pr_1   w_15->pr_2   w_15->pr_3   w_15->pr_8       w_15->
      7.6          ***          ***          ***          ***          ***          ***          ***          ***          ***          ***          ***
       76          ***          ***          ***          ***          ***          ***          ***          ***          ***          ***          ***
      760          ***          ***          ***          ***          ***          ***     0.137828      1.36338   1.8324e+06       781019  2.61341e+06
     7600          ***          ***          ***          ***          ***          ***     0.325448      2.07513  2.77141e+06  1.01769e+06  3.78909e+06
    76000     0.480269          ***          ***       113049          ***          ***     0.122022      0.55189  3.02162e+06  1.07273e+06  4.20742e+06
    O-O          ***          ***          ***       164593  1.08662e+06          ***          ***          ***  3.05626e+06          ***  4.30747e+06

   Temperature = 1000 K

  P(torr)    w_15->w_1    w_15->w_2    w_15->w_3   w_15->w_12   w_15->w_22   w_15->w_23   w_15->pr_1   w_15->pr_2   w_15->pr_3   w_15->pr_8       w_15->
      7.6          ***          ***          ***          ***          ***          ***          ***          ***          ***          ***          ***
       76          ***          ***          ***          ***          ***          ***          ***          ***          ***          ***          ***
      760          ***          ***          ***          ***          ***          ***     0.266102      2.35151  2.97288e+06  1.14544e+06  4.11832e+06
     7600          ***          ***          ***          ***          ***          ***     0.731648      4.03158  4.99367e+06  1.61675e+06  6.61042e+06
    76000          ***          ***          ***       161511          ***          ***     0.350477      1.33627  5.64904e+06  1.74837e+06  7.55895e+06
    O-O          ***          ***          ***       264554  1.77873e+06          ***          ***          ***  5.75167e+06          ***  7.79495e+06

   Temperature = 300 K

  P(torr)    w_22->w_1    w_22->w_2    w_22->w_3   w_22->w_12   w_22->w_15   w_22->w_23   w_22->pr_1   w_22->pr_2   w_22->pr_3   w_22->pr_8       w_22->
      7.6 -3.75977e-18 -1.70283e-17 -4.74965e-17  5.13363e-14  6.04525e-08 -4.60644e-18 -2.90411e-22 -1.10973e-16 -1.40432e-18      483.686      483.686
       76 -3.31784e-18  1.37496e-18  6.40072e-16 -1.62689e-11  1.37221e-07 -8.70565e-22 -2.69787e-22 -3.62877e-17   4.2084e-18      1197.73      1197.73
      760 -3.58101e-17  4.89947e-16  -1.5977e-16  1.38006e-09  2.79333e-07  5.59255e-20 -1.07966e-22 -9.95502e-18 -2.06537e-18      1977.88      1977.88
     7600  6.79601e-21  -2.4816e-20  -3.8886e-23 -2.52721e-08  3.33892e-07  3.80984e-24  6.66958e-22  3.79766e-17  2.43698e-18       2366.8       2366.8
    76000  2.67963e-24 -1.05721e-19 -1.17948e-20  2.05182e-17  5.26742e-07  4.95709e-25 -1.20505e-28 -1.61112e-24  1.32244e-17      2453.09      2453.09
    O-O          ***          ***          ***          ***  5.50141e-07          ***          ***          ***          ***      2469.21      2469.21

   Temperature = 350 K

  P(torr)    w_22->w_1    w_22->w_2    w_22->w_3   w_22->w_12   w_22->w_15   w_22->w_23   w_22->pr_1   w_22->pr_2   w_22->pr_3   w_22->pr_8       w_22->
      7.6 -6.40348e-17          *** -4.74435e-16 -1.75749e-12   8.3839e-07  8.96054e-16  9.71459e-20  6.01404e-16  -4.9107e-16      7533.99      7533.99
       76  1.87339e-16 -5.11347e-16   1.4317e-14  2.43793e-11  2.86121e-06  8.45747e-19 -9.60716e-20    5.698e-15  2.76018e-17      24817.9      24817.9
      760 -2.40858e-16  3.54189e-14 -2.30269e-15  5.18442e-10  9.66245e-06 -4.68592e-20 -7.63659e-20  1.99006e-15  2.00437e-15      54511.2      54511.2
     7600  -5.1917e-20  1.82007e-16 -1.64564e-21 -4.07233e-08   2.6398e-05 -6.04093e-21 -1.87818e-18  1.31941e-14  1.15072e-14      79204.6      79204.6
    76000 -1.41905e-16  -2.7087e-16  1.02359e-14 -3.92549e-07  4.60346e-05 -3.57312e-20 -2.28942e-18 -5.00806e-15  3.81988e-14      87931.9      87931.9
    O-O          ***          ***          ***          ***  5.50545e-05          ***          ***          ***          ***      89683.3      89683.3

   Temperature = 400 K

  P(torr)    w_22->w_1    w_22->w_2    w_22->w_3   w_22->w_12   w_22->w_15   w_22->w_23   w_22->pr_1   w_22->pr_2   w_22->pr_3   w_22->pr_8       w_22->
      7.6  4.61149e-15          *** -1.14494e-14    5.466e-12  4.90149e-06  5.37222e-14  4.01627e-19 -1.68793e-13 -5.49086e-13      46084.6      46084.6
       76  7.96691e-15          ***  1.43108e-13  1.85893e-10  2.36059e-05   -5.527e-17  1.46282e-17  3.75873e-14 -5.79048e-14       192165       192165
      760 -1.27503e-14 -1.23879e-12 -3.72963e-14 -3.74488e-09  0.000127332  8.19863e-19  2.13113e-18 -8.15475e-15  5.22676e-13       555052       555052
     7600  2.79563e-15 -1.49986e-15 -2.68858e-17 -3.42922e-08  0.000619363 -7.50072e-19  1.15285e-16 -2.56618e-14  3.55005e-12  1.02822e+06  1.02822e+06
    76000 -6.74264e-16 -5.65164e-15 -6.41741e-15 -7.46816e-11   0.00179569  6.26164e-21  -2.1507e-16 -4.92844e-14  1.50171e-11  1.29481e+06  1.29481e+06
    O-O          ***          ***          ***          ***   0.00279597          ***          ***          ***          ***   1.3674e+06   1.3674e+06

   Temperature = 450 K

  P(torr)    w_22->w_1    w_22->w_2    w_22->w_3   w_22->w_12   w_22->w_15   w_22->w_23   w_22->pr_1   w_22->pr_2   w_22->pr_3   w_22->pr_8       w_22->
      7.6 -2.74116e-14          ***  1.33447e-13  2.10154e-10  1.64324e-05  4.08221e-13  3.20294e-16  1.44141e-12 -5.46774e-11       156359       156359
       76  1.16903e-14          ***  1.03008e-12 -2.89912e-09  0.000104335   8.3647e-15 -9.81743e-17 -1.48853e-12 -2.03644e-11       778847       778847
      760 -1.46836e-13          *** -4.98184e-13  1.08364e-09  0.000834089   2.7062e-17 -6.32345e-16 -2.58323e-12  2.89123e-11  2.83953e+06  2.83953e+06
     7600 -2.18739e-13  -1.0227e-13  2.66064e-15  1.58297e-09   0.00683435 -9.16765e-18   1.8918e-15 -6.63287e-13   2.9806e-10  6.77465e+06  6.77465e+06
    76000  4.16706e-15 -1.69907e-14  8.05166e-14  2.09415e-09     0.033333 -1.23296e-16 -2.57665e-15 -6.43565e-13  1.53689e-09   1.0214e+07   1.0214e+07
    O-O          ***          ***          ***          ***    0.0753966          ***          ***          ***          ***  1.16084e+07  1.16084e+07

   Temperature = 500 K

  P(torr)    w_22->w_1    w_22->w_2    w_22->w_3   w_22->w_12   w_22->w_15   w_22->w_23   w_22->pr_1   w_22->pr_2   w_22->pr_3   w_22->pr_8       w_22->
      7.6  8.49837e-14          ***  4.59385e-13 -3.83983e-10  3.86995e-05 -2.08816e-13   7.3184e-17  6.83932e-12  -2.2479e-09       364000       364000
       76  1.48397e-13          *** -6.59945e-12 -1.57486e-10   0.00030585  9.06938e-15 -3.28715e-15  4.48488e-12 -1.14888e-09  2.06594e+06  2.06594e+06
      760   2.3608e-13          *** -1.45139e-11    1.092e-09   0.00334932  8.69524e-16  1.16258e-15  3.96188e-12  3.44297e-10  9.03463e+06  9.03463e+06
     7600  1.41545e-12          *** -2.57658e-14  4.91877e-08     0.042294 -1.83835e-16  1.28664e-14  1.30197e-11  9.66286e-09   2.7101e+07   2.7101e+07
    76000  1.94579e-14  1.95935e-12  1.00863e-12  3.55921e-08     0.330849  7.36442e-17  1.15316e-13  1.54975e-11    6.053e-08  5.04644e+07  5.04644e+07
    O-O          ***          ***          ***          ***      1.18444          ***          ***          ***          ***  6.51209e+07   6.5121e+07

   Temperature = 550 K

  P(torr)    w_22->w_1    w_22->w_2    w_22->w_3   w_22->w_12   w_22->w_15   w_22->w_23   w_22->pr_1   w_22->pr_2   w_22->pr_3   w_22->pr_8       w_22->
      7.6          ***          ***          ***          ***          ***          ***          ***          ***          ***          ***          ***
       76 -1.20411e-12          *** -5.82856e-11  2.37991e-12  0.000694019  8.57546e-13 -1.85295e-14 -5.12125e-11 -1.06676e-08  4.19622e+06  4.19622e+06
      760  3.29206e-12          *** -1.43275e-11  3.10035e-09   0.00969184 -2.58216e-15 -5.96632e-14 -4.37496e-12  3.72478e-09   2.0938e+07   2.0938e+07
     7600  -2.6298e-11          ***  5.50083e-13  6.58993e-08     0.171161  5.17323e-15 -1.80387e-14  6.49781e-11  1.63125e-07  7.55447e+07  7.55447e+07
    76000 -1.35044e-14  4.27486e-11 -5.60993e-12  4.70789e-07      1.99129  2.17504e-15   7.1372e-13  1.22634e-10   1.1868e-06  1.73542e+08  1.73542e+08
    O-O          ***          ***          ***          ***      12.0149          ***          ***          ***          ***  2.69495e+08  2.69495e+08

   Temperature = 600 K

  P(torr)    w_22->w_1    w_22->w_2    w_22->w_3   w_22->w_12   w_22->w_15   w_22->w_23   w_22->pr_1   w_22->pr_2   w_22->pr_3   w_22->pr_8       w_22->
      7.6          ***          ***          ***          ***          ***          ***          ***          ***          ***          ***          ***
       76          ***          ***          ***          ***          ***          ***          ***          ***          ***          ***          ***
      760          ***          ***          ***          ***          ***          ***          ***          ***          ***          ***          ***
     7600 -7.52761e-11          ***  6.32996e-12  9.68605e-07     0.511174   3.1803e-14 -1.47537e-13 -6.58138e-10  3.08519e-06   1.6308e+08   1.6308e+08
    76000 -9.55829e-14          ***  1.02313e-11   4.0511e-06      8.14563 -1.43366e-13 -5.98293e-12 -2.86945e-10  1.43762e-05  4.51087e+08  4.51087e+08
    O-O          ***          ***          ***          ***      85.9904          ***          ***          ***          ***   8.8602e+08   8.8602e+08

   Temperature = 650 K

  P(torr)    w_22->w_1    w_22->w_2    w_22->w_3   w_22->w_12   w_22->w_15   w_22->w_23   w_22->pr_1   w_22->pr_2   w_22->pr_3   w_22->pr_8       w_22->
      7.6          ***          ***          ***          ***          ***          ***          ***          ***          ***          ***          ***
       76          ***          ***          ***          ***          ***          ***          ***          ***          ***          ***          ***
      760          ***          ***          ***          ***          ***          ***          ***          ***          ***          ***          ***
     7600          ***          ***          ***          ***          ***          ***          ***          ***          ***          ***          ***
    76000   2.4359e-13          ***  6.80033e-11  2.44875e-05      24.9179  5.70312e-13 -2.88693e-11  1.52499e-09  0.000118363  9.48661e+08  9.48661e+08
    O-O          ***          ***          ***          ***      465.722          ***          ***          ***          ***  2.43712e+09  2.43712e+09

   Temperature = 700 K

  P(torr)    w_22->w_1    w_22->w_2    w_22->w_3   w_22->w_12   w_22->w_15   w_22->w_23   w_22->pr_1   w_22->pr_2   w_22->pr_3   w_22->pr_8       w_22->
      7.6          ***          ***          ***          ***          ***          ***          ***          ***          ***          ***          ***
       76          ***          ***          ***          ***          ***          ***          ***          ***          ***          ***          ***
      760          ***          ***          ***          ***          ***          ***          ***          ***          ***          ***          ***
     7600          ***          ***          ***          ***          ***          ***          ***          ***          ***          ***          ***
    76000  -2.4444e-12          ***  6.56908e-10  7.62972e-05      61.2303  6.63567e-12 -8.77734e-11  -6.9059e-09  0.000481086  1.69909e+09  1.69909e+09
    O-O          ***          ***          ***          ***      2014.72          ***          ***          ***          ***  5.82155e+09  5.82155e+09

   Temperature = 750 K

  P(torr)    w_22->w_1    w_22->w_2    w_22->w_3   w_22->w_12   w_22->w_15   w_22->w_23   w_22->pr_1   w_22->pr_2   w_22->pr_3   w_22->pr_8       w_22->
      7.6          ***          ***          ***          ***          ***          ***          ***          ***          ***          ***          ***
       76          ***          ***          ***          ***          ***          ***          ***          ***          ***          ***          ***
      760          ***          ***          ***          ***          ***          ***          ***          ***          ***          ***          ***
     7600          ***          ***          ***          ***          ***          ***          ***          ***          ***          ***          ***
    76000          ***          ***          ***          ***          ***          ***          ***          ***          ***          ***          ***
    O-O          ***          ***          ***          ***      7257.32          ***          ***          ***          ***  1.24134e+10  1.24134e+10

   Temperature = 800 K

  P(torr)    w_22->w_1    w_22->w_2    w_22->w_3   w_22->w_12   w_22->w_15   w_22->w_23   w_22->pr_1   w_22->pr_2   w_22->pr_3   w_22->pr_8       w_22->
      7.6          ***          ***          ***          ***          ***          ***          ***          ***          ***          ***          ***
       76          ***          ***          ***          ***          ***          ***          ***          ***          ***          ***          ***
      760          ***          ***          ***          ***          ***          ***          ***          ***          ***          ***          ***
     7600          ***          ***          ***          ***          ***          ***          ***          ***          ***          ***          ***
    76000          ***          ***          ***          ***          ***          ***          ***          ***          ***          ***          ***
    O-O          ***          ***          ***          ***      22480.7          ***          ***          ***          ***  2.41253e+10  2.41253e+10

   Temperature = 850 K

  P(torr)    w_22->w_1    w_22->w_2    w_22->w_3   w_22->w_12   w_22->w_15   w_22->w_23   w_22->pr_1   w_22->pr_2   w_22->pr_3   w_22->pr_8       w_22->
      7.6          ***          ***          ***          ***          ***          ***          ***          ***          ***          ***          ***
       76          ***          ***          ***          ***          ***          ***          ***          ***          ***          ***          ***
      760          ***          ***          ***          ***          ***          ***          ***          ***          ***          ***          ***
     7600          ***          ***          ***          ***          ***          ***          ***          ***          ***          ***          ***
    76000          ***          ***          ***          ***          ***          ***          ***          ***          ***          ***          ***
    O-O          ***          ***          ***          ***      61415.4          ***          ***          ***          ***  4.34243e+10  4.34243e+10

   Temperature = 900 K

  P(torr)    w_22->w_1    w_22->w_2    w_22->w_3   w_22->w_12   w_22->w_15   w_22->w_23   w_22->pr_1   w_22->pr_2   w_22->pr_3   w_22->pr_8       w_22->
      7.6          ***          ***          ***          ***          ***          ***          ***          ***          ***          ***          ***
       76          ***          ***          ***          ***          ***          ***          ***          ***          ***          ***          ***
      760          ***          ***          ***          ***          ***          ***          ***          ***          ***          ***          ***
     7600          ***          ***          ***          ***          ***          ***          ***          ***          ***          ***          ***
    76000          ***          ***          ***          ***          ***          ***          ***          ***          ***          ***          ***
    O-O          ***          ***          ***          ***       150958          ***          ***          ***          ***  7.33014e+10  7.33015e+10

   Temperature = 950 K

  P(torr)    w_22->w_1    w_22->w_2    w_22->w_3   w_22->w_12   w_22->w_15   w_22->w_23   w_22->pr_1   w_22->pr_2   w_22->pr_3   w_22->pr_8       w_22->
      7.6          ***          ***          ***          ***          ***          ***          ***          ***          ***          ***          ***
       76          ***          ***          ***          ***          ***          ***          ***          ***          ***          ***          ***
      760          ***          ***          ***          ***          ***          ***          ***          ***          ***          ***          ***
     7600          ***          ***          ***          ***          ***          ***          ***          ***          ***          ***          ***
    76000          ***          ***          ***          ***          ***          ***          ***          ***          ***          ***          ***
    O-O          ***          ***          ***          ***       339226          ***          ***          ***          ***    1.172e+11  1.17201e+11

   Temperature = 1000 K

  P(torr)    w_22->w_1    w_22->w_2    w_22->w_3   w_22->w_12   w_22->w_15   w_22->w_23   w_22->pr_1   w_22->pr_2   w_22->pr_3   w_22->pr_8       w_22->
      7.6          ***          ***          ***          ***          ***          ***          ***          ***          ***          ***          ***
       76          ***          ***          ***          ***          ***          ***          ***          ***          ***          ***          ***
      760          ***          ***          ***          ***          ***          ***          ***          ***          ***          ***          ***
     7600          ***          ***          ***          ***          ***          ***          ***          ***          ***          ***          ***
    76000          ***          ***          ***          ***          ***          ***          ***          ***          ***          ***          ***
    O-O          ***          ***          ***          ***       705987          ***          ***          ***          ***  1.78917e+11  1.78918e+11

   Temperature = 300 K

  P(torr)    w_23->w_1    w_23->w_2    w_23->w_3   w_23->w_12   w_23->w_15   w_23->w_22   w_23->pr_1   w_23->pr_2   w_23->pr_3   w_23->pr_8       w_23->
      7.6   0.00223749   0.00977281      3.86066  7.91593e-05    0.0544823     -1717.77    0.0283749      140.123    0.0172115      4.06328      144.103
       76   0.00345853    0.0681773      7.17644   0.00141103    0.0203848    -0.325769    0.0788445      193.472     0.011286     -5.70617      200.832
      760   0.00347561      1.68138      8.52787   0.00183413   0.00181177      152.197      0.10933      208.037   0.00291026    -0.888347      218.365
     7600   0.00277111      44.2255      8.75755  0.000352387  3.29778e-05  1.94479e-05    0.0968522      167.912  0.000366551 -2.33463e-09      220.995
    76000    0.0010057      161.145      8.78313   3.8585e-05   0.00084086  -0.00845348    0.0387702      51.3146  3.77814e-05  1.06068e-09      221.283
    O-O          ***      213.444      8.79183          ***          ***          ***          ***          ***          ***          ***      222.236

   Temperature = 350 K

  P(torr)    w_23->w_1    w_23->w_2    w_23->w_3   w_23->w_12   w_23->w_15   w_23->w_22   w_23->pr_1   w_23->pr_2   w_23->pr_3   w_23->pr_8       w_23->
      7.6    0.0748099          ***      88.5605   0.00245927      2.13899      570.287     0.831828      2591.84      1.22515     -1.98471      2685.01
       76     0.165624       2.8871      230.799    0.0542065      1.39614     0.537456      3.56246       4564.6      1.37418     0.436373      4804.87
      760     0.186067      29.2595      329.955     0.129078     0.208871    -0.030321       6.7216      5519.81     0.569405    -0.624075      5886.84
     7600      0.16256      685.195      355.034     0.035913 -0.000194295   0.00325579      7.09003      5069.22    0.0901651     0.123002      6116.84
    76000    0.0791088      3643.22      358.273   0.00426297    -0.056616     -20.1529      3.82674      2139.55   0.00970857 -6.77567e-05      6144.97
    O-O          ***       5815.9      358.948          ***          ***          ***          ***          ***          ***          ***      6174.85

   Temperature = 400 K

  P(torr)    w_23->w_1    w_23->w_2    w_23->w_3   w_23->w_12   w_23->w_15   w_23->w_22   w_23->pr_1   w_23->pr_2   w_23->pr_3   w_23->pr_8       w_23->
      7.6      0.84307          ***      737.222    0.0290293      27.2344      288.237      8.56816      18956.4        25.51    -0.747242      19761.7
       76      2.79541          ***      2689.91     0.704823      29.6554    -0.286474      54.1787      43447.9      45.2923      1.04158      46271.3
      760      3.87989      340.581      4937.43      2.93667      7.81635   0.00336068      145.781      62559.6      30.0853    0.0425245      68028.2
     7600       3.6401      5038.03      5826.74      1.27133      0.38707  0.000278148      188.432        63925      6.50871    -0.228349        74990
    76000      2.21798      34674.1      5971.77     0.173309   0.00581085  0.000196264      129.571      35246.5     0.761065 -0.000854815      76025.1
    O-O          ***      70492.9      5995.44          ***          ***          ***          ***          ***          ***          ***      76488.4

   Temperature = 450 K

  P(torr)    w_23->w_1    w_23->w_2    w_23->w_3   w_23->w_12   w_23->w_15   w_23->w_22   w_23->pr_1   w_23->pr_2   w_23->pr_3   w_23->pr_8       w_23->
      7.6      4.48557          ***      3110.04      0.17465      157.164      53.0798      44.2905      74622.5       226.12      42.1085        78210
       76      21.8367          ***      15314.5      4.23363      271.853      1.09361          386       217735      596.656      12.4629       234340
      760      40.8374          ***      37362.8      29.1534      121.677   0.00118836      1486.87       390685      619.692      0.31068       430341
     7600      42.3461      24767.5        51167      20.6814       10.343  0.000221387      2458.82       447843      194.279    0.0873571       526504
    76000      30.3025       185846      54230.1      3.44876     0.201843 -0.000109696      2074.07       303032      25.9943  0.000952338       545241
    O-O          ***       495456      54704.5          ***          ***          ***          ***          ***          ***          ***       550161

   Temperature = 500 K

  P(torr)    w_23->w_1    w_23->w_2    w_23->w_3   w_23->w_12   w_23->w_15   w_23->w_22   w_23->pr_1   w_23->pr_2   w_23->pr_3   w_23->pr_8       w_23->
      7.6      14.4153          ***      8401.37     0.622297      516.773     -1.21695      146.008       195819       1097.2          198       206190
       76      96.0807          ***      52516.8      14.8003      1334.89  -0.00331391      1621.33       694248      4023.45      80.8689       753918
      760      251.216          ***       169385      152.185      968.066   0.00928667      8633.91  1.54904e+06      6288.93      9.66422  1.73466e+06
     7600      306.532          ***       283173       182.36      142.744  7.03353e-05      18860.2  2.15539e+06      2948.47    0.0993609   2.4608e+06
    76000      246.653       681885       319342       40.003      3.94417 -0.000243198      19247.5  1.63522e+06      479.261   -0.0329944  2.65646e+06
    O-O          ***  2.37225e+06       325411          ***          ***          ***          ***          ***          ***          ***  2.69766e+06

   Temperature = 550 K

  P(torr)    w_23->w_1    w_23->w_2    w_23->w_3   w_23->w_12   w_23->w_15   w_23->w_22   w_23->pr_1   w_23->pr_2   w_23->pr_3   w_23->pr_8       w_23->
      7.6      33.7455          ***      16984.8      1.40017      1164.02          ***      359.118       395026      3542.27      598.654       417681
       76      280.973          ***       126887      36.9218      4158.22     0.500303      4741.52  1.62123e+06      16647.3      335.137  1.77423e+06
      760      1003.41          ***       521418      485.706      4572.29   0.00246596      32960.2  4.38338e+06      37052.4      63.3194  4.98045e+06
     7600      1531.76          ***  1.09409e+06      973.661       1150.4  5.38285e-05      95579.7  7.19127e+06      26080.3      2.27119  8.40921e+06
    76000      1369.56  1.94666e+06  1.36099e+06      301.574      48.1736 -0.000954995       118546  6.28471e+06      5460.39   -0.0752612  9.71809e+06
    O-O          ***  8.58067e+06   1.4143e+06          ***          ***          ***          ***          ***          ***          ***  9.99496e+06

   Temperature = 600 K

  P(torr)    w_23->w_1    w_23->w_2    w_23->w_3   w_23->w_12   w_23->w_15   w_23->w_22   w_23->pr_1   w_23->pr_2   w_23->pr_3   w_23->pr_8       w_23->
      7.6          ***          ***          ***          ***          ***          ***          ***          ***          ***          ***          ***
       76          ***          ***          ***          ***          ***          ***          ***          ***          ***          ***          ***
      760       2846.3          ***   1.2067e+06       1076.5      14369.4          ***      92598.5  9.67443e+06       143244      269.041  1.11335e+07
     7600      5637.02          ***  3.17185e+06      3411.01      5932.68   0.00416484       349060  1.87494e+07       148390      19.6219  2.24264e+07
    76000      5839.46          ***  4.50902e+06      1581.81      395.657   0.00017511       539051  2.34206e+07      41994.1     0.199158  2.85005e+07
    O-O          ***  2.51311e+07  4.84915e+06          ***          ***          ***          ***          ***          ***          ***  2.99802e+07

   Temperature = 650 K

  P(torr)    w_23->w_1    w_23->w_2    w_23->w_3   w_23->w_12   w_23->w_15   w_23->w_22   w_23->pr_1   w_23->pr_2   w_23->pr_3   w_23->pr_8       w_23->
      7.6          ***          ***          ***          ***          ***          ***          ***          ***          ***          ***          ***
       76          ***          ***          ***          ***          ***          ***          ***          ***          ***          ***          ***
      760      6294.98          ***  2.27485e+06      1936.45      33788.3          ***       208568  1.78437e+07       405426      718.885   2.0769e+07
     7600      16053.2          ***  7.31418e+06      8569.75      21266.4          ***       985323  4.02319e+07       590740      98.3021  4.91411e+07
    76000        19222          ***  1.21872e+07       6097.5      2306.16   0.00275941   1.8706e+06  5.58076e+07       232331      2.00823  7.00586e+07
    O-O          ***  6.25442e+07  1.38372e+07          ***          ***          ***          ***          ***          ***          ***  7.63814e+07

   Temperature = 700 K

  P(torr)    w_23->w_1    w_23->w_2    w_23->w_3   w_23->w_12   w_23->w_15   w_23->w_22   w_23->pr_1   w_23->pr_2   w_23->pr_3   w_23->pr_8       w_23->
      7.6          ***          ***          ***          ***          ***          ***          ***          ***          ***          ***          ***
       76          ***          ***          ***          ***          ***          ***          ***          ***          ***          ***          ***
      760      11707.6          ***  3.69717e+06      3203.77      64031.3          ***       400187  2.89012e+07       919782       2004.4  3.39843e+07
     7600      37036.4          ***  1.41039e+07      16854.3      57036.2          ***  2.27779e+06  7.41592e+07  1.77051e+06      350.859  9.23454e+07
    76000      52567.3          ***  2.78262e+07      18016.5      9956.79    0.0175209  5.28378e+06  1.15092e+08       970669      10.9565  1.49049e+08
    O-O          ***  1.36922e+08  3.41516e+07          ***          ***          ***          ***          ***          ***          ***  1.71073e+08

   Temperature = 750 K

  P(torr)    w_23->w_1    w_23->w_2    w_23->w_3   w_23->w_12   w_23->w_15   w_23->w_22   w_23->pr_1   w_23->pr_2   w_23->pr_3   w_23->pr_8       w_23->
      7.6          ***          ***          ***          ***          ***          ***          ***          ***          ***          ***          ***
       76          ***          ***          ***          ***          ***          ***          ***          ***          ***          ***          ***
      760          ***          ***          ***          ***          ***          ***          ***          ***          ***          ***          ***
     7600          ***          ***          ***          ***          ***          ***          ***          ***          ***          ***          ***
    76000       122911          ***  5.51893e+07      42263.7      33018.1          ***  1.26079e+07  2.10747e+08  3.18598e+06      48.6893  2.81394e+08
    O-O          ***  2.70468e+08  7.50046e+07          ***          ***          ***          ***          ***          ***          ***  3.45473e+08

   Temperature = 800 K

  P(torr)    w_23->w_1    w_23->w_2    w_23->w_3   w_23->w_12   w_23->w_15   w_23->w_22   w_23->pr_1   w_23->pr_2   w_23->pr_3   w_23->pr_8       w_23->
      7.6          ***          ***          ***          ***          ***          ***          ***          ***          ***          ***          ***
       76          ***          ***          ***          ***          ***          ***          ***          ***          ***          ***          ***
      760          ***          ***          ***          ***          ***          ***          ***          ***          ***          ***          ***
     7600          ***          ***          ***          ***          ***          ***          ***          ***          ***          ***          ***
    76000       251665          ***  9.73557e+07        82619      87509.4          ***   2.6198e+07  3.49857e+08  8.55136e+06      172.169  4.81177e+08
    O-O          ***  4.91392e+08  1.49755e+08          ***          ***          ***          ***          ***          ***          ***  6.41147e+08

   Temperature = 850 K

  P(torr)    w_23->w_1    w_23->w_2    w_23->w_3   w_23->w_12   w_23->w_15   w_23->w_22   w_23->pr_1   w_23->pr_2   w_23->pr_3   w_23->pr_8       w_23->
      7.6          ***          ***          ***          ***          ***          ***          ***          ***          ***          ***          ***
       76          ***          ***          ***          ***          ***          ***          ***          ***          ***          ***          ***
      760          ***          ***          ***          ***          ***          ***          ***          ***          ***          ***          ***
     7600          ***          ***          ***          ***          ***          ***          ***          ***          ***          ***          ***
    76000       463142          ***  1.55662e+08       144929       195878          ***  4.86187e+07  5.35831e+08  1.97073e+07      496.505   7.5821e+08
    O-O          ***  8.33246e+08  2.76339e+08          ***          ***          ***          ***          ***          ***          ***  1.10959e+09

   Temperature = 900 K

  P(torr)    w_23->w_1    w_23->w_2    w_23->w_3   w_23->w_12   w_23->w_15   w_23->w_22   w_23->pr_1   w_23->pr_2   w_23->pr_3   w_23->pr_8       w_23->
      7.6          ***          ***          ***          ***          ***          ***          ***          ***          ***          ***          ***
       76          ***          ***          ***          ***          ***          ***          ***          ***          ***          ***          ***
      760          ***          ***          ***          ***          ***          ***          ***          ***          ***          ***          ***
     7600          ***          ***          ***          ***          ***          ***          ***          ***          ***          ***          ***
    76000       764592          ***  2.31355e+08       215319       358029          ***  8.23248e+07  7.68667e+08  3.83164e+07      1049.67  1.11764e+09
    O-O          ***  1.33387e+09  4.77377e+08          ***          ***          ***          ***          ***          ***          ***  1.81124e+09

   Temperature = 950 K

  P(torr)    w_23->w_1    w_23->w_2    w_23->w_3   w_23->w_12   w_23->w_15   w_23->w_22   w_23->pr_1   w_23->pr_2   w_23->pr_3   w_23->pr_8       w_23->
      7.6          ***          ***          ***          ***          ***          ***          ***          ***          ***          ***          ***
       76          ***          ***          ***          ***          ***          ***          ***          ***          ***          ***          ***
      760          ***          ***          ***          ***          ***          ***          ***          ***          ***          ***          ***
     7600          ***          ***          ***          ***          ***          ***          ***          ***          ***          ***          ***
    76000          ***          ***          ***          ***          ***          ***          ***          ***          ***          ***          ***
    O-O          ***  2.03408e+09  7.79957e+08          ***          ***          ***          ***          ***          ***          ***  2.81403e+09

   Temperature = 1000 K

  P(torr)    w_23->w_1    w_23->w_2    w_23->w_3   w_23->w_12   w_23->w_15   w_23->w_22   w_23->pr_1   w_23->pr_2   w_23->pr_3   w_23->pr_8       w_23->
      7.6          ***          ***          ***          ***          ***          ***          ***          ***          ***          ***          ***
       76          ***          ***          ***          ***          ***          ***          ***          ***          ***          ***          ***
      760          ***          ***          ***          ***          ***          ***          ***          ***          ***          ***          ***
     7600          ***          ***          ***          ***          ***          ***          ***          ***          ***          ***          ***
    76000          ***          ***          ***          ***          ***          ***          ***          ***          ***          ***          ***
    O-O          ***  2.97633e+09  1.21515e+09          ***          ***          ***          ***          ***          ***          ***  4.19148e+09

   Temperature = 300 K

  P(torr)    pr_1->w_1    pr_1->w_2    pr_1->w_3   pr_1->w_12   pr_1->w_15   pr_1->w_22   pr_1->w_23   pr_1->pr_2   pr_1->pr_3   pr_1->pr_8       pr_1->
      7.6  4.66174e-25  3.62684e-27  1.03566e-25  5.67628e-30  8.00867e-27 -1.40014e-24  3.66854e-25  2.80524e-20   2.2439e-26  2.16186e-27  2.80533e-20
       76  8.02856e-25  2.91926e-25  5.90756e-26  1.76063e-29  1.12052e-27 -1.30073e-24  1.01937e-24  2.80512e-20  3.06764e-27  3.68509e-29  2.80534e-20
      760   8.8709e-25  5.31989e-23  1.28402e-26 -4.15698e-29 -1.26082e-28 -3.67714e-25  1.41352e-24  2.79986e-20  1.35054e-28  5.15125e-31  2.80541e-20
     7600  7.53155e-25  3.29153e-21  1.40264e-27  2.72847e-31  4.69948e-31  3.21448e-24  1.25219e-24   2.4766e-20  2.02069e-30 -2.47192e-32  2.80595e-20
    76000  3.04676e-25  1.87202e-20  7.49942e-29 -3.77082e-31  9.76403e-26 -1.00358e-24  5.01257e-25  9.35667e-21  1.40768e-32  1.16663e-34  2.80776e-20
    O-O          ***  2.82097e-20          ***          ***          ***          ***          ***          ***          ***          ***  2.82097e-20

   Temperature = 350 K

  P(torr)    pr_1->w_1    pr_1->w_2    pr_1->w_3   pr_1->w_12   pr_1->w_15   pr_1->w_22   pr_1->w_23   pr_1->pr_2   pr_1->pr_3   pr_1->pr_8       pr_1->
      7.6  3.63437e-24          ***  1.44644e-24  5.49311e-29  1.71277e-25  1.49771e-25  2.01495e-24  2.15683e-19  9.04231e-25  6.77185e-26  2.15692e-19
       76  9.08575e-24  9.61997e-25  1.36724e-24  4.36682e-28  4.57579e-26  -1.4818e-25  8.63062e-24  2.15672e-19  2.14511e-25  2.40157e-27  2.15692e-19
      760   1.1828e-23  1.47063e-22  4.65228e-25  4.63101e-28  1.98216e-27 -1.17817e-25  1.62843e-23  2.15523e-19  1.67302e-26  1.71068e-29  2.15699e-19
     7600  1.11622e-23  1.19884e-20  6.55838e-26  1.45048e-28  3.57038e-29 -2.89574e-24  1.71773e-23  2.03737e-19  3.66241e-28  -7.2439e-33  2.15754e-19
    76000  5.99599e-24  1.11267e-19  4.57879e-27  2.37566e-31 -2.53616e-28  -3.5303e-24  9.27142e-24  1.04733e-19  3.23751e-30   2.4319e-30  2.16015e-19
    O-O          ***    2.172e-19          ***          ***          ***          ***          ***          ***          ***          ***    2.172e-19

   Temperature = 400 K

  P(torr)    pr_1->w_1    pr_1->w_2    pr_1->w_3   pr_1->w_12   pr_1->w_15   pr_1->w_22   pr_1->w_23   pr_1->pr_2   pr_1->pr_3   pr_1->pr_8       pr_1->
      7.6  1.44935e-23          ***  9.07485e-24  1.02063e-27  1.47246e-24  1.52251e-27  5.95761e-24  1.06387e-18  1.41908e-23  8.42431e-25  1.06391e-18
       76  5.37124e-23          ***  1.36182e-23  4.44256e-27  7.46389e-25  5.48032e-26  3.77406e-23  1.06381e-18  5.23862e-24  5.67555e-26  1.06392e-18
      760  8.85559e-23   2.8526e-22  7.32883e-24  8.52428e-27   6.9798e-26  7.99111e-27  1.01577e-22  1.06347e-18  6.94945e-25  7.41953e-28  1.06395e-18
     7600  9.23363e-23  2.76808e-20  1.41586e-24  1.20421e-27  9.93711e-28  4.32772e-25  1.31305e-22  1.03637e-18  2.36941e-26 -4.48158e-30  1.06427e-18
    76000  6.14694e-23  3.95249e-19  1.24048e-25  3.25052e-29    2.378e-28  -8.0799e-25  9.03085e-23    6.708e-19  2.64571e-28  6.86274e-30   1.0662e-18
    O-O          ***  1.07431e-18          ***          ***          ***          ***          ***          ***          ***          ***  1.07431e-18

   Temperature = 450 K

  P(torr)    pr_1->w_1    pr_1->w_2    pr_1->w_3   pr_1->w_12   pr_1->w_15   pr_1->w_22   pr_1->w_23   pr_1->pr_2   pr_1->pr_3   pr_1->pr_8       pr_1->
      7.6  3.65652e-23          ***  3.23808e-23   5.0953e-27  6.66957e-24  1.10095e-26  1.17196e-23  3.87238e-18  1.18731e-22  5.46731e-24  3.87259e-18
       76  1.96016e-22          ***  7.34479e-23  2.49359e-26  6.02827e-24 -3.42965e-27  1.03232e-22  3.87216e-18  6.13455e-23  6.50086e-25   3.8726e-18
      760  4.32101e-22          ***  6.17188e-23  7.88067e-26   1.0101e-24 -2.23177e-26  3.98627e-22  3.87184e-18  1.30053e-23  1.57235e-26  3.87274e-18
     7600  5.09033e-22  4.79388e-20  1.71383e-23  2.14735e-26  2.50808e-26  6.68718e-26  6.59419e-22  3.82489e-18  7.09403e-25  4.88808e-29  3.87401e-18
    76000  3.96996e-22  9.85808e-19  1.87609e-24  4.37244e-28  3.98182e-29 -9.13652e-26  5.56693e-22  2.89621e-18  1.02887e-26  1.22239e-29  3.88297e-18
    O-O          ***  3.92833e-18          ***          ***          ***          ***          ***          ***          ***          ***  3.92833e-18

   Temperature = 500 K

  P(torr)    pr_1->w_1    pr_1->w_2    pr_1->w_3   pr_1->w_12   pr_1->w_15   pr_1->w_22   pr_1->w_23   pr_1->pr_2   pr_1->pr_3   pr_1->pr_8       pr_1->
      7.6  6.76501e-23          ***  7.74305e-23  1.71385e-26  1.88314e-23  7.27057e-29  1.76477e-23  1.13181e-17  6.45287e-22  2.23844e-23  1.13189e-17
       76  4.99924e-22          ***  2.50427e-22   9.0205e-26   2.8546e-23 -2.70195e-27  2.02962e-22  1.13176e-17  4.24328e-22  4.30634e-24   1.1319e-17
      760  1.50511e-21          ***  3.19461e-22  4.10509e-25  8.20169e-24  9.87847e-28  1.09388e-21  1.13163e-17  1.33806e-22  1.82157e-25  1.13194e-17
     7600  2.07651e-21          ***  1.30903e-22  2.03939e-25  3.82708e-25  1.10773e-26   2.3934e-21  1.13186e-17  1.16135e-23  1.17713e-27  1.13232e-17
    76000  1.82956e-21     1.92e-18  1.82779e-23  8.07675e-27  2.21257e-27  9.99834e-26  2.44774e-21  9.42882e-18   2.2814e-25 -4.13286e-29  1.13531e-17
    O-O          ***  1.15606e-17          ***          ***          ***          ***          ***          ***          ***          ***  1.15606e-17

   Temperature = 550 K

  P(torr)    pr_1->w_1    pr_1->w_2    pr_1->w_3   pr_1->w_12   pr_1->w_15   pr_1->w_22   pr_1->w_23   pr_1->pr_2   pr_1->pr_3   pr_1->pr_8       pr_1->
      7.6  1.00995e-22          ***  1.39364e-22  4.16888e-26  3.76956e-23          ***  2.21617e-23   2.8048e-17  2.58989e-21  6.60364e-23  2.80509e-17
       76  9.81466e-22          ***  6.06426e-22  2.55571e-25  8.98481e-23 -6.69754e-28  3.16873e-22   2.8047e-17  2.00291e-21  1.89201e-23   2.8051e-17
      760  4.00143e-21          ***  1.12632e-21  1.35956e-24   4.2196e-23 -2.35849e-27  2.28563e-21  2.80438e-17  8.70754e-22  1.31588e-24  2.80521e-17
     7600  6.68913e-21          ***  6.83834e-22  1.23352e-24  3.47557e-24 -7.45873e-28  6.67924e-21  2.80473e-17    1.169e-22  1.56518e-26  2.80614e-17
    76000  6.54802e-21  3.12392e-18  1.25693e-22   8.5728e-26  2.64645e-26  3.02644e-26   8.3169e-21  2.50007e-17   3.2393e-24 -5.20354e-29  2.81396e-17
    O-O          ***  2.89236e-17          ***          ***          ***          ***          ***          ***          ***          ***  2.89236e-17

   Temperature = 600 K

  P(torr)    pr_1->w_1    pr_1->w_2    pr_1->w_3   pr_1->w_12   pr_1->w_15   pr_1->w_22   pr_1->w_23   pr_1->pr_2   pr_1->pr_3   pr_1->pr_8       pr_1->
      7.6          ***          ***          ***   5.7244e-26  9.74847e-23          ***          ***  6.11481e-17  8.47487e-21  1.77142e-22  6.11569e-17
       76  1.58308e-21          ***  1.18501e-21  5.94998e-25    2.057e-22          ***          ***  6.11469e-17  7.15117e-21  6.08698e-23  6.11571e-17
      760  8.57676e-21          ***  2.94137e-21  3.22355e-24  1.50829e-22          ***  3.89338e-21  6.11399e-17  3.97788e-21  6.55581e-24  6.11594e-17
     7600  1.77761e-20          ***  2.60169e-21  4.93288e-24  2.09277e-23 -4.78738e-28   1.5039e-20  6.11428e-17  7.90365e-22    1.327e-25  6.11791e-17
    76000  1.94386e-20          ***  6.48627e-22  6.01437e-25  2.92044e-25 -2.03957e-26  2.32816e-20   6.1298e-17   3.1801e-23   3.9858e-28  6.13414e-17
    O-O          ***  6.38516e-17          ***          ***          ***          ***          ***          ***          ***          ***  6.38516e-17

   Temperature = 650 K

  P(torr)    pr_1->w_1    pr_1->w_2    pr_1->w_3   pr_1->w_12   pr_1->w_15   pr_1->w_22   pr_1->w_23   pr_1->pr_2   pr_1->pr_3   pr_1->pr_8       pr_1->
      7.6          ***          ***          ***  6.55429e-26  1.10973e-22          ***          ***  1.20375e-16  2.29732e-20  3.35151e-22  1.20399e-16
       76          ***          ***  2.02572e-21   1.1501e-24  3.71593e-22          ***          ***  1.20376e-16  2.08146e-20  1.53658e-22  1.20399e-16
      760  1.55403e-20          ***  6.09339e-21   6.4369e-24  4.05716e-22          ***  5.68772e-21  1.20362e-16  1.38542e-20  2.43998e-23  1.20403e-16
     7600  4.02564e-20          ***  7.60942e-21  1.39858e-23  8.96869e-23          ***  2.84643e-20   1.2036e-16  3.85374e-21  7.90708e-25   1.2044e-16
    76000  4.89982e-20          ***  2.61327e-21  3.03016e-24  2.19094e-24 -1.17718e-26  5.45012e-20   1.2064e-16  2.27251e-22  2.36908e-27  1.20746e-16
    O-O          ***  1.27688e-16          ***          ***          ***          ***          ***          ***          ***          ***  1.27688e-16

   Temperature = 700 K

  P(torr)    pr_1->w_1    pr_1->w_2    pr_1->w_3   pr_1->w_12   pr_1->w_15   pr_1->w_22   pr_1->w_23   pr_1->pr_2   pr_1->pr_3   pr_1->pr_8       pr_1->
      7.6          ***          ***          ***   4.8035e-26  1.14347e-22          ***          ***  2.18096e-16  5.49656e-20  5.69244e-22  2.18152e-16
       76          ***          ***  2.70183e-21   2.0418e-24   5.7397e-22          ***          ***  2.18097e-16  5.19408e-20  3.28662e-22  2.18153e-16
      760  2.46163e-20          ***  1.05706e-20   1.1911e-23  8.77359e-22          ***  7.37147e-21  2.18077e-16  3.92587e-20  7.19003e-23   2.1816e-16
     7600  7.97273e-20          ***  1.79727e-20  3.05154e-23  2.90863e-22          ***  4.68718e-20  2.18063e-16  1.44023e-20  3.52276e-24  2.18222e-16
    76000  1.09117e-19          ***  8.50333e-21   1.1355e-23  1.21275e-23 -5.73736e-27  1.11219e-19  2.18509e-16  1.23113e-21  1.93984e-26  2.18739e-16
    O-O          ***  2.35779e-16          ***          ***          ***          ***          ***          ***          ***          ***  2.35779e-16

   Temperature = 750 K

  P(torr)    pr_1->w_1    pr_1->w_2    pr_1->w_3   pr_1->w_12   pr_1->w_15   pr_1->w_22   pr_1->w_23   pr_1->pr_2   pr_1->pr_3   pr_1->pr_8       pr_1->
      7.6          ***          ***          ***          ***  8.85607e-23          ***          ***  3.68939e-16  1.18832e-19  9.07564e-22  3.69058e-16
       76          ***          ***          ***          ***  1.06832e-21          ***          ***   3.6894e-16  1.17688e-19  6.92974e-22  3.69059e-16
      760          ***          ***          ***  1.01298e-22  3.12838e-21          ***          ***  3.68952e-16  1.14061e-19   2.3177e-22  3.69069e-16
     7600  1.40991e-19          ***   5.0897e-20 -3.48413e-24  6.37406e-22          ***          ***  3.68931e-16  4.12659e-20  1.18058e-23  3.69165e-16
    76000  2.19269e-19          ***  2.29988e-20  3.27152e-23  5.12611e-23          ***  2.02258e-19  3.69517e-16  5.23329e-21  1.11859e-25  3.69968e-16
    O-O          ***  4.07824e-16          ***          ***          ***          ***          ***          ***          ***          ***  4.07824e-16

   Temperature = 800 K

  P(torr)    pr_1->w_1    pr_1->w_2    pr_1->w_3   pr_1->w_12   pr_1->w_15   pr_1->w_22   pr_1->w_23   pr_1->pr_2   pr_1->pr_3   pr_1->pr_8       pr_1->
      7.6          ***          ***          ***          ***  7.16712e-23          ***          ***  5.89211e-16  2.36164e-19  1.34311e-21  5.89448e-16
       76          ***          ***          ***          ***  1.16507e-21          ***          ***  5.89213e-16  2.34824e-19  1.12145e-21   5.8945e-16
      760          ***          ***          ***  9.05089e-23  4.29177e-21          ***          ***  5.89229e-16  2.29681e-19   4.6268e-22  5.89464e-16
     7600  2.27289e-19          ***  8.38358e-20  3.41393e-23  1.46649e-21          ***          ***  5.89183e-16  1.07279e-19  3.47444e-23  5.89603e-16
    76000  4.04151e-19          ***  5.31267e-20  7.57494e-23  1.71621e-22          ***  3.33764e-19   5.8995e-16  1.80602e-20  5.07058e-25  5.90761e-16
    O-O          ***  6.68067e-16          ***          ***          ***          ***          ***          ***          ***          ***  6.68067e-16

   Temperature = 850 K

  P(torr)    pr_1->w_1    pr_1->w_2    pr_1->w_3   pr_1->w_12   pr_1->w_15   pr_1->w_22   pr_1->w_23   pr_1->pr_2   pr_1->pr_3   pr_1->pr_8       pr_1->
      7.6          ***          ***          ***          ***          ***          ***          ***  8.96178e-16  4.37281e-19  1.92873e-21  8.96617e-16
       76          ***          ***          ***          ***  1.18402e-21          ***          ***   8.9618e-16  4.35787e-19  1.68921e-21  8.96619e-16
      760          ***          ***          ***  7.86934e-23  5.45968e-21          ***          ***  8.96202e-16  4.29035e-19   8.3446e-22  8.96638e-16
     7600   3.3641e-19          ***  1.23644e-19  1.11412e-22  2.93972e-21          ***          ***  8.96122e-16  2.43846e-19  8.80529e-23  8.96829e-16
    76000  6.91592e-19          ***  1.07508e-19   1.4964e-22   4.7261e-22          ***  5.07289e-19  8.97043e-16  5.23413e-20  1.85769e-24  8.98404e-16
    O-O          ***  1.04537e-15          ***          ***          ***          ***          ***          ***          ***          ***  1.04537e-15

   Temperature = 900 K

  P(torr)    pr_1->w_1    pr_1->w_2    pr_1->w_3   pr_1->w_12   pr_1->w_15   pr_1->w_22   pr_1->w_23   pr_1->pr_2   pr_1->pr_3   pr_1->pr_8       pr_1->
      7.6          ***          ***          ***          ***          ***          ***          ***  1.30731e-15  7.62204e-19  2.60921e-21  1.30807e-15
       76          ***          ***          ***          ***  1.07789e-21          ***          ***  1.30731e-15  7.60692e-19  2.42747e-21  1.30807e-15
      760          ***          ***          ***          ***  6.56366e-21          ***          ***  1.30734e-15  7.52365e-19  1.38402e-21   1.3081e-15
     7600          ***          ***          ***  1.66116e-21  1.15736e-20          ***          ***  1.30757e-15  7.31061e-19  2.84941e-22  1.30831e-15
    76000  1.11104e-18          ***  1.95228e-19  2.54401e-22  1.10009e-21          ***  7.19224e-19  1.30823e-15  1.30468e-19  5.71424e-24  1.31039e-15
    O-O          ***  1.57316e-15          ***          ***          ***          ***          ***          ***          ***          ***  1.57316e-15

   Temperature = 950 K

  P(torr)    pr_1->w_1    pr_1->w_2    pr_1->w_3   pr_1->w_12   pr_1->w_15   pr_1->w_22   pr_1->w_23   pr_1->pr_2   pr_1->pr_3   pr_1->pr_8       pr_1->
      7.6          ***          ***          ***          ***          ***          ***          ***  1.83952e-15  1.26138e-18  3.43833e-21  1.84078e-15
       76          ***          ***          ***          ***          ***          ***          ***  1.83952e-15  1.26049e-18  3.66182e-21  1.84078e-15
      760          ***          ***          ***          ***  7.21799e-21          ***          ***  1.83955e-15  1.25032e-18  2.17632e-21  1.84081e-15
     7600          ***          ***          ***          ***  1.73929e-20          ***          ***  1.83983e-15  1.22228e-18  5.26286e-22  1.84107e-15
    76000  1.68891e-18          ***          *** -8.51127e-22  9.78479e-22          ***          ***  1.84105e-15  1.90408e-19  9.88328e-24   1.8436e-15
    O-O          ***   2.2893e-15          ***          ***          ***          ***          ***          ***          ***          ***   2.2893e-15

   Temperature = 1000 K

  P(torr)    pr_1->w_1    pr_1->w_2    pr_1->w_3   pr_1->w_12   pr_1->w_15   pr_1->w_22   pr_1->w_23   pr_1->pr_2   pr_1->pr_3   pr_1->pr_8       pr_1->
      7.6          ***          ***          ***          ***          ***          ***          ***  2.50861e-15  1.99568e-18  4.42635e-21  2.51061e-15
       76          ***          ***          ***          ***          ***          ***          ***  2.50861e-15  1.99478e-18  4.62583e-21  2.51061e-15
      760          ***          ***          ***          ***  7.61326e-21          ***          ***  2.50865e-15  1.98372e-18  3.16806e-21  2.51064e-15
     7600          ***          ***          ***          ***  2.18871e-20          ***          ***  2.50898e-15  1.94856e-18  9.20008e-22  2.51095e-15
    76000          ***          ***          ***  1.73303e-20  1.07649e-20          ***          ***  2.51176e-15  1.88414e-18  7.78356e-23  2.51367e-15
    O-O          ***   3.2359e-15          ***          ***          ***          ***          ***          ***          ***          ***   3.2359e-15

   Temperature = 300 K

  P(torr)    pr_2->w_1    pr_2->w_2    pr_2->w_3   pr_2->w_12   pr_2->w_15   pr_2->w_22   pr_2->w_23   pr_2->pr_1   pr_2->pr_3   pr_2->pr_8       pr_2->
      7.6  4.16129e-33   3.2764e-28  2.45978e-34  1.64592e-37  3.18576e-36 -2.18402e-30  7.37792e-33  1.14237e-31  1.32984e-35  1.35978e-35  3.27766e-28
       76  4.87712e-33  1.56058e-27  8.11228e-35 -3.26393e-37   2.7738e-36 -7.13684e-31  1.01891e-32  1.14232e-31  1.21336e-36 -3.25486e-35  1.56071e-27
      760  4.98928e-33  5.09628e-27   1.2798e-35 -5.40101e-37  4.64395e-36 -1.88996e-31  1.09633e-32  1.14018e-31  4.05136e-38  3.74966e-36  5.09641e-27
     7600  4.16758e-33  9.82131e-27  1.37483e-36 -3.08416e-37  1.11441e-36  7.45265e-31  8.85172e-33  1.00854e-31  5.68193e-40 -1.95599e-37  9.82142e-27
    76000  1.36027e-33  1.20484e-26    9.518e-38 -2.45726e-37  6.28418e-32 -6.45908e-31  2.70271e-33  3.81029e-32  4.47357e-42  7.50727e-41  1.20484e-26
    O-O          ***  1.25471e-26          ***          ***          ***          ***          ***          ***          ***          ***  1.25471e-26

   Temperature = 350 K

  P(torr)    pr_2->w_1    pr_2->w_2    pr_2->w_3   pr_2->w_12   pr_2->w_15   pr_2->w_22   pr_2->w_23   pr_2->pr_1   pr_2->pr_3   pr_2->pr_8       pr_2->
      7.6  9.80546e-31          ***  1.17951e-31   3.4974e-35  8.46741e-33  1.93766e-31   1.3121e-30  4.50758e-29  1.94079e-32   2.0077e-33  4.75162e-29
       76  1.36888e-30  3.87683e-26  6.02872e-32  -1.0323e-34  3.79268e-34  1.84263e-30   2.3125e-30  4.50734e-29  3.02191e-33 -1.64483e-34  3.88171e-26
      760  1.47626e-30  1.69109e-25  1.33107e-32   9.9609e-36  5.32651e-36  6.24252e-31  2.80138e-30  4.50423e-29   1.6897e-34  9.14943e-34  1.69158e-25
     7600  1.35737e-30  4.42644e-25  1.62728e-33  1.27622e-35  3.06211e-34  4.31243e-30  2.57951e-30  4.25792e-29  3.21278e-36 -4.07153e-35  4.42691e-25
    76000  6.04272e-31  6.58281e-25  1.14102e-34 -6.46558e-37 -1.99656e-33 -1.62912e-30  1.08584e-30  2.18882e-29  3.09041e-38  3.51432e-36  6.58305e-25
    O-O          ***  7.25349e-25          ***          ***          ***          ***          ***          ***          ***          ***  7.25349e-25

   Temperature = 400 K

  P(torr)    pr_2->w_1    pr_2->w_2    pr_2->w_3   pr_2->w_12   pr_2->w_15   pr_2->w_22   pr_2->w_23   pr_2->pr_1   pr_2->pr_3   pr_2->pr_8       pr_2->
      7.6   5.1906e-29          ***  1.06886e-29  8.55495e-34  1.07095e-30 -2.57132e-30  5.38456e-29  4.34613e-27  4.37423e-30  4.17469e-31  4.46843e-27
       76  9.11075e-29          ***  8.21715e-30  2.83498e-33  2.56232e-31  5.75244e-31  1.23641e-28  4.34588e-27   1.0754e-30   1.3824e-32   4.5702e-27
      760  1.08385e-28  2.06035e-24  2.64722e-30   3.0648e-33  1.58461e-32 -1.73614e-31  1.78803e-28   4.3445e-27  9.88073e-32  5.22952e-32  2.06499e-24
     7600  1.06215e-28  7.14838e-24  3.99652e-31  2.19427e-34 -8.41781e-34 -4.16434e-31  1.84068e-28  4.23379e-27  2.74046e-33  1.00282e-34   7.1529e-24
    76000  6.06925e-29  1.33335e-23  3.44265e-32 -2.88984e-34 -3.82326e-34 -7.70805e-31  1.01193e-28  2.74036e-27  3.16993e-35  7.38713e-36  1.33364e-23
    O-O          ***  1.61991e-23          ***          ***          ***          ***          ***          ***          ***          ***  1.61991e-23

   Temperature = 450 K

  P(torr)    pr_2->w_1    pr_2->w_2    pr_2->w_3   pr_2->w_12   pr_2->w_15   pr_2->w_22   pr_2->w_23   pr_2->pr_1   pr_2->pr_3   pr_2->pr_8       pr_2->
      7.6  9.93078e-28          ***   3.0807e-28  3.64427e-32  4.07217e-29  2.06373e-30  8.23854e-28  1.61581e-25  2.77817e-28  2.18131e-29  1.64046e-25
       76  2.23204e-27          ***  3.42169e-28   1.1056e-31  1.66846e-29 -2.16923e-30  2.42978e-27  1.61572e-25  9.96277e-29  1.29395e-30  1.66694e-25
      760   3.0813e-27          ***  1.62136e-28  1.81169e-31  1.58164e-30  -3.8042e-30  4.37052e-27  1.61558e-25  1.44784e-29  7.75163e-32  1.69189e-25
     7600  3.20951e-27  5.74493e-23  3.20811e-29  2.29475e-32   4.9091e-32 -1.13232e-30  5.10699e-27  1.59599e-25  6.10011e-31  1.23191e-33  5.76172e-23
    76000  2.20607e-27  1.36064e-22  3.28417e-30 -1.41979e-34   2.2416e-33 -9.60547e-31  3.46264e-27  1.20849e-25  8.68683e-33  4.70211e-35   1.3619e-22
    O-O          ***  1.90154e-22          ***          ***          ***          ***          ***          ***          ***          ***  1.90154e-22

   Temperature = 500 K

  P(torr)    pr_2->w_1    pr_2->w_2    pr_2->w_3   pr_2->w_12   pr_2->w_15   pr_2->w_22   pr_2->w_23   pr_2->pr_1   pr_2->pr_3   pr_2->pr_8       pr_2->
      7.6  9.33574e-27          ***  3.94628e-27  7.08742e-31  6.28621e-28  1.44381e-30  6.37961e-27  3.05203e-24  7.24686e-27  4.58407e-28  3.08002e-24
       76   2.6568e-26          ***  6.01613e-27  2.08013e-30  4.15026e-28  9.89641e-31  2.34342e-26  3.05189e-24  3.50165e-27  4.42888e-29  3.11187e-24
      760  4.41043e-26          ***  4.12275e-27  4.85269e-30  6.40137e-29   9.0562e-31  5.29224e-26  3.05156e-24  7.66049e-28  1.03539e-30  3.15355e-24
     7600  5.03912e-26          ***  1.12055e-27  1.34141e-30  1.68069e-30  3.02265e-30  7.37584e-26  3.05217e-24  4.96697e-29 -3.19593e-32   3.1775e-24
    76000  3.90647e-26  8.47301e-22  1.36762e-28  2.88559e-32  2.53177e-32  3.76252e-30  5.81767e-26  2.54257e-24  9.07456e-31 -2.62177e-33  8.49941e-22
    O-O          ***  1.41491e-21          ***          ***          ***          ***          ***          ***          ***          ***  1.41491e-21

   Temperature = 550 K

  P(torr)    pr_2->w_1    pr_2->w_2    pr_2->w_3   pr_2->w_12   pr_2->w_15   pr_2->w_22   pr_2->w_23   pr_2->pr_1   pr_2->pr_3   pr_2->pr_8       pr_2->
      7.6  5.26414e-26          ***   2.8155e-26  7.24173e-30  5.04088e-27          ***  3.03465e-26  3.49643e-23  9.98432e-26  4.95727e-27  3.51853e-23
       76   1.8592e-25          ***  5.59674e-26  2.29855e-29  5.02251e-27 -2.34131e-30   1.3503e-25  3.49631e-23  6.02741e-26  7.27645e-28  3.54061e-23
      760  3.76723e-25          ***  5.35133e-26  6.09014e-29   1.2359e-27 -2.15744e-31  3.78915e-25  3.49591e-23  1.86898e-26  2.88071e-29  3.57883e-23
     7600  4.73952e-25          ***  2.02802e-26  2.97859e-29  6.21624e-29  3.35124e-30  6.26457e-25  3.49634e-23  1.84196e-27  1.02293e-31  3.60862e-23
    76000  4.09995e-25  3.64412e-21  3.04087e-27  1.47006e-30 -2.48312e-31   6.7656e-30  5.81136e-25  3.11656e-23  4.51597e-29  -2.2072e-32  3.67628e-21
    O-O          ***  7.52809e-21          ***          ***          ***          ***          ***          ***          ***          ***  7.52809e-21

   Temperature = 600 K

  P(torr)    pr_2->w_1    pr_2->w_2    pr_2->w_3   pr_2->w_12   pr_2->w_15   pr_2->w_22   pr_2->w_23   pr_2->pr_1   pr_2->pr_3   pr_2->pr_8       pr_2->
      7.6          ***          ***          ***  3.05128e-29  5.14893e-26          ***          ***  2.73722e-22  9.52587e-25  4.85299e-26  2.74774e-22
       76   8.6937e-25          ***  3.77042e-25  1.57019e-28  3.39389e-26          ***          ***  2.73716e-22  6.07951e-25  6.76744e-27  2.75613e-22
      760  2.15961e-24          ***  4.14566e-25  4.41069e-28  1.30651e-26          ***  1.82072e-24  2.73685e-22  2.50845e-25  4.20685e-28  2.78345e-22
     7600  3.06938e-24          ***   2.1739e-25  3.48469e-28  1.09704e-27 -9.64065e-30  3.61603e-24  2.73698e-22  3.64466e-26  6.31668e-30   2.8064e-22
    76000  3.29205e-24          ***  4.29762e-26  2.94463e-29  8.88988e-30 -4.37876e-30    4.528e-24  2.74392e-22  1.27821e-27  4.45226e-31   2.8226e-22
    O-O          ***  3.10598e-20          ***          ***          ***          ***          ***          ***          ***          ***  3.10598e-20

   Temperature = 650 K

  P(torr)    pr_2->w_1    pr_2->w_2    pr_2->w_3   pr_2->w_12   pr_2->w_15   pr_2->w_22   pr_2->w_23   pr_2->pr_1   pr_2->pr_3   pr_2->pr_8       pr_2->
      7.6          ***          ***          ***  8.81965e-29  1.48841e-25          ***          ***  1.59182e-21  5.57683e-24  2.04566e-25  1.59775e-21
       76          ***          ***  1.73334e-24  8.22748e-28  1.54554e-25          ***          ***  1.59183e-21  4.15313e-24   4.0341e-26  1.59793e-21
      760  9.07283e-24          ***  2.15971e-24   2.2853e-27  8.68205e-26          ***  6.43333e-24  1.59165e-21  2.12464e-24  3.82776e-27  1.61153e-21
     7600  1.48078e-23          ***  1.52795e-24  2.44366e-27  1.14734e-26          ***   1.5369e-23  1.59162e-21  4.34122e-25  8.19752e-29  1.62378e-21
    76000   1.6587e-23          ***  3.88528e-25  3.45975e-28  2.03326e-28  8.22289e-30  2.15018e-23  1.59532e-21  2.15703e-26 -7.98225e-31  1.63385e-21
    O-O          ***  1.05162e-19          ***          ***          ***          ***          ***          ***          ***          ***  1.05162e-19

   Temperature = 700 K

  P(torr)    pr_2->w_1    pr_2->w_2    pr_2->w_3   pr_2->w_12   pr_2->w_15   pr_2->w_22   pr_2->w_23   pr_2->pr_1   pr_2->pr_3   pr_2->pr_8       pr_2->
      7.6          ***          ***          ***  1.42293e-28  3.40719e-25          ***          ***  7.30432e-21  2.53867e-23  6.64899e-25  7.33071e-21
       76          ***          ***  5.11665e-24   3.5184e-27  5.49036e-25          ***          ***  7.30434e-21  2.09742e-23   1.8263e-25  7.33122e-21
      760  2.97185e-23          ***  8.28408e-24  9.53753e-27    4.054e-25          ***  1.78199e-23  7.30367e-21  1.26389e-23   2.3483e-26  7.37258e-21
     7600   5.6338e-23          ***    7.665e-24  1.16667e-26  7.87716e-26          ***  5.11069e-23  7.30318e-21  3.43741e-24  7.67196e-28  7.42188e-21
    76000  6.67809e-23          ***  2.52615e-24  2.65271e-27  2.36839e-27 -1.51259e-29  8.11357e-23  7.31813e-21   2.4088e-25  5.04685e-30  7.46896e-21
    O-O          ***  3.04354e-19          ***          ***          ***          ***          ***          ***          ***          ***  3.04354e-19

   Temperature = 750 K

  P(torr)    pr_2->w_1    pr_2->w_2    pr_2->w_3   pr_2->w_12   pr_2->w_15   pr_2->w_22   pr_2->w_23   pr_2->pr_1   pr_2->pr_3   pr_2->pr_8       pr_2->
      7.6          ***          ***          ***          ***  5.25824e-25          ***          ***  2.76567e-20  9.46859e-23  1.85068e-24  2.77538e-20
       76          ***          ***          ***          ***  2.65819e-24          ***          ***  2.76568e-20  9.36859e-23  9.32736e-25  2.77541e-20
      760          ***          ***          ***   1.8386e-25   4.2811e-24          ***          ***  2.76577e-20  9.32029e-23  2.09473e-25  2.77556e-20
     7600  1.76285e-22          ***  5.99062e-23 -7.72698e-26  1.52037e-25          ***          ***  2.76561e-20  1.52015e-23  3.82715e-27   2.7908e-20
    76000  2.24055e-22          ***  1.24603e-23  1.41771e-26   1.8455e-26          ***  2.53436e-22  2.77001e-20  1.89444e-24   3.5963e-29  2.81926e-20
    O-O          ***  7.75956e-19          ***          ***          ***          ***          ***          ***          ***          ***  7.75956e-19

   Temperature = 800 K

  P(torr)    pr_2->w_1    pr_2->w_2    pr_2->w_3   pr_2->w_12   pr_2->w_15   pr_2->w_22   pr_2->w_23   pr_2->pr_1   pr_2->pr_3   pr_2->pr_8       pr_2->
      7.6          ***          ***          ***          ***   7.7645e-25          ***          ***   8.9396e-20  3.00226e-22  4.24068e-24  8.97012e-20
       76          ***          ***          ***          ***  5.11151e-24          ***          ***  8.93963e-20  2.98142e-22  2.45777e-24   8.9702e-20
      760          ***          ***          ***  2.91692e-25  9.87233e-24          ***          ***  8.93988e-20  2.96324e-22   6.7814e-25   8.9706e-20
     7600  4.70311e-22          ***  1.66107e-22  -7.5583e-26  8.64061e-25          ***          ***  8.93918e-20  7.45666e-23  2.03522e-26  9.01047e-20
    76000  6.46778e-22          ***  4.88212e-23  5.65945e-26  1.04447e-25          ***  6.76248e-22  8.95082e-20  1.11002e-23  2.73898e-28  9.08934e-20
    O-O          ***  1.78285e-18          ***          ***          ***          ***          ***          ***          ***          ***  1.78285e-18

   Temperature = 850 K

  P(torr)    pr_2->w_1    pr_2->w_2    pr_2->w_3   pr_2->w_12   pr_2->w_15   pr_2->w_22   pr_2->w_23   pr_2->pr_1   pr_2->pr_3   pr_2->pr_8       pr_2->
      7.6          ***          ***          ***          ***          ***          ***          ***  2.53257e-19  8.33698e-22  9.14758e-24    2.541e-19
       76          ***          ***          ***          ***  8.57215e-24          ***          ***  2.53258e-19  8.29553e-22  5.61083e-24  2.54101e-19
      760          ***          ***          ***  4.21875e-25  1.98813e-23          ***          ***  2.53264e-19  8.24632e-22  1.87046e-24  2.54111e-19
     7600  1.08961e-21          ***  3.90228e-22  1.16646e-25   3.4334e-24          ***          ***  2.53241e-19  2.89894e-22   8.6097e-26  2.55017e-19
    76000  1.64528e-21          ***  1.58276e-22  1.81801e-25  4.52734e-25          ***  1.57994e-21  2.53501e-19  5.09596e-23  1.56183e-27  2.56943e-19
    O-O          ***  3.75687e-18          ***          ***          ***          ***          ***          ***          ***          ***  3.75687e-18

   Temperature = 900 K

  P(torr)    pr_2->w_1    pr_2->w_2    pr_2->w_3   pr_2->w_12   pr_2->w_15   pr_2->w_22   pr_2->w_23   pr_2->pr_1   pr_2->pr_3   pr_2->pr_8       pr_2->
      7.6          ***          ***          ***          ***          ***          ***          ***  6.42006e-19  2.06989e-21  1.64409e-23  6.44092e-19
       76          ***          ***          ***          ***  1.21768e-23          ***          ***  6.42007e-19  2.06402e-21  1.16548e-23  6.44095e-19
      760          ***          ***          ***          ***  3.62099e-23          ***          ***  6.42021e-19  2.05291e-21  4.51665e-24  6.44114e-19
     7600          ***          ***          ***  7.64574e-24  4.10819e-23          ***          ***  6.42134e-19  2.06146e-21  7.22927e-25  6.44245e-19
    76000  3.76322e-21          ***  4.37766e-22  4.88512e-25  1.57788e-24          ***  3.29775e-21   6.4246e-19   1.9095e-22  7.20596e-27  6.50168e-19
    O-O          ***  7.36085e-18          ***          ***          ***          ***          ***          ***          ***          ***  7.36085e-18

   Temperature = 950 K

  P(torr)    pr_2->w_1    pr_2->w_2    pr_2->w_3   pr_2->w_12   pr_2->w_15   pr_2->w_22   pr_2->w_23   pr_2->pr_1   pr_2->pr_3   pr_2->pr_8       pr_2->
      7.6          ***          ***          ***          ***          ***          ***          ***  1.48065e-18  4.67939e-21  2.76275e-23  1.48535e-18
       76          ***          ***          ***          ***          ***          ***          ***  1.48065e-18  4.68181e-21  2.75673e-23  1.48536e-18
      760          ***          ***          ***          ***  5.74701e-23          ***          ***  1.48068e-18   4.6518e-21  1.00521e-23  1.48539e-18
     7600          ***          ***          ***          ***  8.92655e-23          ***          ***   1.4809e-18  4.66145e-21  1.79695e-24  1.48565e-18
    76000  7.86012e-21          ***          *** -4.51382e-24 -2.05865e-24          ***          ***  1.48188e-18  1.51901e-22  1.28277e-29  1.49302e-18
    O-O          ***  1.35568e-17          ***          ***          ***          ***          ***          ***          ***          ***  1.35568e-17

   Temperature = 1000 K

  P(torr)    pr_2->w_1    pr_2->w_2    pr_2->w_3   pr_2->w_12   pr_2->w_15   pr_2->w_22   pr_2->w_23   pr_2->pr_1   pr_2->pr_3   pr_2->pr_8       pr_2->
      7.6          ***          ***          ***          ***          ***          ***          ***  3.14876e-18  9.76568e-21  4.39209e-23  3.15857e-18
       76          ***          ***          ***          ***          ***          ***          ***  3.14876e-18  9.76928e-21  4.37307e-23  3.15858e-18
      760          ***          ***          ***          ***  8.44455e-23          ***          ***  3.14881e-18  9.72467e-21  1.97168e-23  3.15864e-18
     7600          ***          ***          ***          ***   1.5138e-22          ***          ***  3.14922e-18  9.73173e-21  4.19822e-24  3.15911e-18
    76000          ***          ***          ***  1.07458e-22   5.1903e-23          ***          ***  3.15271e-18   9.8571e-21  3.43179e-25  3.16273e-18
    O-O          ***  2.36772e-17          ***          ***          ***          ***          ***          ***          ***          ***  2.36772e-17

   Temperature = 300 K

  P(torr)    pr_3->w_1    pr_3->w_2    pr_3->w_3   pr_3->w_12   pr_3->w_15   pr_3->w_22   pr_3->w_23   pr_3->pr_1   pr_3->pr_2   pr_3->pr_8       pr_3->
      7.6  5.55581e-31  8.02637e-38  3.35559e-28  1.97762e-22    6.676e-19 -2.70678e-26  4.03717e-31  4.07099e-32  5.92463e-30  4.12352e-21  6.71921e-19
       76  2.15829e-31   1.5941e-37  2.50769e-28  4.68384e-23  6.72051e-19  4.18454e-26  2.64727e-31  5.56546e-33  5.40567e-31   4.1882e-22  6.72517e-19
      760  3.42979e-32  8.93038e-37  2.47165e-28  6.01823e-24  6.72531e-19 -6.82877e-26  6.82622e-32  2.45021e-34  1.80493e-32  4.19449e-23  6.72579e-19
     7600  3.69925e-33  1.98769e-36  2.47825e-28  6.25756e-25   6.7258e-19  5.88547e-24  8.59788e-33  3.66604e-36  2.53137e-34  4.14798e-24  6.72585e-19
    76000   3.7302e-34   7.1284e-37  2.47934e-28  6.28438e-26  6.72585e-19  1.15675e-25  8.86208e-34  2.55388e-38  1.99303e-36  3.03946e-25  6.72585e-19
    O-O          ***          ***  2.49029e-28          ***  6.73283e-19          ***          ***          ***          ***          ***  6.73283e-19

   Temperature = 350 K

  P(torr)    pr_3->w_1    pr_3->w_2    pr_3->w_3   pr_3->w_12   pr_3->w_15   pr_3->w_22   pr_3->w_23   pr_3->pr_1   pr_3->pr_2   pr_3->pr_8       pr_3->
      7.6   6.8585e-29          ***  2.64971e-26  1.29508e-21   3.3005e-18 -5.30424e-27  4.00533e-29  1.22005e-29    1.253e-27  4.78487e-20  3.34964e-18
       76  4.95865e-29  8.15761e-35  2.86054e-26  4.36932e-22  3.35678e-18  2.24705e-27  4.49209e-29  2.89434e-30  1.95098e-28  5.01036e-21  3.36223e-18
      760  1.17055e-29  3.13644e-34  3.05813e-26  7.06076e-23  3.36304e-18  4.10272e-26  1.86131e-29  2.25736e-31  1.09089e-29  5.03715e-22  3.36362e-18
     7600  1.40717e-30  6.95309e-34  3.09964e-26  7.80442e-24   3.3637e-18  2.36751e-25  2.94737e-30  4.94157e-33  2.07422e-31  5.01667e-23  3.36376e-18
    76000  1.43904e-31  3.50169e-34  3.10471e-26  7.90202e-25  3.36377e-18  8.14098e-25  3.17488e-31  4.36828e-35  1.99521e-33  4.24601e-24  3.36377e-18
    O-O          ***          ***  3.11721e-26          ***  3.36608e-18          ***          ***          ***          ***          ***  3.36608e-18

   Temperature = 400 K

  P(torr)    pr_3->w_1    pr_3->w_2    pr_3->w_3   pr_3->w_12   pr_3->w_15   pr_3->w_22   pr_3->w_23   pr_3->pr_1   pr_3->pr_2   pr_3->pr_8       pr_3->
      7.6  2.16589e-27          ***  6.59707e-25  5.29035e-21  1.14099e-17 -9.06456e-26  1.10075e-27  8.77676e-28  6.62239e-26  3.62092e-19  1.17773e-17
       76  2.73997e-27          ***  9.90481e-25  2.43252e-21  1.18816e-17  8.03611e-27  1.95246e-27     3.24e-28  1.62811e-26  4.05706e-20  1.19246e-17
      760  1.03537e-27  4.50696e-32  1.20222e-24  5.18285e-22  1.19383e-17  1.32813e-25   1.2966e-27  4.29812e-29   1.4959e-27  4.12024e-21   1.1943e-17
     7600  1.50487e-28  7.87936e-32  1.25303e-24  6.41027e-23  1.19444e-17  8.29834e-25  2.80495e-28  1.46544e-30  4.14894e-29  4.11907e-22  1.19449e-17
    76000  1.58684e-29  4.50745e-32  1.25958e-24  6.61438e-24   1.1945e-17   3.5021e-24  3.27982e-29  1.63633e-32  4.79914e-31  3.77929e-23   1.1945e-17
    O-O          ***          ***  1.26467e-24          ***  1.19495e-17          ***          ***          ***          ***          ***  1.19495e-17

   Temperature = 450 K

  P(torr)    pr_3->w_1    pr_3->w_2    pr_3->w_3   pr_3->w_12   pr_3->w_15   pr_3->w_22   pr_3->w_23   pr_3->pr_1   pr_3->pr_2   pr_3->pr_8       pr_3->
      7.6  2.70438e-26          ***  7.12032e-24  1.54754e-20  3.02621e-17 -2.03658e-25  1.24632e-26  2.42576e-26  1.36029e-24  1.93731e-18  3.22149e-17
       76  5.53246e-26          ***  1.46074e-23  9.25835e-21  3.30369e-17  7.74932e-27   3.2757e-26  1.25334e-26  4.87812e-25  2.44443e-19  3.32906e-17
      760  3.42239e-26          ***  2.11996e-23  2.63905e-21  3.34243e-17  3.24542e-25  3.39676e-26  2.65708e-27  7.08911e-26  2.54147e-20  3.34524e-17
     7600  6.55358e-27  4.67458e-30  2.34224e-23  3.83457e-22  3.34669e-17  2.22185e-24  1.06446e-26  1.44937e-28  2.98683e-27  2.55071e-21  3.34698e-17
    76000  7.33075e-28  2.38942e-30   2.3765e-23  4.10931e-23  3.34713e-17  1.11496e-23  1.42413e-27  2.10206e-30  4.25338e-29  2.44273e-22  3.34716e-17
    O-O          ***          ***  2.38819e-23          ***  3.34751e-17          ***          ***          ***          ***          ***  3.34752e-17

   Temperature = 500 K

  P(torr)    pr_3->w_1    pr_3->w_2    pr_3->w_3   pr_3->w_12   pr_3->w_15   pr_3->w_22   pr_3->w_23   pr_3->pr_1   pr_3->pr_2   pr_3->pr_8       pr_3->
      7.6  1.77061e-25          ***  4.19872e-23  3.48146e-20  6.48006e-17 -1.75049e-25  7.56382e-26  3.45209e-25  1.43768e-23  7.71585e-18  7.25513e-17
       76  5.37924e-25          ***  1.14234e-22  2.64395e-20  7.66972e-17  3.33482e-25  2.75353e-25  2.27002e-25  6.94682e-24  1.15507e-18  7.78788e-17
      760  5.34061e-25          ***  2.05639e-22  9.93253e-21  7.87681e-17   9.4048e-25  4.28121e-25   7.1582e-26  1.51974e-24  1.25779e-19   7.8904e-17
     7600  1.44566e-25          ***  2.50871e-22  1.77273e-21  7.90086e-17  5.05397e-24  2.00282e-25  6.21284e-27  9.85381e-26  1.27099e-20  7.90233e-17
    76000  1.78811e-26  7.11537e-29  2.59868e-22  2.02557e-22  7.90338e-17  2.81942e-23  3.25406e-26  1.22048e-28  1.80027e-27  1.24477e-21  7.90355e-17
    O-O          ***          ***  2.61847e-22          ***  7.90259e-17          ***          ***          ***          ***          ***  7.90262e-17

   Temperature = 550 K

  P(torr)    pr_3->w_1    pr_3->w_2    pr_3->w_3   pr_3->w_12   pr_3->w_15   pr_3->w_22   pr_3->w_23   pr_3->pr_1   pr_3->pr_2   pr_3->pr_8       pr_3->
      7.6  7.37157e-25          ***  1.59601e-22  6.29446e-20  1.15522e-16          ***  2.98515e-25  3.05791e-24  9.45667e-23  2.38741e-17  1.39459e-16
       76  3.06777e-24          ***  5.54476e-22  6.02483e-20  1.54092e-16  3.30694e-24      1.4e-24  2.36486e-24  5.70887e-23  4.41532e-18  1.58568e-16
      760  4.64802e-24          ***   1.2532e-21  2.92137e-20  1.62924e-16  4.12118e-24  3.08623e-24  1.02811e-24  1.77021e-23  5.19699e-19  1.63474e-16
     7600  1.85336e-24          ***   1.7597e-21  6.57048e-21  1.64055e-16  1.16092e-23  2.15785e-24  1.38026e-25  1.74462e-24  5.32072e-20  1.64117e-16
    76000  2.66855e-25  1.48142e-27  1.89633e-21  8.27697e-22  1.64176e-16  6.07057e-23  4.50905e-25  3.82467e-27  4.27732e-26  5.27498e-21  1.64184e-16
    O-O          ***          ***  1.92255e-21          ***  1.64134e-16          ***          ***          ***          ***          ***  1.64136e-16

   Temperature = 600 K

  P(torr)    pr_3->w_1    pr_3->w_2    pr_3->w_3   pr_3->w_12   pr_3->w_15   pr_3->w_22   pr_3->w_23   pr_3->pr_1   pr_3->pr_2   pr_3->pr_8       pr_3->
      7.6          ***          ***          ***   9.9351e-20  1.75201e-16          ***          ***  1.94034e-23  4.87218e-22  5.98202e-17  2.35121e-16
       76  1.17272e-23          ***   1.8849e-21   1.1556e-19  2.73424e-16          ***          ***  1.63727e-23  3.10948e-22  1.39662e-17  2.87508e-16
      760  2.56355e-23          ***  5.29353e-21   7.0345e-20  3.03973e-16          ***  1.44623e-23  9.10745e-24  1.28299e-22  1.84178e-18   3.0589e-16
     7600  1.51866e-23          ***  8.82016e-21  2.01008e-20  3.08494e-16  3.91962e-23  1.47814e-23  1.80956e-24  1.86413e-23   1.9308e-19  3.08716e-16
    76000   2.6853e-24          ***  1.01419e-20  2.88683e-21   3.0899e-16  1.23033e-22   4.1579e-24  7.28091e-26  6.53765e-25  1.92935e-20  3.09022e-16
    O-O          ***          ***  1.04084e-20          ***  3.08888e-16          ***          ***          ***          ***          ***  3.08898e-16

   Temperature = 650 K

  P(torr)    pr_3->w_1    pr_3->w_2    pr_3->w_3   pr_3->w_12   pr_3->w_15   pr_3->w_22   pr_3->w_23   pr_3->pr_1   pr_3->pr_2   pr_3->pr_8       pr_3->
      7.6          ***          ***          ***  1.38164e-19  2.31264e-16          ***          ***  9.22502e-23  1.69346e-21  1.25163e-16  3.56566e-16
       76          ***          ***  4.88124e-21  1.87881e-19  4.33865e-16          ***          ***  8.35822e-23  1.26114e-21  3.70178e-17  4.71077e-16
      760  9.99381e-23          ***  1.67433e-20  1.41801e-19  5.20659e-16          ***   4.9153e-23  5.56324e-23  6.45169e-22    5.664e-18  5.26483e-16
     7600  8.59873e-23          ***  3.35987e-20  5.15617e-20  5.36186e-16          ***  7.03648e-23  1.54749e-23  1.31825e-22  6.17633e-19  5.36889e-16
    76000  1.95134e-23          ***  4.23791e-20  8.71834e-21  5.37973e-16   2.3934e-22  2.72925e-23  9.12538e-25  6.55005e-24  6.21916e-20  5.38086e-16
    O-O          ***          ***  4.44466e-20          ***  5.37824e-16          ***          ***          ***          ***          ***  5.37869e-16

   Temperature = 700 K

  P(torr)    pr_3->w_1    pr_3->w_2    pr_3->w_3   pr_3->w_12   pr_3->w_15   pr_3->w_22   pr_3->w_23   pr_3->pr_1   pr_3->pr_2   pr_3->pr_8       pr_3->
      7.6          ***          ***          ***  1.24972e-19  2.76407e-16          ***          ***   3.5755e-22  4.93085e-21  2.23463e-16  5.00001e-16
       76          ***          ***  1.01442e-20  2.37341e-19  6.23124e-16          ***          ***  3.37874e-22  4.07381e-21  8.29054e-17  7.06281e-16
      760   2.9905e-22          ***  4.21024e-20  2.36356e-19  8.28003e-16          ***  1.31844e-22  2.55377e-22  2.45485e-21  1.51648e-17  8.43449e-16
     7600  3.59939e-22          ***  1.02045e-19  1.11306e-19   8.7399e-16          ***  2.51071e-22  9.36867e-23  6.67647e-22  1.75659e-18  8.75962e-16
    76000  1.07658e-22          ***  1.44713e-19  2.28873e-20  8.79688e-16  3.55637e-22  1.34333e-22  8.00851e-24  4.67859e-23  1.78787e-19  8.80035e-16
    O-O          ***          ***  1.57171e-19          ***  8.79674e-16          ***          ***          ***          ***          ***  8.79831e-16

   Temperature = 750 K

  P(torr)    pr_3->w_1    pr_3->w_2    pr_3->w_3   pr_3->w_12   pr_3->w_15   pr_3->w_22   pr_3->w_23   pr_3->pr_1   pr_3->pr_2   pr_3->pr_8       pr_3->
      7.6          ***          ***          ***          ***  2.47397e-16          ***          ***  1.17467e-21  1.24859e-20  3.92123e-16  6.39534e-16
       76          ***          ***          ***          ***  8.05327e-16          ***          ***  1.16336e-21  1.23541e-20  1.68626e-16  9.73967e-16
      760          ***          ***          ***  4.23327e-19  1.22855e-15          ***          ***  1.12751e-21  1.22904e-20  3.70235e-17  1.26601e-15
     7600  1.17871e-21          ***  2.57064e-19  2.22158e-19  1.34962e-15          ***          ***  4.07918e-22  2.00457e-21  4.64918e-18  1.35476e-15
    76000   4.6859e-22          ***  4.17333e-19  5.49779e-20  1.36622e-15          ***  5.17336e-22  5.17317e-23  2.49814e-22  4.79726e-19  1.36717e-15
    O-O          ***          ***  4.77129e-19          ***  1.36704e-15          ***          ***          ***          ***          ***  1.36751e-15

   Temperature = 800 K

  P(torr)    pr_3->w_1    pr_3->w_2    pr_3->w_3   pr_3->w_12   pr_3->w_15   pr_3->w_22   pr_3->w_23   pr_3->pr_1   pr_3->pr_2   pr_3->pr_8       pr_3->
      7.6          ***          ***          ***          ***  2.28658e-16          ***          ***   3.3671e-21  2.82126e-20  5.75912e-16  8.04602e-16
       76          ***          ***          ***          ***  9.71806e-16          ***          ***  3.34799e-21  2.80168e-20  2.92952e-16  1.26479e-15
      760          ***          ***          ***   5.7347e-19  1.71388e-15          ***          ***  3.27466e-21  2.78459e-20  7.83323e-17  1.79282e-15
     7600  3.18483e-21          ***  5.54927e-19  3.69905e-19   1.9894e-15          ***          ***  1.52953e-21  7.00711e-21  1.09473e-17  2.00129e-15
    76000  1.66841e-21          ***  1.04248e-18  1.14038e-19   2.0325e-15          ***  1.62608e-21  2.57492e-22   1.0431e-21  1.15546e-18  2.03482e-15
    O-O          ***          ***  1.27782e-18          ***  2.03602e-15          ***          ***          ***          ***          ***  2.03729e-15

   Temperature = 850 K

  P(torr)    pr_3->w_1    pr_3->w_2    pr_3->w_3   pr_3->w_12   pr_3->w_15   pr_3->w_22   pr_3->w_23   pr_3->pr_1   pr_3->pr_2   pr_3->pr_8       pr_3->
      7.6          ***          ***          ***          ***          ***          ***          ***  8.61212e-21   5.8102e-20  8.99037e-16  8.99104e-16
       76          ***          ***          ***          ***  1.09226e-15          ***          ***  8.58271e-21  5.78131e-20   4.6591e-16  1.55823e-15
      760          ***          ***          ***  7.66102e-19  2.25431e-15          ***          ***  8.44972e-21  5.74702e-20   1.5007e-16  2.40522e-15
     7600  7.55648e-21          ***  1.03564e-18  5.60045e-19  2.81289e-15          ***          ***  4.80248e-21  2.02033e-20  2.38081e-17  2.83834e-15
    76000  5.04578e-21          ***  2.29905e-18  2.14123e-19  2.91522e-15          ***  4.38256e-21  1.03085e-21  3.55147e-21  2.59419e-18  2.92034e-15
    O-O          ***          ***   3.0833e-18          ***  2.92586e-15          ***          ***          ***          ***          ***  2.92894e-15

   Temperature = 900 K

  P(torr)    pr_3->w_1    pr_3->w_2    pr_3->w_3   pr_3->w_12   pr_3->w_15   pr_3->w_22   pr_3->w_23   pr_3->pr_1   pr_3->pr_2   pr_3->pr_8       pr_3->
      7.6          ***          ***          ***          ***          ***          ***          ***  2.00006e-20    1.106e-19  1.11855e-15  1.11868e-15
       76          ***          ***          ***          ***  1.09694e-15          ***          ***  1.99609e-20  1.10286e-19  7.11768e-16  1.80883e-15
      760          ***          ***          ***          ***  2.80381e-15          ***          ***  1.97424e-20  1.09693e-19  2.64916e-16  3.06886e-15
     7600          ***          ***          ***  8.26164e-19   3.8276e-15          ***          ***  1.91834e-20   1.1015e-19  4.82486e-17  3.87681e-15
    76000  1.29797e-20          ***  4.57895e-18  3.70303e-19  4.05129e-15          ***  9.93613e-21  3.42354e-21   1.0203e-20  5.48527e-18  4.06176e-15
    O-O          ***          ***  6.81465e-18          ***  4.07858e-15          ***          ***          ***          ***          ***   4.0854e-15

   Temperature = 950 K

  P(torr)    pr_3->w_1    pr_3->w_2    pr_3->w_3   pr_3->w_12   pr_3->w_15   pr_3->w_22   pr_3->w_23   pr_3->pr_1   pr_3->pr_2   pr_3->pr_8       pr_3->
      7.6          ***          ***          ***          ***          ***          ***          ***  4.27749e-20  1.97144e-19  1.36802e-15  1.36826e-15
       76          ***          ***          ***          ***          ***          ***          ***  4.27447e-20  1.97246e-19  1.39311e-15  1.39335e-15
      760          ***          ***          ***          ***  3.25418e-15          ***          ***  4.23996e-20  1.95982e-19  4.50064e-16  3.70448e-15
     7600          ***          ***          ***          ***  5.02266e-15          ***          ***  4.14489e-20  1.96389e-19  9.19805e-17  5.11489e-15
    76000  2.81182e-19          ***          ***  7.13769e-19   5.4758e-15          ***          ***  6.45696e-21  6.39962e-21  1.10157e-17  5.48794e-15
    O-O          ***          ***  1.39785e-17          ***  5.53862e-15          ***          ***          ***          ***          ***   5.5526e-15

   Temperature = 1000 K

  P(torr)    pr_3->w_1    pr_3->w_2    pr_3->w_3   pr_3->w_12   pr_3->w_15   pr_3->w_22   pr_3->w_23   pr_3->pr_1   pr_3->pr_2   pr_3->pr_8       pr_3->
      7.6          ***          ***          ***          ***          ***          ***          ***  8.52142e-20  3.32213e-19  1.64917e-15  1.64958e-15
       76          ***          ***          ***          ***          ***          ***          ***  8.51758e-20  3.32336e-19  1.67125e-15  1.67167e-15
      760          ***          ***          ***          ***   3.6318e-15          ***          ***  8.47037e-20  3.30818e-19  6.89949e-16  4.32217e-15
     7600          ***          ***          ***          ***  6.37863e-15          ***          ***  8.32023e-20  3.31059e-19  1.60926e-16  6.53999e-15
    76000          ***          ***          ***   1.0397e-18  7.22112e-15          ***          ***  8.04516e-20  3.35323e-19  2.05961e-17  7.24319e-15
    O-O          ***          ***  2.68948e-17          ***   7.3525e-15          ***          ***          ***          ***          ***  7.37939e-15

   Temperature = 300 K

  P(torr)    pr_8->w_1    pr_8->w_2    pr_8->w_3   pr_8->w_12   pr_8->w_15   pr_8->w_22   pr_8->w_23   pr_8->pr_1   pr_8->pr_2   pr_8->pr_3       pr_8->
      7.6  1.14691e-40  2.32425e-40 -8.89794e-40  3.69261e-33  1.54085e-27  1.53109e-18  3.44429e-41  1.41941e-45  2.19236e-42  1.49228e-33  1.53109e-18
       76 -1.17226e-40 -1.01972e-40 -3.16243e-39  5.20159e-32  1.29789e-27  3.79146e-18 -4.84479e-41  2.41951e-47 -5.24777e-42  1.51569e-34  3.79146e-18
      760  8.54888e-40 -4.72728e-41   5.1171e-37 -4.36859e-30   8.4803e-28  6.26105e-18   1.1139e-39  3.38215e-49  6.04553e-43  1.51796e-35  6.26105e-18
     7600  -2.2686e-41  3.23887e-43 -2.55488e-40  7.99999e-29  6.75338e-28  7.49221e-18  4.19622e-44 -1.62298e-50 -3.15362e-44  1.50114e-36  7.49221e-18
    76000  3.09525e-47 -8.11549e-42  4.21991e-45  2.90564e-37  6.48494e-29  7.76537e-18  4.21988e-48  7.65971e-53  1.21039e-47  1.09997e-37  7.76537e-18
    O-O          ***          ***          ***          ***          ***   7.8164e-18          ***          ***          ***          ***   7.8164e-18

   Temperature = 350 K

  P(torr)    pr_8->w_1    pr_8->w_2    pr_8->w_3   pr_8->w_12   pr_8->w_15   pr_8->w_22   pr_8->w_23   pr_8->pr_1   pr_8->pr_2   pr_8->pr_3       pr_8->
      7.6 -2.37627e-40          ***  2.27287e-37  5.79133e-31  2.13599e-26   2.9841e-18 -1.20187e-39  1.73993e-41   2.4683e-39  9.11162e-31   2.9841e-18
       76 -9.55907e-40  9.42138e-39 -6.90963e-38  9.38096e-32  2.05685e-26  9.83511e-18    2.712e-40   6.1705e-43 -2.02218e-40  9.54103e-32  9.83512e-18
      760 -6.14511e-39 -6.51994e-39  2.52452e-39  -1.9303e-31  1.78738e-26  2.16054e-17 -3.88196e-40  4.39535e-45  1.12484e-39  9.59204e-33  2.16054e-17
     7600  9.40825e-41  -2.0761e-40  6.86328e-40  1.61423e-29  1.12406e-26  3.13933e-17  8.11322e-41 -1.86122e-48  -5.0056e-41  9.55303e-34  3.13933e-17
    76000  5.84475e-38 -9.90245e-42 -4.07784e-36  1.55591e-28  3.45748e-27  3.48524e-17 -1.25731e-38  6.24843e-46  4.32056e-42  8.08551e-35  3.48524e-17
    O-O          ***          ***          ***          ***          ***  3.55466e-17          ***          ***          ***          ***  3.55466e-17

   Temperature = 400 K

  P(torr)    pr_8->w_1    pr_8->w_2    pr_8->w_3   pr_8->w_12   pr_8->w_15   pr_8->w_22   pr_8->w_23   pr_8->pr_1   pr_8->pr_2   pr_8->pr_3       pr_8->
      7.6  1.39904e-37          ***  7.60736e-35  2.44208e-29  2.34855e-25  3.88559e-18 -8.55092e-39  1.90464e-38   2.3104e-36  1.32364e-28  3.88559e-18
       76  2.29571e-38          ***  7.78934e-36  6.02205e-30  2.33977e-25  1.62757e-17  1.66558e-38  1.28317e-39  7.65062e-38  1.48307e-29  1.62757e-17
      760   8.4295e-38 -6.56675e-37  8.43376e-37  8.61467e-31   2.2525e-25  4.70986e-17  6.08205e-40  1.67747e-41  2.89417e-37  1.50617e-30  4.70986e-17
     7600  4.28079e-39  1.78106e-39  1.57057e-38  3.00751e-30  1.83485e-25  8.72849e-17 -3.52384e-39 -1.01323e-43  5.54992e-40  1.50574e-31  8.72849e-17
    76000 -1.08012e-40  3.07872e-41  3.98741e-40  1.60758e-32   8.3623e-26  1.09919e-16 -1.01555e-41  1.55159e-43  4.08826e-41  1.38153e-32  1.09919e-16
    O-O          ***          ***          ***          ***          ***  1.16082e-16          ***          ***          ***          ***  1.16082e-16

   Temperature = 450 K

  P(torr)    pr_8->w_1    pr_8->w_2    pr_8->w_3   pr_8->w_12   pr_8->w_15   pr_8->w_22   pr_8->w_23   pr_8->pr_1   pr_8->pr_2   pr_8->pr_3       pr_8->
      7.6  1.53126e-35          ***  6.41724e-33  4.25839e-28  1.92554e-24  3.93881e-18  8.47891e-36  4.01789e-36  3.84175e-34  6.96851e-27  3.93881e-18
       76  3.55619e-36          ***  1.44276e-33  1.43726e-28  1.94679e-24    1.999e-17  2.46574e-36  4.77744e-37  2.27893e-35  8.79259e-28    1.999e-17
      760 -7.25896e-38          ***  1.36389e-34  2.70209e-29  1.93066e-24  7.36475e-17  6.07993e-38  1.15551e-38  1.36523e-36  9.14164e-29  7.36475e-17
     7600  8.84339e-38  1.70166e-37  4.24418e-36  3.24937e-30  1.77472e-24  1.76321e-16  1.75288e-38  3.59222e-41  2.16966e-38  9.17489e-30  1.76321e-16
    76000  6.96527e-39  1.12046e-39  3.34843e-38  2.83494e-31  1.08464e-24  2.65972e-16  3.55977e-39  8.98325e-42  8.28142e-40  8.78649e-31  2.65972e-16
    O-O          ***          ***          ***          ***          ***  3.02292e-16          ***          ***          ***          ***  3.02292e-16

   Temperature = 500 K

  P(torr)    pr_8->w_1    pr_8->w_2    pr_8->w_3   pr_8->w_12   pr_8->w_15   pr_8->w_22   pr_8->w_23   pr_8->pr_1   pr_8->pr_2   pr_8->pr_3       pr_8->
      7.6  5.74952e-34          ***  2.00388e-31  3.90155e-27  1.16093e-23   3.3759e-18  3.07482e-34  2.66158e-34   2.0213e-32  1.71494e-25  3.37591e-18
       76  2.03544e-34          ***  6.42839e-32  1.76368e-27  1.20355e-23  2.01236e-17  1.23549e-34  5.12038e-35  1.95287e-33  2.56729e-26  2.01236e-17
      760  1.72387e-35          ***  8.50794e-33  4.35589e-28  1.20647e-23  9.10541e-17  1.46396e-35   2.1659e-36  4.56544e-35   2.7956e-27  9.10541e-17
     7600  -5.4411e-37          ***  4.00537e-34  6.16459e-29  1.16721e-23  2.77428e-16  1.52228e-37  1.39965e-38 -1.40921e-36  2.82494e-28  2.77428e-16
    76000 -1.02211e-37  1.26174e-37  6.64524e-36  6.53163e-30  8.70662e-24  5.18466e-16 -5.11004e-38 -4.91411e-40 -1.15604e-37  2.76665e-29  5.18466e-16
    O-O          ***          ***          ***          ***          ***  6.69259e-16          ***          ***          ***          ***  6.69259e-16

   Temperature = 550 K

  P(torr)    pr_8->w_1    pr_8->w_2    pr_8->w_3   pr_8->w_12   pr_8->w_15   pr_8->w_22   pr_8->w_23   pr_8->pr_1   pr_8->pr_2   pr_8->pr_3       pr_8->
      7.6  1.00052e-32          ***  3.02766e-30  2.21392e-26  5.25755e-23          ***  5.04978e-33  7.64678e-33  4.60484e-31  2.34142e-24  5.49391e-23
       76  5.25441e-33          ***  1.33573e-30  1.30453e-26  5.72873e-23  1.78335e-17  2.80281e-33  2.19087e-33  6.75913e-32  4.33025e-25  1.78336e-17
      760  7.49033e-34          ***    2.462e-31  4.23722e-27  5.80637e-23  9.59726e-17  5.18723e-34  1.52374e-34  2.67591e-33  5.09687e-26  9.59726e-17
     7600  2.88388e-35          ***  1.66775e-32  7.30943e-28  5.73845e-23   3.6192e-16  1.84001e-35  1.81242e-36  9.50206e-36  5.21822e-27   3.6192e-16
    76000  6.36746e-37  1.68413e-36  3.65646e-34   8.1649e-29  4.85329e-23  8.43766e-16 -6.28294e-37 -6.02551e-39 -2.05028e-36  5.17335e-28  8.43766e-16
    O-O          ***          ***          ***          ***          ***  1.31302e-15          ***          ***          ***          ***  1.31302e-15

   Temperature = 600 K

  P(torr)    pr_8->w_1    pr_8->w_2    pr_8->w_3   pr_8->w_12   pr_8->w_15   pr_8->w_22   pr_8->w_23   pr_8->pr_1   pr_8->pr_2   pr_8->pr_3       pr_8->
      7.6          ***          ***          ***  9.16974e-26  1.83858e-22          ***          ***  1.36488e-31  8.35331e-30  2.01316e-23  2.04081e-22
       76  6.71985e-32          ***   1.5834e-29  6.63184e-26  2.17821e-22          ***          ***  4.69003e-32  1.16486e-30  4.70011e-24  2.22587e-22
      760  1.55968e-32          ***  3.93546e-30  2.76555e-26  2.25482e-22          ***  9.21574e-33  5.05127e-33  7.24111e-32  6.19822e-25  2.26129e-22
     7600   7.4389e-34          ***  3.79237e-31  5.95727e-27  2.25197e-22  4.11207e-16  6.57144e-34  1.02246e-34  1.08727e-33   6.4978e-26  4.11208e-16
    76000  9.26539e-36          ***  1.10682e-32  7.44848e-28  2.05197e-22  1.18488e-15  7.03327e-36  3.07107e-37  7.66354e-35  6.49294e-27  1.18488e-15
    O-O          ***          ***          ***          ***          ***  2.34783e-15          ***          ***          ***          ***  2.34783e-15

   Temperature = 650 K

  P(torr)    pr_8->w_1    pr_8->w_2    pr_8->w_3   pr_8->w_12   pr_8->w_15   pr_8->w_22   pr_8->w_23   pr_8->pr_1   pr_8->pr_2   pr_8->pr_3       pr_8->
      7.6          ***          ***          ***  2.88964e-25  5.12189e-22          ***          ***  1.28176e-30  5.91618e-29  1.19205e-22  6.31683e-22
       76          ***          ***  1.24516e-28  2.43291e-25  6.81772e-22          ***          ***  5.87652e-31  1.16668e-29  3.52558e-23  7.17272e-22
      760  1.90271e-31          ***  3.96503e-29  1.27954e-25   7.3292e-22          ***  8.62753e-32  9.33149e-32  1.10701e-30  5.39439e-24  7.38442e-22
     7600   1.4135e-32          ***  5.28175e-30  3.49642e-26  7.40729e-22          ***  1.11366e-32  3.02399e-33  2.37077e-32  5.88233e-25  7.41352e-22
    76000  1.79698e-34          ***  2.12041e-31  5.03692e-27  7.02739e-22  1.47938e-15   2.2328e-34  9.06034e-36 -2.30851e-34  5.92313e-26  1.47938e-15
    O-O          ***          ***          ***          ***          ***  3.90282e-15          ***          ***          ***          ***  3.90282e-15

   Temperature = 700 K

  P(torr)    pr_8->w_1    pr_8->w_2    pr_8->w_3   pr_8->w_12   pr_8->w_15   pr_8->w_22   pr_8->w_23   pr_8->pr_1   pr_8->pr_2   pr_8->pr_3       pr_8->
      7.6          ***          ***          ***  5.28148e-25  1.19243e-21          ***          ***  8.58254e-30  2.99325e-28  5.17938e-22  1.71089e-21
       76          ***          ***  6.61306e-28  6.09752e-25  1.80266e-21          ***          ***  4.95526e-30  8.22163e-29  1.92156e-22  1.99543e-21
      760  1.54168e-30          ***  2.76416e-28  4.25226e-25   2.0531e-21          ***  6.99961e-31  1.08405e-30  1.05716e-29  3.51485e-23  2.08868e-21
     7600  1.77904e-31          ***  4.93103e-29  1.51421e-25  2.09972e-21          ***  1.15474e-31   5.3113e-32  3.45377e-31  4.07137e-24  2.10394e-21
    76000  3.01143e-33          ***  2.73997e-30  2.60948e-26  2.04482e-21  1.67541e-15  3.48981e-33  2.92472e-34  2.27199e-33  4.14387e-25  1.67541e-15
    O-O          ***          ***          ***          ***          ***  6.11863e-15          ***          ***          ***          ***  6.11863e-15

   Temperature = 750 K

  P(torr)    pr_8->w_1    pr_8->w_2    pr_8->w_3   pr_8->w_12   pr_8->w_15   pr_8->w_22   pr_8->w_23   pr_8->pr_1   pr_8->pr_2   pr_8->pr_3       pr_8->
      7.6          ***          ***          ***          ***  1.93681e-21          ***          ***  4.48648e-29  1.22043e-27  1.96096e-21  3.89777e-21
       76          ***          ***          ***          ***  4.04233e-21          ***          ***  3.42567e-29  6.15094e-28  8.43279e-22  4.88561e-21
      760          ***          ***          ***  1.44985e-24  5.05186e-21          ***          ***  1.14574e-29  1.38137e-28  1.85151e-22  5.23846e-21
     7600  1.43323e-30          ***  3.41969e-28   5.7224e-25  5.28344e-21          ***          ***  5.83612e-31  2.52381e-30  2.32501e-23  5.30727e-21
    76000   3.9658e-32          ***   2.5632e-29  1.16049e-25  5.31298e-21          ***  3.91482e-32   5.5297e-33  2.37158e-32  2.39906e-24   5.3155e-21
    O-O          ***          ***          ***          ***          ***  9.14425e-15          ***          ***          ***          ***  9.14425e-15

   Temperature = 800 K

  P(torr)    pr_8->w_1    pr_8->w_2    pr_8->w_3   pr_8->w_12   pr_8->w_15   pr_8->w_22   pr_8->w_23   pr_8->pr_1   pr_8->pr_2   pr_8->pr_3       pr_8->
      7.6          ***          ***          ***          ***  3.04847e-21          ***          ***   1.8742e-28  3.90024e-27   5.6366e-21  8.68508e-21
       76          ***          ***          ***          ***  8.03331e-21          ***          ***  1.56489e-28  2.26046e-27  2.86719e-21  1.09005e-20
      760          ***          ***          ***  3.30123e-24   1.1124e-20          ***          ***  6.45631e-29    6.237e-28  7.66659e-22   1.1894e-20
     7600  8.60809e-30          ***  1.80395e-27  1.60682e-24  1.20266e-20          ***          ***  4.84829e-30  1.87184e-29  1.07144e-22  1.21353e-20
    76000  3.69594e-31          ***   1.7956e-28  4.02176e-25  1.21556e-20          ***  3.16198e-31  7.07557e-32   2.5191e-31  1.13088e-23  1.21673e-20
    O-O          ***          ***          ***          ***          ***  1.31344e-14          ***          ***          ***          ***  1.31344e-14

   Temperature = 850 K

  P(torr)    pr_8->w_1    pr_8->w_2    pr_8->w_3   pr_8->w_12   pr_8->w_15   pr_8->w_22   pr_8->w_23   pr_8->pr_1   pr_8->pr_2   pr_8->pr_3       pr_8->
      7.6          ***          ***          ***          ***          ***          ***          ***  6.71577e-28   1.1271e-26  1.58947e-20  1.58947e-20
       76          ***          ***          ***          ***  1.41929e-20          ***          ***  5.88177e-28  6.91327e-27  8.23714e-21    2.243e-20
      760          ***          ***          ***  7.03075e-24  2.21588e-20          ***          ***  2.90556e-28  2.30464e-27  2.65319e-21   2.4819e-20
     7600  3.76098e-29          ***  7.70356e-27  3.87449e-24  2.51165e-20          ***          ***  3.06597e-29  1.06083e-28   4.2092e-22  2.55413e-20
    76000   2.5766e-30          ***  9.91067e-28  1.19256e-24  2.56026e-20          ***  1.92678e-30  6.46841e-31  1.92438e-30  4.58645e-23  2.56497e-20
    O-O          ***          ***          ***          ***          ***  1.82474e-14          ***          ***          ***          ***  1.82474e-14

   Temperature = 900 K

  P(torr)    pr_8->w_1    pr_8->w_2    pr_8->w_3   pr_8->w_12   pr_8->w_15   pr_8->w_22   pr_8->w_23   pr_8->pr_1   pr_8->pr_2   pr_8->pr_3       pr_8->
      7.6          ***          ***          ***          ***          ***          ***          ***  2.04566e-27  2.62474e-26  3.34202e-20  3.34202e-20
       76          ***          ***          ***          ***  2.14983e-20          ***          ***  1.90317e-27  1.86066e-26  2.12662e-20  4.27645e-20
      760          ***          ***          ***          ***  4.02782e-20          ***          ***  1.08509e-27   7.2107e-27  7.91518e-21  4.81934e-20
     7600          ***          ***          ***  8.63027e-24  4.86422e-20          ***          ***  2.23397e-28  1.15413e-27  1.44157e-21  5.00925e-20
    76000  1.36954e-29          ***  4.51751e-27  3.11928e-24  5.02531e-20          ***  8.23184e-30  4.48004e-30  1.15041e-29  1.63889e-22  5.04201e-20
    O-O          ***          ***          ***          ***          ***  2.46432e-14          ***          ***          ***          ***  2.46432e-14

   Temperature = 950 K

  P(torr)    pr_8->w_1    pr_8->w_2    pr_8->w_3   pr_8->w_12   pr_8->w_15   pr_8->w_22   pr_8->w_23   pr_8->pr_1   pr_8->pr_2   pr_8->pr_3       pr_8->
      7.6          ***          ***          ***          ***          ***          ***          ***  5.56683e-27  5.55717e-26  6.53143e-20  6.53144e-20
       76          ***          ***          ***          ***          ***          ***          ***  5.92866e-27  5.54506e-26  6.65126e-20  6.65126e-20
      760          ***          ***          ***          ***  6.62217e-20          ***          ***  3.52357e-27  2.02194e-26  2.14878e-20  8.77096e-20
     7600          ***          ***          ***          ***  8.80572e-20          ***          ***  8.52083e-28  3.61449e-27   4.3915e-21  9.24489e-20
    76000  3.97537e-28          ***          ***  7.52913e-24  9.28145e-20          ***          ***  1.60015e-29  2.58024e-32   5.2593e-22  9.33481e-20
    O-O          ***          ***          ***          ***          ***  3.24823e-14          ***          ***          ***          ***  3.24823e-14

   Temperature = 1000 K

  P(torr)    pr_8->w_1    pr_8->w_2    pr_8->w_3   pr_8->w_12   pr_8->w_15   pr_8->w_22   pr_8->w_23   pr_8->pr_1   pr_8->pr_2   pr_8->pr_3       pr_8->
      7.6          ***          ***          ***          ***          ***          ***          ***  1.37508e-26  1.08704e-25  1.19984e-19  1.19984e-19
       76          ***          ***          ***          ***          ***          ***          ***  1.43705e-26  1.08233e-25  1.21591e-19  1.21591e-19
      760          ***          ***          ***          ***  1.01807e-19          ***          ***   9.8418e-27  4.87991e-26  5.01969e-20  1.52004e-19
     7600          ***          ***          ***          ***  1.50249e-19          ***          ***  2.85807e-27  1.03906e-26  1.17081e-20  1.61957e-19
    76000          ***          ***          ***  1.54317e-23  1.62601e-19          ***          ***  2.41802e-28  8.49369e-28  1.49846e-21  1.64115e-19
    O-O          ***          ***          ***          ***          ***  4.19244e-14          ***          ***          ***          ***  4.19244e-14

______________________________________________________________________________________

Temperature-Species Rate Tables:

   Pressure = 7.6 torr

   T(K)     w_1->w_2     w_1->w_3    w_1->w_12    w_1->w_15    w_1->w_22    w_1->w_23    w_1->pr_1    w_1->pr_2    w_1->pr_3    w_1->pr_8        w_1->      Capture
    300   0.00526211       1.8667  5.69417e-05    0.0493454     -1719.16   0.00274358    0.0442124      96.9089    0.0290432      16.5667      98.9111      121.078
    350          ***      46.2467   0.00175002      1.93776     -38.9752    0.0715574      1.43495      1852.45      2.00681    -0.364828      1904.55      2964.08
    400          ***      407.681    0.0215056      24.9467      19.2676     0.657607      16.2354      14232.8       39.187      6.91419      14728.3      32733.7
    450          ***      1774.73     0.126132      142.654     -2.31661      2.95162      90.2849      58765.8       324.56      50.8697      61151.9       212247
    500          ***      4826.41     0.411491      458.968     0.305043      8.22704      312.903       160143      1492.06      215.277       167456       947664
    550          ***      9647.19     0.790854      989.026          ***      17.0749      794.136       332122      4611.15      621.179       348799  3.22576e+06
    600          ***          ***          ***          ***          ***          ***          ***          ***          ***          ***          ***   8.9592e+06
    650          ***          ***          ***          ***          ***          ***          ***          ***          ***          ***          ***  2.12805e+07
    700          ***          ***          ***          ***          ***          ***          ***          ***          ***          ***          ***  4.47036e+07
    750          ***          ***          ***          ***          ***          ***          ***          ***          ***          ***          ***  8.51189e+07
    800          ***          ***          ***          ***          ***          ***          ***          ***          ***          ***          ***  1.49636e+08
    850          ***          ***          ***          ***          ***          ***          ***          ***          ***          ***          ***  2.46314e+08
    900          ***          ***          ***          ***          ***          ***          ***          ***          ***          ***          ***  3.83831e+08
    950          ***          ***          ***          ***          ***          ***          ***          ***          ***          ***          ***   5.7114e+08
   1000          ***          ***          ***          ***          ***          ***          ***          ***          ***          ***          ***  8.17149e+08

   Pressure = 76 torr

   T(K)     w_1->w_2     w_1->w_3    w_1->w_12    w_1->w_15    w_1->w_22    w_1->w_23    w_1->pr_1    w_1->pr_2    w_1->pr_3    w_1->pr_8        w_1->      Capture
    300    0.0302196      2.70016  0.000710558   0.00371639     -1517.11   0.00424079    0.0761434      113.559    0.0112825     -16.9335      116.394      121.078
    350      1.29843      89.5364     0.023629     0.895081      114.072     0.158415      3.58703      2584.65      1.45089     -1.46456      2681.62      2964.08
    400          ***      1104.49     0.318067       20.238      33.3961      2.17947      60.0974      24952.9      49.5604      1.13236      26190.6      32733.7
    450          ***      6688.34      1.99588      195.607      1.00352       14.343      480.154       131033      662.371      11.8226       139086       212247
    500          ***      24070.5      7.20771       998.11      0.55008      54.6019      2244.46       442339      4480.87      76.0009       474265       947664
    550          ***      59750.4      18.1544      3171.89    -0.323361      141.254      7163.84  1.08865e+06        18513      320.064   1.1777e+06  3.22576e+06
    600          ***       114699      32.9339      7148.46          ***          ***        17437  2.13942e+06      53341.7      883.228  2.33344e+06   8.9592e+06
    650          ***          ***          ***          ***          ***          ***          ***          ***          ***          ***          ***  2.12805e+07
    700          ***          ***          ***          ***          ***          ***          ***          ***          ***          ***          ***  4.47036e+07
    750          ***          ***          ***          ***          ***          ***          ***          ***          ***          ***          ***  8.51189e+07
    800          ***          ***          ***          ***          ***          ***          ***          ***          ***          ***          ***  1.49636e+08
    850          ***          ***          ***          ***          ***          ***          ***          ***          ***          ***          ***  2.46314e+08
    900          ***          ***          ***          ***          ***          ***          ***          ***          ***          ***          ***  3.83831e+08
    950          ***          ***          ***          ***          ***          ***          ***          ***          ***          ***          ***   5.7114e+08
   1000          ***          ***          ***          ***          ***          ***          ***          ***          ***          ***          ***  8.17149e+08

   Pressure = 760 torr

   T(K)     w_1->w_2     w_1->w_3    w_1->w_12    w_1->w_15    w_1->w_22    w_1->w_23    w_1->pr_1    w_1->pr_2    w_1->pr_3    w_1->pr_8        w_1->      Capture
    300     0.592607      2.89919   0.00772708    0.0213269       -16289   0.00426172    0.0841323      116.106   0.00179298      37.4648      119.689      121.078
    350      10.4032      106.636    0.0519359      0.16894     -146.686     0.177967      4.66964      2783.14     0.342501     -9.44256      2905.52      2964.08
    400      124.695      1567.46      1.11583      3.79043     -53.5363      3.02457       99.074      29580.4      18.7285       4.1708      31398.3      32733.7
    450          ***      12067.1       11.023      60.8288     -12.6812      26.7995      1057.37       180702      409.829    -0.241847       194335       212247
    500          ***      57020.5      58.7763      513.875     0.902578      142.323      6715.86       729793      4448.59      6.44824       798687       947664
    550          ***       184120       192.28      2585.48     0.927213      501.073      28558.9  2.15688e+06      27934.4      45.8542  2.40073e+06  3.22576e+06
    600          ***       442916       431.44      8599.08          ***      1275.77      89116.1  5.01287e+06       114322      205.922  5.66934e+06   8.9592e+06
    650          ***       855740      774.358      20952.6          ***      2571.01       220207  9.72229e+06       339023      671.143  1.11609e+07  2.12805e+07
    700          ***  1.40588e+06      1251.51      40612.6          ***      4402.06       456192  1.64454e+07       792637      1725.64  1.91448e+07  4.47036e+07
    750          ***          ***          ***          ***          ***          ***          ***          ***          ***          ***          ***  8.51189e+07
    800          ***          ***          ***          ***          ***          ***          ***          ***          ***          ***          ***  1.49636e+08
    850          ***          ***          ***          ***          ***          ***          ***          ***          ***          ***          ***  2.46314e+08
    900          ***          ***          ***          ***          ***          ***          ***          ***          ***          ***          ***  3.83831e+08
    950          ***          ***          ***          ***          ***          ***          ***          ***          ***          ***          ***   5.7114e+08
   1000          ***          ***          ***          ***          ***          ***          ***          ***          ***          ***          ***  8.17149e+08

   Pressure = 7600 torr

   T(K)     w_1->w_2     w_1->w_3    w_1->w_12    w_1->w_15    w_1->w_22    w_1->w_23    w_1->pr_1    w_1->pr_2    w_1->pr_3    w_1->pr_8        w_1->      Capture
    300      20.1261      2.92415  0.000153942  2.24873e-05  -0.00640351   0.00339789    0.0714296      96.9462   0.00019338 -6.63875e-10      120.072      121.078
    350      270.358      109.411   -0.0153956   0.00433851    -0.030469     0.155482      4.40674      2552.39    0.0411749     0.143483      2936.78      2964.08
    400      1783.27      1674.88     0.444636     0.151442      11.7377      2.83754      103.298      28785.2      2.72215     0.217757      32352.8      32733.7
    450      8175.63        13969      6.76335      3.87872     -18.9597      27.7841      1245.46       185027       78.489      0.29842       208534       212247
    500          ***      75213.8      57.7287      53.3312      5.43503      173.522      9261.85       833496      1205.13    -0.203762       919437       947664
    550          ***       290006      307.185      442.337     -7.74127      762.809      47633.3  2.70739e+06      11168.4      1.76618  3.05755e+06  3.22576e+06
    600          ***       856010      1093.47      2402.04      -2.5197      2509.81       183078  7.06192e+06      68092.1      9.90359   8.1743e+06   8.9592e+06
    650          ***  2.03042e+06      2802.11      9159.87          ***      6480.46       556417  1.54774e+07       293179      50.6927  1.83729e+07  2.12805e+07
    700          ***   4.0287e+06      5564.03      26107.7          ***      13722.7  1.39745e+06   2.9485e+07       948782      202.861  3.58962e+07  4.47036e+07
    750          ***  6.92808e+06      9172.02      58705.1          ***          ***  3.00492e+06  5.01201e+07   2.4348e+06      591.315  6.25826e+07  8.51189e+07
    800          ***  1.06736e+07      13766.5       110491          ***          ***  5.71497e+06  7.79429e+07  5.23659e+06       1429.4  9.97216e+07  1.49636e+08
    850          ***  1.47621e+07      20549.4       190272          ***          ***  9.79688e+06  1.12286e+08  1.00076e+07      2673.14  1.47077e+08  2.46314e+08
    900          ***          ***          ***          ***          ***          ***          ***          ***          ***          ***          ***  3.83831e+08
    950          ***          ***          ***          ***          ***          ***          ***          ***          ***          ***          ***   5.7114e+08
   1000          ***          ***          ***          ***          ***          ***          ***          ***          ***          ***          ***  8.17149e+08

   Pressure = 76000 torr

   T(K)     w_1->w_2     w_1->w_3    w_1->w_12    w_1->w_15    w_1->w_22    w_1->w_23    w_1->pr_1    w_1->pr_2    w_1->pr_3    w_1->pr_8        w_1->      Capture
    300      85.4868      2.92672   1.5778e-05  0.000446242  -0.00335332   0.00123318    0.0288956      31.6682  1.94998e-05  5.62578e-10      120.112      121.078
    350      1689.09      109.715   0.00163486  2.27228e-05   -0.0059736    0.0756634       2.3671      1138.88   0.00421064 -3.23537e-09      2940.13      2964.08
    400        14220      1688.09    0.0448336    -0.115106     -2.83789      1.72891      68.7535      16482.9     0.287041   0.00018518      32461.8      32733.7
    450      68342.3      14252.7      1.11377      0.10114     0.353611      19.8795      970.641       126764      8.77985    0.0310477       210360       212247
    500       228281      78762.7      11.4213      1.18067    0.0792348      139.563      8145.87       622481       149.08   -0.0426498       937972       947664
    550       602890       318642      81.1993      14.1288  -0.00964066      681.366      46488.7  2.21378e+06      1609.18    0.0448415  3.18419e+06  3.22576e+06
    600          ***  1.01573e+06      410.792      113.285   -0.0025898      2596.46       200129  7.57158e+06      12070.3     0.123076  8.80103e+06   8.9592e+06
    650          ***  2.68062e+06      1557.91      661.609   0.00232211      7731.58       676269  1.73121e+07        66979     0.648171  2.07404e+07  2.12805e+07
    700          ***  6.06071e+06      4601.75      2926.63   0.00506206      19333.1  1.90382e+06    3.479e+07       287667      3.48113  4.30534e+07  4.47036e+07
    750          ***  1.20362e+07      10900.4      10116.2          ***      41721.2  4.61781e+06  6.29458e+07       989441      16.8827  8.06125e+07  8.51189e+07
    800          ***  2.14168e+07      21540.9      28238.7          ***      79503.4  9.90349e+06  1.04461e+08  2.81595e+06      64.5618  1.38638e+08  1.49636e+08
    850          ***  3.46527e+07      37599.4        66204          ***       136994  1.91515e+07  1.61222e+08  6.86306e+06       201.82  2.21954e+08  2.46314e+08
    900          ***  5.20714e+07      56020.4       129842          ***       213826  3.39715e+07  2.34307e+08  1.43541e+07      516.642  3.34782e+08  3.83831e+08
    950          ***          ***   2.3562e+06  3.48323e+06          ***          ***  5.66711e+07   3.2767e+08  2.78241e+08      12583.8  4.77852e+08   5.7114e+08
   1000          ***          ***          ***          ***          ***          ***          ***          ***          ***          ***          ***  8.17149e+08

   Pressure = 7.6 torr

   T(K)     w_2->w_1     w_2->w_3    w_2->w_12    w_2->w_15    w_2->w_22    w_2->w_23    w_2->pr_1    w_2->pr_2    w_2->pr_3    w_2->pr_8        w_2->      Capture
    300  6.54299e-06  3.53593e-08  0.000235978    0.0193215     -935.404   3.0608e-05   4.1983e-05       931335  4.48448e-10      4.10555       931335  3.28999e+07
    350          ***          ***          ***          ***          ***          ***          ***          ***          ***          ***          ***  1.87403e+08
    400          ***          ***          ***          ***          ***          ***          ***          ***          ***          ***          ***  7.04968e+08
    450          ***          ***          ***          ***          ***          ***          ***          ***          ***          ***          ***  2.00196e+09
    500          ***          ***          ***          ***          ***          ***          ***          ***          ***          ***          ***  4.65978e+09
    550          ***          ***          ***          ***          ***          ***          ***          ***          ***          ***          ***  9.37785e+09
    600          ***          ***          ***          ***          ***          ***          ***          ***          ***          ***          ***   1.6921e+10
    650          ***          ***          ***          ***          ***          ***          ***          ***          ***          ***          ***   2.8082e+10
    700          ***          ***          ***          ***          ***          ***          ***          ***          ***          ***          ***  4.36656e+10
    750          ***          ***          ***          ***          ***          ***          ***          ***          ***          ***          ***  6.44923e+10
    800          ***          ***          ***          ***          ***          ***          ***          ***          ***          ***          ***  9.14121e+10
    850          ***          ***          ***          ***          ***          ***          ***          ***          ***          ***          ***  1.25321e+11
    900          ***          ***          ***          ***          ***          ***          ***          ***          ***          ***          ***  1.67171e+11
    950          ***          ***          ***          ***          ***          ***          ***          ***          ***          ***          ***  2.17979e+11
   1000          ***          ***          ***          ***          ***          ***          ***          ***          ***          ***          ***  2.78818e+11

   Pressure = 76 torr

   T(K)     w_2->w_1     w_2->w_3    w_2->w_12    w_2->w_15    w_2->w_22    w_2->w_23    w_2->pr_1    w_2->pr_2    w_2->pr_3    w_2->pr_8        w_2->      Capture
    300  0.000452171  3.60262e-07 -4.42496e-05  0.000166535      76.4654    0.0020217   0.00322156  4.22905e+06  9.37511e-10     -1.71301  4.22905e+06  3.28999e+07
    350   0.00611832  3.17685e-05    0.0355359     0.213682     -50.1405    0.0230372    0.0590369  1.13842e+07  2.79354e-07      2.24649  1.13842e+07  1.87403e+08
    400          ***          ***          ***          ***          ***          ***          ***          ***          ***          ***          ***  7.04968e+08
    450          ***          ***          ***          ***          ***          ***          ***          ***          ***          ***          ***  2.00196e+09
    500          ***          ***          ***          ***          ***          ***          ***          ***          ***          ***          ***  4.65978e+09
    550          ***          ***          ***          ***          ***          ***          ***          ***          ***          ***          ***  9.37785e+09
    600          ***          ***          ***          ***          ***          ***          ***          ***          ***          ***          ***   1.6921e+10
    650          ***          ***          ***          ***          ***          ***          ***          ***          ***          ***          ***   2.8082e+10
    700          ***          ***          ***          ***          ***          ***          ***          ***          ***          ***          ***  4.36656e+10
    750          ***          ***          ***          ***          ***          ***          ***          ***          ***          ***          ***  6.44923e+10
    800          ***          ***          ***          ***          ***          ***          ***          ***          ***          ***          ***  9.14121e+10
    850          ***          ***          ***          ***          ***          ***          ***          ***          ***          ***          ***  1.25321e+11
    900          ***          ***          ***          ***          ***          ***          ***          ***          ***          ***          ***  1.67171e+11
    950          ***          ***          ***          ***          ***          ***          ***          ***          ***          ***          ***  2.17979e+11
   1000          ***          ***          ***          ***          ***          ***          ***          ***          ***          ***          ***  2.78818e+11

   Pressure = 760 torr

   T(K)     w_2->w_1     w_2->w_3    w_2->w_12    w_2->w_15    w_2->w_22    w_2->w_23    w_2->pr_1    w_2->pr_2    w_2->pr_3    w_2->pr_8        w_2->      Capture
    300    0.0568116 -2.71614e-05  0.000500397  0.000459236      25399.4     0.206962     0.572342  1.34639e+07  5.28643e-09    -0.776751  1.34639e+07  3.28999e+07
    350     0.686592  0.000564553 -0.000342956 -9.62762e-05      3085.22      2.21483      8.29174  4.56227e+07  1.27915e-06     -1.42515  4.56227e+07  1.87403e+08
    400      4.14827    0.0136406   -0.0651209    -0.055748     -945.222      12.0659      58.1415  1.02795e+08  0.000131826     -5.90685  1.02795e+08  7.04968e+08
    450          ***          ***          ***          ***          ***          ***          ***          ***          ***          ***          ***  2.00196e+09
    500          ***          ***          ***          ***          ***          ***          ***          ***          ***          ***          ***  4.65978e+09
    550          ***          ***          ***          ***          ***          ***          ***          ***          ***          ***          ***  9.37785e+09
    600          ***          ***          ***          ***          ***          ***          ***          ***          ***          ***          ***   1.6921e+10
[truncated: 299,379 more chars]
