# Supplementary material for: Unimolecular Reactions of 2,4-Dimethyloxetanyl Radicals
Source: J Phys Chem A. 2023 Mar 10;127(11):2591–600. doi: 10.1021/acs.jpca.2c08290 (PMC10041641; doi:10.1021/acs.jpca.2c08290)
Supplement: Supplementary file 2 — jp2c08290_si_002.zip [file jp2c08290_si_002.zip › R2_new_mess_0000.inp]

TemperatureList[K]                      300.0 350.0 400.0 450.0 500.0 550.0 600.0 650.0 700.0 750.0 800.0 850.0 900.0 950.0 1000.0 
PressureList[torr]                      7.6 76.0 760.0 7600.0 76000.0
EnergyStepOverTemperature               0.2
ExcessEnergyOverTemperature             30
ModelEnergyLimit[kcal/mol]              400
CalculationMethod                       direct
ChemicalEigenvalueMax                   0.2
Reactant                                w_1
MicroRateOutput micro.out
MicroEnerMax[kcal/mol] 200.
MicroEnerMin[kcal/mol] 0.
MicroEnerStep[kcal/mol] 1.
Model
  EnergyRelaxation
    Exponential
      Factor[1/cm]                      323.3
      Power                             0.53
      ExponentCutoff                    15
    End
  CollisionFrequency
    LennardJones
      Epsilons[1/cm]                    88.75 252.0
      Sigmas[angstrom]                  3.462 4.36
      Masses[amu]                       40.0 85.0
    End
######################
# WELLS
######################

  Well       w_1 ! 852693955364404040602 ! [H][C]([H])([H])[C]1[O][C]([H])([C]([H])([H])[H])[C]1([H])[H]
    Species
      RRHO
        Geometry[angstrom]            15
        C -0.935403 -0.212997 0.488207
        C -0.061469 -1.232252 -0.188573
        C 1.079152 -0.328535 0.319374
        H -0.140435 -1.257533 -1.283858
        H -0.092619 -2.253564 0.196223
        C 2.029424 0.259775 -0.691965
        H 2.635586 1.047675 -0.238736
        H 1.477655 0.685877 -1.533719
        H 2.699050 -0.518400 -1.069945
        C -2.259641 0.340753 0.127564
        O 0.108857 0.650971 0.787237
        H 1.616094 -0.743606 1.177033
        H -2.597667 1.053622 0.884481
        H -2.998374 -0.461037 0.055678
        H -2.233737 0.867639 -0.840163
        Core   RigidRotor
          SymmetryFactor              0.5
        End
        Frequencies[1/cm]             37
        91.5 286.7 300.1 
        338.7 459.3 630.3 
        754.9 812.6 866.9 
        904.2 914.1 982.6 
        1029.8 1062.2 1093.7 
        1109.7 1195.8 1227.7 
        1251.6 1311.8 1336.6 
        1381.1 1405.5 1416.0 
        1438.5 1470.9 1488.4 
        1497.7 2602.4 2815.9 
        2970.3 3044.8 3063.8 
        3082.5 3096.6 3126.2 
        3131.5
      Rotor     Hindered
        ThermalPowerMax           50.
        Group                     2 3 6 7 8 9 11 12 4 5
        Axis                      1 10
        Symmetry                  3
        Potential[kcal/mol]       8
        0.00 0.19 0.70 1.26 1.44 1.12 0.62 0.18
      End ! Rotor

      Rotor     Hindered
        ThermalPowerMax           50.
        Group                     2 1 10 13 14 15 11 4 5 12
        Axis                      3 6
        Symmetry                  3
        Potential[kcal/mol]       8
        0.00 0.45 1.59 2.83 3.33 2.73 1.50 0.41
      End ! Rotor

        ElectronicLevels[1/cm]        1
          0.    2
        ZeroEnergy[kcal/mol]          0.0
      End ! RRHO
    End ! Species


!****************************************

  Well       w_2 ! 852412983141841350182 ! [H][C]([C]([H])([H])[H])[C]([H])([H])[C](=[O])[C]([H])([H])[H]
    Species
      RRHO
        Geometry[angstrom]            15
        C -0.036167 0.122323 -0.215880
        C 1.445216 0.172786 -0.556608
        C 2.128260 1.445189 -0.216307
        H 1.566757 -0.081255 -1.621486
        H 1.906564 -0.683202 -0.029557
        C 3.564423 1.636783 -0.547306
        H 3.773971 1.397236 -1.598412
        H 4.212195 0.975825 0.050225
        H 3.888858 2.662568 -0.363735
        C -0.806715 -1.040434 -0.799263
        O -0.568460 0.956384 0.473943
        H 1.588334 2.169411 0.380733
        H -1.763357 -1.149682 -0.290171
        H -0.233028 -1.968727 -0.735940
        H -0.989820 -0.842823 -1.860640
        Core   RigidRotor
          SymmetryFactor              1.0
        End
        Frequencies[1/cm]             35
        176.6 261.1 346.1 
        393.8 405.8 595.8 
        713.1 790.4 835.6 
        931.4 976.3 1027.7 
        1116.4 1150.2 1168.5 
        1188.3 1246.1 1309.1 
        1392.3 1411.8 1419.9 
        1439.3 1469.0 1479.0 
        1485.0 1834.5 2355.6 
        2557.2 2970.2 2987.8 
        3046.4 3076.5 3120.7 
        3163.2 3210.6
      Rotor     Hindered
        ThermalPowerMax           50.
        Group                     10 13 14 15 11
        Axis                      1 2
        Symmetry                  1
        Potential[kcal/mol]       24
        0.00 0.06 0.04 0.36 0.74 0.88 0.70 -0.03 0.02 -0.04 0.11 0.22 0.56 0.68 0.67 0.26 0.03 -0.04 -0.12 0.10 0.81 0.86 0.60 0.19
      End ! Rotor

      Rotor     Hindered
        ThermalPowerMax           50.
        Group                     2 3 6 7 8 9 12 4 5 11
        Axis                      1 10
        Symmetry                  3
        Potential[kcal/mol]       8
        0.00 0.08 0.00 0.09 0.26 0.34 0.25 0.08
      End ! Rotor

      Rotor     Hindered
        ThermalPowerMax           50.
        Group                     1 10 13 14 15 11 4 5
        Axis                      2 3
        Symmetry                  1
        Potential[kcal/mol]       24
        0.00 0.15 0.50 0.81 0.87 0.64 0.23 0.12 0.37 1.00 1.76 2.38 1.97 1.48 1.52 0.78 0.29 0.08 0.33 0.72 0.96 0.88 0.53 0.16
      End ! Rotor

      Rotor     Hindered
        ThermalPowerMax           50.
        Group                     2 1 10 13 14 15 11 4 5 12
        Axis                      3 6
        Symmetry                  3
        Potential[kcal/mol]       8
        0.00 0.04 0.15 0.32 0.46 0.45 0.29 0.09
      End ! Rotor

        ElectronicLevels[1/cm]        1
          0.    2
        ZeroEnergy[kcal/mol]          -17.89
      End ! RRHO
    End ! Species


!****************************************

!****************************************

!****************************************

!****************************************

  Well       w_6 ! 852413093201971110122 ! [H][C]([H])[C]([H])([H])[C]([H])([H])[C](=[O])[C]([H])([H])[H]
    Species
      RRHO
        Geometry[angstrom]            15
        C -0.079359 0.736673 -0.419823
        C 1.394381 0.519929 -0.132917
        C 2.054642 1.654468 0.642691
        H 1.909740 0.341619 -1.084522
        H 1.478173 -0.424237 0.422319
        C 3.479625 1.385995 0.968834
        H 1.961346 2.588939 0.078304
        H 4.144963 2.196617 1.239899
        H 3.843131 0.370928 1.088561
        C -0.728601 -0.262696 -1.350943
        O -0.698947 1.656433 0.057869
        H 1.475297 1.830093 1.562252
        H -1.812443 -0.162845 -1.311245
        H -0.431655 -1.284847 -1.101943
        H -0.388974 -0.066731 -2.373213
        Core   RigidRotor
          SymmetryFactor              1.0
        End
        Frequencies[1/cm]             35
        180.5 256.9 354.3 
        407.6 439.8 598.4 
        649.9 827.7 863.4 
        910.8 961.0 1028.7 
        1104.7 1127.6 1161.3 
        1195.8 1286.0 1320.7 
        1334.1 1401.5 1417.4 
        1452.8 1467.7 1469.5 
        1470.2 1830.0 2235.7 
        2674.4 2902.7 3019.2 
        3034.6 3052.7 3146.8 
        3165.1 3233.0
      Rotor     Hindered
        ThermalPowerMax           50.
        Group                     10 13 14 15 11
        Axis                      1 2
        Symmetry                  1
        Potential[kcal/mol]       24
        0.00 0.03 0.25 0.59 0.97 1.30 1.24 1.23 1.35 1.19 1.30 1.64 1.99 2.00 1.65 1.28 1.12 1.25 1.17 1.11 1.13 1.00 0.64 0.20
      End ! Rotor

      Rotor     Hindered
        ThermalPowerMax           50.
        Group                     2 3 6 8 9 7 12 4 5 11
        Axis                      1 10
        Symmetry                  3
        Potential[kcal/mol]       8
        0.00 0.03 0.04 0.16 0.32 0.35 0.24 0.07
      End ! Rotor

      Rotor     Hindered
        ThermalPowerMax           50.
        Group                     1 10 13 14 15 11 4 5
        Axis                      2 3
        Symmetry                  1
        Potential[kcal/mol]       24
        0.00 0.12 0.75 1.61 2.19 2.03 1.21 0.56 0.28 1.33 2.88 3.70 4.68 4.53 2.74 2.00 0.54 0.24 0.83 1.67 2.23 1.89 1.08 0.31
      End ! Rotor

      Rotor     Hindered
        ThermalPowerMax           50.
        Group                     2 1 10 13 14 15 11 4 5 7 12
        Axis                      3 6
        Symmetry                  2
        Potential[kcal/mol]       12
        0.00 0.05 0.03 0.05 0.17 0.29 0.36 0.37 0.36 0.30 0.12 0.01
      End ! Rotor

        ElectronicLevels[1/cm]        1
          0.    2
        ZeroEnergy[kcal/mol]          -15.34
      End ! RRHO
    End ! Species


!****************************************

  Well       w_7 ! 852413093071971240122 ! [H][C]([H])=[C]([O])[C]([H])([H])[C]([H])([H])[C]([H])([H])[H]
    Species
      RRHO
        Geometry[angstrom]            15
        C -0.038017 -0.019107 0.126117
        C 1.348942 0.142659 -0.474768
        C 1.950558 1.528554 -0.287466
        H 1.286851 -0.108983 -1.541818
        H 2.000602 -0.622774 -0.032935
        C 3.340546 1.642129 -0.906678
        H 3.312872 1.445858 -1.983189
        H 4.035270 0.925676 -0.456999
        H 3.755539 2.642426 -0.762175
        C -0.678492 -1.302257 -0.006921
        O -0.606071 0.900598 0.707101
        H 1.993066 1.759144 0.780732
        H 1.279723 2.272476 -0.726301
        H -1.667056 -1.437190 0.414650
        H -0.196375 -2.129728 -0.515680
        Core   RigidRotor
          SymmetryFactor              1.0
        End
        Frequencies[1/cm]             36
        178.7 347.3 364.7 
        391.2 407.8 599.7 
        614.1 734.1 836.4 
        839.7 939.8 1001.1 
        1068.5 1099.5 1135.9 
        1206.9 1224.0 1328.8 
        1337.7 1403.2 1413.4 
        1423.7 1464.0 1468.6 
        1495.7 1510.9 1652.0 
        2493.4 2956.2 3006.3 
        3024.6 3036.1 3065.2 
        3120.2 3153.6 3274.2 
       
      Rotor     Hindered
        ThermalPowerMax           50.
        Group                     10 14 15 11
        Axis                      1 2
        Symmetry                  1
        Potential[kcal/mol]       24
        0.00 0.09 0.29 0.43 0.46 0.43 0.38 0.40 0.59 0.89 1.03 1.01 0.97 1.01 1.03 0.89 0.59 0.40 0.38 0.43 0.46 0.43 0.28 0.09
      End ! Rotor

      Rotor     Hindered
        ThermalPowerMax           50.
        Group                     1 10 14 15 11 4 5
        Axis                      2 3
        Symmetry                  1
        Potential[kcal/mol]       24
        0.00 0.36 1.22 2.10 2.43 1.92 0.84 0.01 0.16 1.24 2.83 4.26 4.75 4.25 2.82 1.23 0.16 0.01 0.85 1.92 2.43 2.10 1.22 0.36
      End ! Rotor

      Rotor     Hindered
        ThermalPowerMax           50.
        Group                     2 1 10 14 15 11 4 5 12 13
        Axis                      3 6
        Symmetry                  3
        Potential[kcal/mol]       8
        0.00 0.42 1.46 2.56 3.02 2.55 1.45 0.41
      End ! Rotor

        ElectronicLevels[1/cm]        1
          0.    2
        ZeroEnergy[kcal/mol]          -19.75
      End ! RRHO
    End ! Species


!****************************************

!****************************************

!****************************************

!****************************************

######################
# BIMOLECULAR PRODUCTS
######################

  Bimolecular     pr_1 ! 421261230750120000001_430910730510000000002 ! [H][C]([H])([H])[C]=[O] [H][C]([H])=[C]([H])[C]([H])([H])[H]
  Fragment       fr_2 ! 430910730510000000002 ! [H][C]([H])([H])[C]=[O]
    RRHO
      Geometry[angstrom]            6
        C 0.382498 0.617226 1.755283
        C 1.638229 1.227924 1.186165
        O 0.272076 -0.324914 2.450996
        H 1.696525 2.267211 1.515243
        H 1.556333 1.233605 0.097536
        H 2.526562 0.673459 1.502448
      Core   RigidRotor
        SymmetryFactor              1.0
      End
      Frequencies[1/cm]             12
        98.5 474.0 869.4 
        958.2 1056.8 1362.6 
        1459.2 1462.0 1971.4 
        3040.0 3141.4 3148.2 
       

      ElectronicLevels[1/cm]        1
            0.    2
      ZeroEnergy[kcal/mol]        0.0
    End ! RRHO
  Fragment       fr_1 ! 421261230750120000001 ! [H][C]([H])=[C]([H])[C]([H])([H])[H]
    RRHO
      Geometry[angstrom]            9
        C 0.364186 -0.635957 -1.973044
        C -0.161952 -1.390934 -1.015820
        H 1.426739 -0.652273 -2.188674
        H -0.251696 0.026123 -2.575512
        C -1.614159 -1.431376 -0.651018
        H -2.202085 -0.754730 -1.275494
        H -1.760568 -1.147936 0.396143
        H -2.016528 -2.442901 -0.766062
        H 0.495167 -2.038888 -0.438201
      Core   RigidRotor
        SymmetryFactor              1.0
      End
      Frequencies[1/cm]             20
        434.4 593.9 876.7 
        935.5 953.6 1027.6 
        1061.2 1197.4 1333.7 
        1410.8 1453.7 1458.3 
        1498.6 1735.4 2987.4 
        3036.5 3122.3 3140.0 
        3153.3 3233.0
      Rotor     Hindered
        ThermalPowerMax           50.
        Group                     1 3 4 9
        Axis                      2 5
        Symmetry                  3
        Potential[kcal/mol]       8
        0.00 0.27 0.92 1.60 1.88 1.59 0.92 0.28
      End ! Rotor

      ElectronicLevels[1/cm]        1
            0.    1
      ZeroEnergy[kcal/mol]        0.0
    End ! RRHO

    GroundEnergy[kcal/mol]        -0.7
  End ! Bimolecular

!****************************************

!****************************************

!****************************************

!****************************************

  Bimolecular     pr_5 ! 280760560080000000001_571411531500120000002 ! [H][C]([H])=[C]([O])[C]([H])([H])[H] [H][C]([H])=[C]([H])[H]
  Fragment       fr_9 ! 571411531500120000002 ! [H][C]([H])=[C]([O])[C]([H])([H])[H]
    RRHO
      Geometry[angstrom]            9
        C 0.457829 0.713928 0.996383
        C -0.903932 0.288873 1.187822
        H -1.541407 0.736559 1.942113
        H -1.295713 -0.500121 0.557671
        C 0.992797 1.817697 1.884797
        O 1.155899 0.188384 0.133968
        H 0.392291 2.724718 1.770161
        H 2.027256 2.031473 1.620377
        H 0.939640 1.520071 2.936031
      Core   RigidRotor
        SymmetryFactor              1.0
      End
      Frequencies[1/cm]             20
        356.6 390.8 509.6 
        532.7 745.9 831.1 
        931.8 1028.9 1069.9 
        1279.9 1399.8 1461.8 
        1478.5 1480.7 1646.1 
        3049.7 3118.4 3154.4 
        3168.0 3274.9
      Rotor     Hindered
        ThermalPowerMax           50.
        Group                     2 3 4 6
        Axis                      1 5
        Symmetry                  3
        Potential[kcal/mol]       8
        0.00 0.02 0.06 0.11 0.13 0.11 0.05 0.01
      End ! Rotor

      ElectronicLevels[1/cm]        1
            0.    2
      ZeroEnergy[kcal/mol]        0.0
    End ! RRHO
  Fragment       fr_8 ! 280760560080000000001 ! [H][C]([H])=[C]([H])[H]
    RRHO
      Geometry[angstrom]            6
        C -0.310332 -1.728187 -1.927007
        C -1.282981 -2.532821 -1.521720
        H -0.289234 -0.678270 -1.653375
        H -2.096791 -2.173614 -0.900176
        H -1.304079 -3.582737 -1.795351
        H 0.503478 -2.087394 -2.548550
      Core   RigidRotor
        SymmetryFactor              4.0
      End
      Frequencies[1/cm]             12
        840.5 984.6 996.1 
        1066.6 1242.1 1386.8 
        1471.2 1708.7 3138.4 
        3158.0 3220.1 3246.3 
       

      ElectronicLevels[1/cm]        1
            0.    1
      ZeroEnergy[kcal/mol]        0.0
    End ! RRHO

    GroundEnergy[kcal/mol]        2.12
  End ! Bimolecular

!****************************************

!****************************************

######################
# BARRIERS
######################

  Barrier       rxn_1 w_1 w_2 ! 852693955364404040602_r13_insertion_ROR_1_2_3_11   ! 
  RRHO
    Geometry[angstrom]            15
        C -0.184035 0.360905 -0.417057
        C 1.284886 0.069680 -0.434245
        C 1.606675 1.522200 -0.108483
        H 1.697730 -0.217007 -1.412288
        H 1.612345 -0.682387 0.295575
        C 2.247674 2.417071 -1.105310
        H 2.063822 3.465499 -0.858849
        H 1.853623 2.218450 -2.106127
        H 3.334376 2.265207 -1.134211
        C -1.363928 -0.531105 -0.387068
        O -0.253489 1.652470 -0.374347
        H 1.749976 1.765941 0.940112
        H -2.173269 -0.028223 0.149866
        H -1.136114 -1.483819 0.105027
        H -1.739069 -0.763658 -1.393423
    Core   RigidRotor
      SymmetryFactor            0.5
    End ! Core

    Frequencies[1/cm]             36
        71.9 198.2 238.3 
        310.9 396.2 589.7 
        710.4 793.3 849.6 
        887.7 943.4 949.5 
        993.8 1057.4 1117.9 
        1180.3 1205.6 1219.3 
        1258.9 1357.4 1392.7 
        1404.7 1435.4 1458.4 
        1478.2 1488.2 1490.3 
        2604.5 2991.5 3013.4 
        3021.8 3027.9 3049.4 
        3092.5 3120.9 3176.4 
       
      Rotor     Hindered
        ThermalPowerMax           50.
        Group                     2 3 6 7 8 9 11 12 4 5
        Axis                      1 10
        Symmetry                  3
        Potential[kcal/mol]       8
        0.00 0.11 0.23 0.15 0.07 0.14 0.18 0.06
      End ! Rotor

      Rotor     Hindered
        ThermalPowerMax           50.
        Group                     2 1 10 13 14 15 11 4 5 12
        Axis                      3 6
        Symmetry                  3
        Potential[kcal/mol]       8
        0.00 0.19 0.69 1.21 1.35 1.05 0.55 0.15
      End ! Rotor
  
    ElectronicLevels[1/cm]        1
      0.    2
    ZeroEnergy[kcal/mol]          26.77 ! 
    Tunneling   Eckart
      ImaginaryFrequency[1/cm]  3034.99  
      CutoffEnergy[kcal/mol]    26.77
      WellDepth[kcal/mol]       26.77
      WellDepth[kcal/mol]       44.66
    End 

  End ! RRHO


!****************************************
!****************************************
!****************************************
!****************************************
  Barrier       rxn_5 w_2 pr_1 ! 852412983141841350182_R_Addition_MultipleBond_3_2_1   ! 
  RRHO
    Geometry[angstrom]            15
        C 1.536374 0.209782 -0.125456
        C 2.183445 2.284749 -0.072203
        C 1.744788 2.624530 1.169477
        H 1.651499 2.627371 -0.953456
        H 3.211414 1.972266 -0.224800
        C 2.477041 2.297144 2.429955
        H 3.474935 1.906124 2.220180
        H 1.938185 1.539926 3.013458
        H 2.576793 3.178473 3.071717
        C 0.032470 0.094397 -0.085066
        O 2.320113 -0.571971 0.296492
        H 0.760818 3.076649 1.274387
        H -0.260963 -0.600662 -0.876789
        H -0.440835 1.058831 -0.261458
        H -0.291930 -0.319081 0.874541
    Core   RigidRotor
      SymmetryFactor            1.0
    End ! Core

    Frequencies[1/cm]             35
        80.2 133.9 176.3 
        222.0 321.3 427.0 
        490.5 532.3 750.9 
        846.7 881.9 931.6 
        996.8 1007.8 1048.3 
        1169.0 1178.1 1193.8 
        1291.9 1379.0 1431.2 
        1454.9 1467.2 1493.8 
        1585.8 1908.4 2553.8 
        2903.4 2998.0 3035.7 
        3091.4 3106.4 3135.7 
        3144.2 3196.1
      Rotor     Hindered
        ThermalPowerMax           50.
        Group                     10 13 14 15 11
        Axis                      1 2
        Symmetry                  1
        Potential[kcal/mol]       24
        0.00 0.08 0.43 0.95 1.39 1.61 1.65 1.65 1.67 1.72 1.77 1.75 1.52 1.05 0.49 0.17 0.19 0.32 0.32 0.20 0.15 0.20 0.24 0.12
      End ! Rotor

      Rotor     Hindered
        ThermalPowerMax           50.
        Group                     2 3 6 7 8 9 12 4 5 11
        Axis                      1 10
        Symmetry                  3
        Potential[kcal/mol]       8
        0.00 0.02 0.10 0.15 0.08 0.03 0.02 0.01
      End ! Rotor

      Rotor     Hindered
        ThermalPowerMax           50.
        Group                     2 1 10 13 14 15 11 4 5 12
        Axis                      3 6
        Symmetry                  3
        Potential[kcal/mol]       8
        0.00 0.13 0.42 0.70 0.83 0.73 0.45 0.14
      End ! Rotor
  
    ElectronicLevels[1/cm]        1
      0.    2
    ZeroEnergy[kcal/mol]          5.89 ! 
    Tunneling   Eckart
      ImaginaryFrequency[1/cm]  461.04  
      CutoffEnergy[kcal/mol]    6.59
      WellDepth[kcal/mol]       23.77
      WellDepth[kcal/mol]       6.59
    End 

  End ! RRHO


!****************************************
!****************************************
!****************************************
!****************************************
!****************************************
  Barrier       rxn_10 w_6 w_2 ! 852413093201971110122_intra_H_migration_6_7   ! 
  RRHO
    Geometry[angstrom]            15
        C -0.012952 -0.006158 -0.046862
        C 1.514261 -0.001127 -0.036673
        C 2.149900 1.349178 -0.008717
        H 1.839024 -0.585240 -0.914448
        H 1.819020 -0.589048 0.837022
        C 1.954450 2.304550 -1.123828
        H 1.336054 2.360521 0.026845
        H 2.665909 3.106075 -1.269768
        H 1.256787 2.065497 -1.915773
        C -0.663002 -1.354909 -0.252609
        O -0.663990 1.001003 0.084538
        H 3.003576 1.513706 0.636397
        H -1.715192 -1.308513 0.024646
        H -0.151974 -2.134768 0.317510
        H -0.586752 -1.623360 -1.311291
    Core   RigidRotor
      SymmetryFactor            0.5
    End ! Core

    Frequencies[1/cm]             35
        224.3 320.6 382.1 
        443.9 463.0 617.0 
        652.8 715.6 800.5 
        831.2 911.2 985.2 
        1000.9 1074.3 1154.1 
        1184.2 1202.6 1261.6 
        1311.2 1360.3 1390.4 
        1418.2 1440.9 1459.9 
        1467.8 1831.3 2174.6 
        2660.2 2831.9 3000.2 
        3051.6 3146.7 3151.9 
        3190.5 3265.7
      Rotor     Hindered
        ThermalPowerMax           50.
        Group                     10 13 14 15 11
        Axis                      1 2
        Symmetry                  1
        Potential[kcal/mol]       24
        0.00 0.06 0.50 1.28 1.79 1.67 1.27 1.06 1.28 1.23 1.44 1.92 2.42 2.71 1.19 0.86 0.76 0.90 0.88 2.67 2.32 1.90 1.13 0.33
      End ! Rotor

      Rotor     Hindered
        ThermalPowerMax           50.
        Group                     2 3 6 7 8 9 12 4 5 11
        Axis                      1 10
        Symmetry                  3
        Potential[kcal/mol]       8
        0.00 0.04 0.05 0.12 0.26 0.30 0.21 0.06
      End ! Rotor

      Rotor     Hindered
        ThermalPowerMax           50.
        Group                     1 10 13 14 15 11 4 5
        Axis                      2 3
        Symmetry                  1
        Potential[kcal/mol]       24
        0.00 0.40 1.53 2.99 3.16 2.84 2.06 2.87 1.67 0.94 0.89 1.34 1.91 2.19 2.03 1.33 0.67 0.41 0.67 1.24 1.43 1.30 0.79 0.22
      End ! Rotor
  
    ElectronicLevels[1/cm]        1
      0.    2
    ZeroEnergy[kcal/mol]          22.8 ! 
    Tunneling   Eckart
      ImaginaryFrequency[1/cm]  1801.62  
      CutoffEnergy[kcal/mol]    38.14
      WellDepth[kcal/mol]       38.14
      WellDepth[kcal/mol]       40.69
    End 

  End ! RRHO


!****************************************
  Barrier       rxn_11 w_6 pr_5 ! 852413093201971110122_r12_insertion_R_3_2_4   ! 
  RRHO
    Geometry[angstrom]            15
        C 0.013723 -0.036698 -0.517740
        C 1.346208 0.147386 -1.077773
        C 2.217136 1.635362 0.297430
        H 1.423348 0.783009 -1.952637
        H 2.082297 -0.641460 -0.969198
        C 2.337114 1.103647 1.545298
        H 3.089624 1.701614 -0.343880
        H 3.221081 0.549617 1.841513
        H 1.528631 1.170392 2.264844
        C -0.161834 -1.163559 0.475605
        O -0.906187 0.711731 -0.809377
        H 1.403429 2.315737 0.071254
        H -1.159292 -1.124351 0.911263
        H 0.594519 -1.089470 1.263940
        H -0.019167 -2.127845 -0.021208
    Core   RigidRotor
      SymmetryFactor            1.0
    End ! Core

    Frequencies[1/cm]             37
        101.6 107.9 148.6 
        253.8 383.3 402.9 
        530.9 569.7 697.2 
        781.8 812.9 833.7 
        882.6 937.6 1002.6 
        1029.2 1044.0 1076.0 
        1242.5 1249.2 1292.7 
        1316.1 1433.5 1463.7 
        1475.6 1481.6 1575.8 
        1726.9 2891.8 3067.7 
        3112.3 3145.3 3151.5 
        3156.8 3193.6 3229.6 
        3255.6
      Rotor     Hindered
        ThermalPowerMax           50.
        Group                     1 10 13 14 15 11 4 5
        Axis                      2 3
        Symmetry                  1
        Potential[kcal/mol]       24
        0.00 0.18 0.57 0.95 1.16 1.08 0.80 0.56 0.57 0.80 1.13 1.43 1.54 1.35 1.00 0.75 0.73 0.97 1.41 1.86 1.98 1.57 0.83 0.22
      End ! Rotor
  
    ElectronicLevels[1/cm]        1
      0.    2
    ZeroEnergy[kcal/mol]          8.86 ! 
    Tunneling   Eckart
      ImaginaryFrequency[1/cm]  546.31  
      CutoffEnergy[kcal/mol]    6.73
      WellDepth[kcal/mol]       24.2
      WellDepth[kcal/mol]       6.73
    End 

  End ! RRHO


!****************************************
!****************************************
!****************************************
  Barrier       rxn_14 w_7 w_2 ! 852413093071971240122_intra_H_migration_1_12   ! 
  RRHO
    Geometry[angstrom]            15
        C 0.156689 -0.453821 -0.713854
        C 1.536676 0.207601 -0.846691
        C 1.504574 1.399671 0.092237
        H 1.727779 0.448223 -1.893902
        H 2.291137 -0.523730 -0.532533
        C 2.587610 1.529873 1.131180
        H 3.560355 1.725214 0.663250
        H 2.686420 0.607201 1.712218
        H 2.383466 2.348830 1.824687
        C -0.419164 -0.123059 0.626188
        O -0.400422 -1.072487 -1.582858
        H 0.354289 1.020701 0.694828
        H 1.229589 2.336695 -0.394345
        H -1.501033 -0.033270 0.684345
        H 0.017631 -0.688097 1.451693
    Core   RigidRotor
      SymmetryFactor            0.5
    End ! Core

    Frequencies[1/cm]             37
        63.6 186.9 306.1 
        413.1 481.3 509.0 
        554.3 617.1 761.5 
        800.9 849.0 920.2 
        935.7 969.9 1024.5 
        1112.4 1121.5 1135.3 
        1223.1 1247.7 1266.9 
        1360.2 1399.8 1421.3 
        1447.6 1477.9 1495.5 
        1619.5 1850.3 2784.8 
        3024.3 3061.4 3093.3 
        3104.0 3120.6 3125.7 
        3189.8
      Rotor     Hindered
        ThermalPowerMax           50.
        Group                     2 1 10 12 14 15 11 4 5 13
        Axis                      3 6
        Symmetry                  3
        Potential[kcal/mol]       8
        0.00 0.31 1.09 1.95 2.36 2.03 1.18 0.34
      End ! Rotor
  
    ElectronicLevels[1/cm]        1
      0.    2
    ZeroEnergy[kcal/mol]          7.4 ! 
    Tunneling   Eckart
      ImaginaryFrequency[1/cm]  1769.98  
      CutoffEnergy[kcal/mol]    25.28
      WellDepth[kcal/mol]       27.14
      WellDepth[kcal/mol]       25.28
    End 

  End ! RRHO


!****************************************
!****************************************
  Barrier       rxn_16 w_7 w_6 ! 852413093071971240122_Intra_RH_Add_Exocyclic_F_10_7   ! 
  RRHO
    Geometry[angstrom]            15
        C -0.606815 1.123867 -0.431411
        C 0.099807 -0.012669 0.282812
        C 1.580471 -0.004661 -0.168639
        H -0.383915 -0.956482 0.031176
        H 0.050764 0.135345 1.367736
        C 2.249720 1.316882 0.132706
        H 1.220096 2.188852 -0.075241
        H 3.045150 1.629388 -0.540494
        H 2.488784 1.492000 1.181995
        C -0.088847 2.464722 -0.069566
        O -1.411085 0.935342 -1.320802
        H 1.617418 -0.207038 -1.243110
        H 2.109799 -0.825732 0.325785
        H -0.212012 2.736338 0.978549
        H -0.330918 3.261537 -0.768595
    Core   RigidRotor
      SymmetryFactor            1.0
    End ! Core

    Frequencies[1/cm]             38
        104.0 198.7 367.0 
        408.1 433.3 507.6 
        565.1 665.1 711.7 
        785.3 853.1 885.3 
        896.6 981.4 1032.7 
        1053.4 1104.6 1123.2 
        1185.9 1235.0 1273.4 
        1341.8 1359.2 1375.4 
        1440.1 1458.9 1483.7 
        1496.4 1497.3 1784.9 
        3049.2 3051.2 3093.4 
        3101.2 3108.7 3141.5 
        3189.8 3205.1
  
    ElectronicLevels[1/cm]        1
      0.    2
    ZeroEnergy[kcal/mol]          2.55 ! 
    Tunneling   Eckart
      ImaginaryFrequency[1/cm]  1706.17  
      CutoffEnergy[kcal/mol]    17.89
      WellDepth[kcal/mol]       22.3
      WellDepth[kcal/mol]       17.89
    End 

  End ! RRHO


!****************************************
!****************************************
!****************************************
!****************************************
!****************************************
!****************************************

End ! end kinetics
