# Supplementary material for: Unimolecular Reactions of 2,4-Dimethyloxetanyl Radicals
Source: J Phys Chem A. 2023 Mar 10;127(11):2591–600. doi: 10.1021/acs.jpca.2c08290 (PMC10041641; doi:10.1021/acs.jpca.2c08290)
Supplement: Supplementary file 2 — jp2c08290_si_002.zip [file jp2c08290_si_002.zip › R2_new_mess_0000.out]

Wells (G - ground energy, D - dissociation limit, kcal/mol):
      Name        G        D
       w_1      0.0     26.8
       w_2    -17.9      5.9
       w_6    -15.3      2.5
       w_7    -19.8      2.5

Bimolecular Products (G - ground energy, kcal/mol):
      Name        G
      pr_1     -0.7
      pr_5      2.1

Well-to-Bimolecular Barriers (H/G - barrier height/well depth, kcal/mol)
      Name        H     Well        G  Product
     rxn_5      5.9      w_2    -17.9     pr_1
     rxn_11      8.9      w_6    -15.3     pr_5

Well-to-Well Barriers (H/G - barrier height/well depth, kcal/mol):
      Name        H     Well       G1     Well       G2
     rxn_1     26.8      w_1      0.0      w_2    -17.9
     rxn_10     22.8      w_6    -15.3      w_2    -17.9
     rxn_14      7.4      w_7    -19.8      w_2    -17.9
     rxn_16      2.5      w_7    -19.8      w_6    -15.3

________________________________________________________________________________________

Unimolecular Rate Units: 1/sec;  Bimolecular Rate Units: cm^3/sec

______________________________________________________________________________________

Species-Species Rate Tables:

Temperature = 300 K

High Pressure Rate Coefficients:

From\To           w_1          w_2          w_6          w_7         pr_1         pr_5
w_1               ***      105.219          ***          ***          ***          ***
w_2       5.07713e-14          ***  4.72719e-15   4.6151e-06  2.50551e-05          ***
w_6               ***  1.13727e-12          ***     0.161651          ***  2.32175e-06
w_7               ***  2.43388e-06  0.000354354          ***          ***          ***
pr_1              ***  1.25017e-18          ***          ***          ***          ***
pr_5              ***          ***  3.86648e-19          ***          ***          ***

Temperature = 300 K    Pressure = 7.6 torr

From\To           w_1          w_2          w_6          w_7         pr_1         pr_5
w_1           104.806      103.555  3.53467e-05   0.00299503      1.16973  3.58026e-07
w_2       5.00062e-14  2.88711e-05  5.04977e-10  4.58649e-06  2.42841e-05  1.40465e-13
w_6       3.84697e-18  1.21488e-07     0.161522      0.16152  4.41073e-09  2.27239e-06
w_7       7.62142e-19   2.4188e-06  0.000354066  0.000356486  9.81407e-10  5.83388e-11
pr_1      2.81632e-29   1.2117e-18  9.14792e-25  9.28544e-23  1.21179e-18  5.60758e-27
pr_5      6.92147e-33  5.62767e-24  3.78428e-19  4.43199e-21  4.50259e-24   3.8287e-19

Temperature = 300 K    Pressure = 76 torr

From\To           w_1          w_2          w_6          w_7         pr_1         pr_5
w_1           104.837      105.957 -0.000883547   0.00038517     0.168117  1.73063e-09
w_2       5.05055e-14   2.9505e-05  5.24586e-11  4.58863e-06  2.49163e-05  2.39176e-15
w_6       7.56674e-20  1.26205e-08     0.161533     0.161531   7.0458e-11  2.29935e-06
w_7       9.78156e-20  2.41993e-06   0.00035409   0.00035651  1.18748e-10  6.01113e-12
pr_1       4.0477e-30  1.24324e-18  1.46131e-26  1.12352e-23  1.24325e-18  1.95172e-29
pr_5      3.38339e-35  9.58247e-26  3.82918e-19  4.56665e-22  1.56713e-26  3.83374e-19

Temperature = 300 K    Pressure = 760 torr

From\To           w_1          w_2          w_6          w_7         pr_1         pr_5
w_1            104.84      129.006    0.0546784  4.10991e-05    0.0184828  2.30443e-10
w_2       5.05794e-14  2.95896e-05  5.28036e-12  4.58888e-06  2.50007e-05  2.77003e-17
w_6       9.62064e-22  1.27036e-09     0.161534     0.161532   7.9483e-13  2.30214e-06
w_7       1.03986e-20  2.42006e-06  0.000354092  0.000356512  1.23127e-11  6.03018e-13
pr_1      4.44867e-31  1.24745e-18  1.64849e-28  1.16495e-24  1.24746e-18  3.20832e-32
pr_5     -1.88693e-35   1.1098e-27  3.83382e-19  4.58112e-23  2.57612e-29  3.83427e-19

Temperature = 300 K    Pressure = 7600 torr

From\To           w_1          w_2          w_6          w_7         pr_1         pr_5
w_1            104.84      104.838 -6.44653e-10  4.12289e-06   0.00187443   1.1623e-14
w_2       5.05876e-14  2.95986e-05  5.32607e-13  4.58891e-06  2.50096e-05  3.02611e-19
w_6      -7.48361e-23  1.28135e-10     0.161534     0.161532  8.41693e-15  2.30242e-06
w_7       1.04917e-21  2.42007e-06  0.000354092  0.000356512  1.23671e-12   6.0321e-14
pr_1      4.51302e-32   1.2479e-18  1.74569e-30   1.1701e-25   1.2479e-18  5.12913e-35
pr_5        2.247e-40  1.21239e-29  3.83428e-19  4.58257e-24  4.11842e-32  3.83433e-19

Temperature = 300 K    Pressure = 76000 torr

From\To           w_1          w_2          w_6          w_7         pr_1         pr_5
w_1            104.84       104.84 -8.17487e-12  4.12613e-07   0.00018773  7.57311e-17
w_2       5.05884e-14  2.95995e-05  5.74964e-14  4.58891e-06  2.50105e-05  5.02028e-21
w_6      -9.49052e-25  1.38325e-11     0.161534     0.161532  1.17923e-16  2.30245e-06
w_7       1.04999e-22  2.42008e-06  0.000354092  0.000356512  1.23728e-13  6.03229e-15
pr_1      4.51993e-33  1.24795e-18  2.44592e-32  1.17063e-26  1.24795e-18  2.16843e-37
pr_5      1.46406e-42  2.01271e-31  3.83433e-19  4.58272e-25  1.74114e-34  3.83433e-19

Temperature = 350 K

High Pressure Rate Coefficients:

From\To           w_1          w_2          w_6          w_7         pr_1         pr_5
w_1               ***      353.796          ***          ***          ***          ***
w_2       1.01546e-11          ***  2.64685e-12  0.000178844   0.00917929          ***
w_6               ***  3.16034e-10          ***      1.70421          ***  0.000754614
w_7               ***  0.000156023    0.0124519          ***          ***          ***
pr_1              ***  7.81791e-18          ***          ***          ***          ***
pr_5              ***          ***   2.3423e-18          ***          ***          ***

Temperature = 350 K    Pressure = 7.6 torr

From\To           w_1          w_2          w_6          w_7         pr_1         pr_5
w_1           351.818      324.829  0.000688115    0.0502384      26.9378  4.91129e-05
w_2       9.32325e-12   0.00849381  1.92333e-07  0.000175822   0.00831779  3.36498e-10
w_6       2.37241e-15  2.29671e-05      1.70247      1.70172  4.02183e-06  0.000726853
w_7        1.2725e-15  0.000153387    0.0124336    0.0125886  1.50594e-06  1.20649e-07
pr_1        6.585e-28  7.08418e-18   2.8688e-23  1.47019e-21  7.08568e-18  5.77948e-25
pr_5       5.2243e-31  1.24707e-22  2.25613e-18   5.1257e-20  2.51495e-22  2.30776e-18

Temperature = 350 K    Pressure = 76 torr

From\To           w_1          w_2          w_6          w_7         pr_1         pr_5
w_1           352.699       346.82 -0.000309355   0.00960808      5.87709  6.10271e-07
w_2        9.9542e-12   0.00920231   2.2478e-08  0.000177512   0.00902478   8.7415e-12
w_6       1.62407e-16  2.68387e-06      1.70354      1.70279  9.89495e-08  0.000745931
w_7       2.40638e-16  0.000154861    0.0124414    0.0125966  2.34451e-07    1.303e-08
pr_1      1.43666e-28  7.68631e-18  7.05815e-25  2.28886e-22  7.68654e-18  3.67104e-27
pr_5      6.49974e-33  3.23972e-24  2.31534e-18  5.53541e-21  1.59746e-24  2.32088e-18

Temperature = 350 K    Pressure = 760 torr

From\To           w_1          w_2          w_6          w_7         pr_1         pr_5
w_1           352.796      352.042   0.00671497   0.00123412     0.801648  6.76566e-09
w_2       1.01029e-11   0.00933156  2.32947e-09  0.000177775   0.00915378  1.26698e-13
w_6       3.10335e-18  2.78138e-07      1.70364       1.7029   1.3797e-09  0.000748017
w_7       3.08466e-17   0.00015509    0.0124422    0.0125974  2.64983e-08  1.31479e-09
pr_1      1.95964e-29  7.79618e-18  9.84154e-27  2.58693e-23  7.79621e-18  9.60475e-30
pr_5     -8.05614e-35  4.69562e-26  2.32182e-18  5.58553e-22  4.17952e-27  2.32238e-18

Temperature = 350 K    Pressure = 7600 torr

From\To           w_1          w_2          w_6          w_7         pr_1         pr_5
w_1           352.805       352.72     1.36e-08  0.000129865    0.0858201  1.48002e-11
w_2       1.01237e-11   0.00934696  2.36416e-10  0.000177804   0.00916915  1.61749e-15
w_6       4.66074e-20  2.82281e-08      1.70365      1.70291  1.64784e-11  0.000748228
w_7       3.25177e-18  0.000155116    0.0124423    0.0125974  2.70109e-09  1.31601e-10
pr_1      2.09789e-30  7.80927e-18  1.17542e-28  2.63697e-24  7.80928e-18  2.43954e-32
pr_5      1.57434e-37  5.99466e-28  2.32248e-18  5.59069e-23  1.06157e-29  2.32253e-18

Temperature = 350 K    Pressure = 76000 torr

From\To           w_1          w_2          w_6          w_7         pr_1         pr_5
w_1           352.806      352.798  5.73882e-10  1.30737e-05    0.0086578   1.3044e-13
w_2        1.0126e-11   0.00934854  2.60236e-11  0.000177807   0.00917073  4.23839e-17
w_6        1.9667e-21  3.10721e-09      1.70366      1.70291  3.46307e-13  0.000748249
w_7        3.2736e-19  0.000155119    0.0124423    0.0125974  2.70684e-10  1.31613e-11
pr_1      2.11641e-31  7.81062e-18  2.47021e-30  2.64259e-25  7.81062e-18  1.54596e-34
pr_5      1.38754e-39  1.57072e-29  2.32254e-18  5.59121e-24  6.72727e-32  2.32255e-18

Temperature = 400 K

High Pressure Rate Coefficients:

From\To           w_1          w_2          w_6          w_7         pr_1         pr_5
w_1               ***      1222.95          ***          ***          ***          ***
w_2       7.51469e-10          ***  8.87379e-10   0.00506527     0.802517          ***
w_6               ***  6.17772e-08          ***      14.2188          ***     0.059367
w_7               ***   0.00636878     0.256802          ***          ***          ***
pr_1              ***  3.28363e-17          ***          ***          ***          ***
pr_5              ***          ***  9.60774e-18          ***          ***          ***

Temperature = 400 K    Pressure = 7.6 torr

From\To           w_1          w_2          w_6          w_7         pr_1         pr_5
w_1           1196.17       893.32    0.0214524     0.457745      302.366   0.00211461
w_2       5.48935e-10     0.636797  1.92728e-05   0.00470721      0.63207  1.19325e-07
w_6       9.17475e-13   0.00134173      14.2145      14.1572  0.000680203    0.0552688
w_7       3.53614e-13   0.00591862     0.255688     0.262015  0.000366973  4.12871e-05
pr_1      7.60212e-27  2.58622e-17  3.99809e-22  1.19437e-20  2.58746e-17  2.08171e-23
pr_5      1.46395e-29  1.34513e-21  8.94449e-18  3.69964e-19   5.7321e-21  9.32153e-18

Temperature = 400 K    Pressure = 76 torr

From\To           w_1          w_2          w_6          w_7         pr_1         pr_5
w_1            1216.6      1111.03   0.00132301     0.143437       105.42  5.80169e-05
w_2       6.82701e-10     0.767136  2.79323e-06    0.0049689     0.762165  4.83738e-09
w_6       5.67658e-14  0.000194422      14.2611      14.2025  2.66508e-05    0.0584255
w_7       1.10991e-13    0.0062476     0.256507     0.262838  7.87276e-05  4.91243e-06
pr_1       2.6505e-27  3.11853e-17  1.56648e-23  2.56197e-21  3.11878e-17  2.32865e-25
pr_5      4.01656e-31  5.45257e-23  9.45536e-18  4.40192e-20  6.41207e-23   9.4995e-18

Temperature = 400 K    Pressure = 760 torr

From\To           w_1          w_2          w_6          w_7         pr_1         pr_5
w_1            1219.5      1199.24    0.0102833    0.0258778      20.4443  5.65439e-07
w_2       7.36775e-10     0.801708  3.14767e-07   0.00502671     0.796681  9.64135e-11
w_6       2.21164e-15  2.19133e-05      14.2661      14.2072  5.11224e-07    0.0588152
w_7       1.99934e-14    0.0063203     0.256593     0.262924   1.0488e-05  5.03377e-07
pr_1      5.14011e-28  3.25976e-17  3.00465e-25  3.41303e-22  3.25979e-17  1.01082e-27
pr_5      4.52321e-34  1.08626e-24  9.51844e-18   4.5106e-21  2.78335e-25  9.52295e-18

Temperature = 400 K    Pressure = 7600 torr

From\To           w_1          w_2          w_6          w_7         pr_1         pr_5
w_1           1219.83      1216.27    0.0750125   0.00310785      2.52172  9.79459e-09
w_2          7.48e-10     0.806753  3.29338e-08   0.00503453     0.801718  1.62196e-12
w_6       6.13638e-17  2.29278e-06      14.2666      14.2077  7.77641e-09    0.0588555
w_7       2.40068e-15   0.00633013     0.256601     0.262933  1.11425e-06  5.04695e-08
pr_1      6.34187e-29  3.28037e-17  4.57047e-27  3.62601e-23  3.28037e-17  4.28384e-30
pr_5     -2.53254e-32  1.82741e-26  9.52495e-18  4.52241e-22  1.17958e-27   9.5254e-18

Temperature = 400 K    Pressure = 76000 torr

From\To           w_1          w_2          w_6          w_7         pr_1         pr_5
w_1           1219.86       1219.6  8.94618e-08  0.000320184     0.261123  6.15176e-11
w_2       7.49411e-10     0.807301  4.09625e-09   0.00503536     0.802265  6.65771e-14
w_6       3.82701e-18  2.85171e-07      14.2666      14.2078  2.60339e-10    0.0588595
w_7       2.47375e-16   0.00633117     0.256602     0.262934  1.12288e-07  5.04829e-09
pr_1      6.56522e-30   3.2826e-17  1.53011e-28   3.6541e-24   3.2826e-17  3.55736e-32
pr_5       4.2589e-37  7.50111e-28  9.52561e-18  4.52361e-23   9.7954e-30  9.52565e-18

Temperature = 450 K

High Pressure Rate Coefficients:

From\To           w_1          w_2          w_6          w_7         pr_1         pr_5
w_1               ***      4375.49          ***          ***          ***          ***
w_2        2.9224e-08          ***  1.33513e-07    0.0907999      26.7861          ***
w_6               ***   6.0512e-06          ***      87.7516          ***      1.80866
w_7               ***     0.150105       3.2007          ***          ***          ***
pr_1              ***  1.04955e-16          ***          ***          ***          ***
pr_5              ***          ***  3.01544e-17          ***          ***          ***

Temperature = 450 K    Pressure = 7.6 torr

From\To           w_1          w_2          w_6          w_7         pr_1         pr_5
w_1           3985.54      2005.33     0.188319      2.51486      1977.47    0.0376162
w_2       1.33958e-08      16.8454  0.000691758    0.0732325      16.7715  1.11689e-05
w_6       5.69653e-11    0.0313531      88.1799      86.5363    0.0353611      1.57682
w_7       2.77618e-11     0.121063      3.15638      3.30615      0.02472    0.0039944
pr_1       5.1747e-26  6.57149e-17  3.05702e-21   5.8591e-20  6.57769e-17  3.48669e-22
pr_5      1.89832e-28  8.43937e-21  2.62892e-17  1.82582e-18   6.7241e-20  2.81907e-17

Temperature = 450 K    Pressure = 76 torr

From\To           w_1          w_2          w_6          w_7         pr_1         pr_5
w_1           4289.99      3203.79    0.0258937      1.30641      1084.87   0.00216861
w_2       2.13984e-08      23.6461  0.000132743    0.0855118      23.5604  6.99668e-07
w_6       7.83747e-12   0.00601633      89.3247      87.5547   0.00218005      1.76174
w_7       1.44239e-11     0.141363      3.19352      3.34289   0.00744192  0.000558811
pr_1       2.8391e-26  9.23159e-17  1.88466e-22  1.76387e-20  9.23337e-17  6.64692e-24
pr_5      1.09448e-29  5.28645e-22  2.93722e-17  2.55427e-19  1.28186e-21  2.96295e-17

Temperature = 450 K    Pressure = 760 torr

From\To           w_1          w_2          w_6          w_7         pr_1         pr_5
w_1           4355.53      4035.34   0.00502805     0.362818      319.862  4.23452e-05
w_2       2.69519e-08      26.3056  1.74733e-05    0.0894766      26.2161   2.0034e-08
w_6       1.48688e-12  0.000791572      89.4605        87.67  6.08851e-05      1.78964
w_7       3.96953e-12     0.147917      3.19773      3.34695   0.00125096   5.9312e-05
pr_1      8.37081e-27  1.02721e-16  5.27642e-24  2.96499e-21  1.02724e-16  4.70751e-26
pr_5      2.13472e-31  1.53072e-23  2.98373e-17  2.71104e-20  9.07845e-24  2.98645e-17

Temperature = 450 K    Pressure = 7600 torr

From\To           w_1          w_2          w_6          w_7         pr_1         pr_5
w_1           4364.55      4314.36   -0.0215643    0.0553008      50.3227  7.63953e-07
w_2       2.88144e-08       26.816  1.97963e-06    0.0901686      26.7258  4.80799e-10
w_6        2.3167e-14  8.97229e-05      89.4745      87.6817  1.30659e-06      1.79267
w_7       6.10592e-13     0.149061      3.19816      3.34737   0.00014476   5.9728e-06
pr_1      1.31692e-27  1.04718e-16  1.12957e-25   3.4311e-22  1.04719e-16  3.26425e-28
pr_5      4.97014e-32  3.63313e-25  2.98879e-17  2.73012e-21  6.29512e-26  2.98906e-17

Temperature = 450 K    Pressure = 76000 torr

From\To           w_1          w_2          w_6          w_7         pr_1         pr_5
w_1           4365.52       4359.6   0.00338588   0.00605719      5.55589  4.17598e-08
w_2       2.91202e-08      26.8775   3.1916e-07    0.0902495      26.7872  2.82214e-11
w_6       2.00924e-15  1.44653e-05      89.4759      87.6829  6.44202e-08      1.79298
w_7        6.6884e-14     0.149195       3.1982      3.34741  1.48075e-05  5.97708e-07
pr_1      1.45456e-28  1.04959e-16  5.56925e-27  3.50967e-23  1.04959e-16  3.42866e-30
pr_5      -6.9477e-33  2.13252e-26   2.9893e-17  2.73208e-22  6.61218e-28  2.98933e-17

Temperature = 500 K

High Pressure Rate Coefficients:

From\To           w_1          w_2          w_6          w_7         pr_1         pr_5
w_1               ***      16065.7          ***          ***          ***          ***
w_2       7.27023e-07          ***   9.0614e-06      1.04951      453.264          ***
w_6               ***   0.00028935          ***      410.585          ***      28.3026
w_7               ***      2.14028      26.2215          ***          ***          ***
pr_1              ***  2.75604e-16          ***          ***          ***          ***
pr_5              ***          ***    7.808e-17          ***          ***          ***

Temperature = 500 K    Pressure = 7.6 torr

From\To           w_1          w_2          w_6          w_7         pr_1         pr_5
w_1           12142.5      3592.66     0.985492      9.20652      8539.36     0.340367
w_2       1.62704e-07      206.456    0.0112969     0.661586      205.783  0.000395976
w_6       1.42103e-09     0.360763       417.83      394.623     0.778604      22.0678
w_7       8.49315e-10      1.34916      25.2021      27.3599     0.657845     0.150821
pr_1      2.34817e-25  1.25123e-16  1.48257e-20  1.96149e-19  1.25337e-16  3.27619e-21
pr_5      1.35597e-27  3.48792e-20  6.08793e-17  6.51534e-18  4.74652e-19  6.79041e-17

Temperature = 500 K    Pressure = 76 torr

From\To           w_1          w_2          w_6          w_7         pr_1         pr_5
w_1           14889.5      7785.33     0.247151      7.75282      7096.15    0.0385272
w_2       3.52343e-07      348.848   0.00295544     0.900478      347.944  3.76984e-05
w_6       3.56999e-10    0.0943752      435.388      408.259     0.073767      26.9614
w_7       7.15387e-10      1.83635       26.073      28.2107     0.274891     0.026454
pr_1      1.95252e-25  2.11565e-16  1.40464e-21  8.19625e-20  2.11648e-16  1.03405e-22
pr_5      1.53583e-28  3.32081e-21    7.438e-17  1.14275e-18  1.49813e-20   7.5541e-17

Temperature = 500 K    Pressure = 760 torr

From\To           w_1          w_2          w_6          w_7         pr_1         pr_5
w_1           15831.8      12631.9    0.0262598      3.38452      3196.46   0.00142197
w_2       5.71634e-07      429.922  0.000483641       1.0126      428.909  1.56031e-06
w_6       3.79469e-11    0.0154437          438      410.055     0.003038      27.9261
w_7       3.12336e-10      2.06501      26.1877      28.3164    0.0606484   0.00300561
pr_1      8.79533e-26  2.60795e-16  5.78654e-23  1.80832e-20  2.60813e-16  1.15943e-24
pr_5      5.66865e-30  1.37606e-22  7.70414e-17   1.2985e-19  1.67977e-22  7.71715e-17

Temperature = 500 K    Pressure = 7600 torr

From\To           w_1          w_2          w_6          w_7         pr_1         pr_5
w_1           16009.3      15318.8  -0.00775609     0.710406      689.784  4.28974e-05
w_2        6.9322e-07      451.261  6.37011e-05      1.03916      450.222  5.45604e-08
w_6      -1.04342e-11   0.00203418      438.289      410.245    9.648e-05      28.0416
w_7       6.63815e-11      2.11916      26.1998      28.3273   0.00805665  0.000305774
pr_1        1.898e-26  2.73755e-16  1.89179e-24  2.40262e-21  2.73757e-16  1.25514e-26
pr_5      1.74773e-31  5.29929e-24  7.73601e-17  1.32574e-20  1.81843e-24  7.73733e-17

Temperature = 500 K    Pressure = 76000 torr

From\To           w_1          w_2          w_6          w_7         pr_1         pr_5
w_1           16030.9      15945.1    0.0147526    0.0872963      85.5657   9.3169e-07
w_2        7.2157e-07      454.285  1.45877e-05      1.04277      453.242  4.31628e-09
w_6       3.76555e-13  0.000465817      438.319      410.265  6.48725e-06      28.0535
w_7       8.05607e-12      2.12652      26.2011      28.3285   0.00085138   3.0633e-05
pr_1      2.35454e-27  2.75591e-16  1.23546e-25  2.53849e-22  2.75591e-16  1.68117e-28
pr_5     -1.00289e-31  3.80391e-25  7.73928e-17  1.32327e-21  2.43566e-26  7.73941e-17

Temperature = 550 K

High Pressure Rate Coefficients:

From\To           w_1          w_2          w_6          w_7         pr_1         pr_5
w_1               ***      58874.8          ***          ***          ***          ***
w_2        1.2812e-05          ***  0.000315209      8.38543      4662.65          ***
w_6               ***   0.00751982          ***      1526.23          ***      272.347
w_7               ***       20.153      153.754          ***          ***          ***
pr_1              ***  6.24894e-16          ***          ***          ***          ***
pr_5              ***          ***   1.7517e-16          ***          ***          ***

Temperature = 550 K    Pressure = 7.6 torr

From\To           w_1          w_2          w_6          w_7         pr_1         pr_5
w_1           31880.6      5217.19      3.42442      24.3351      26633.8      1.84517
w_2       1.13851e-06       1413.3     0.100075      3.72019      1409.48   0.00673588
w_6       1.76788e-08      2.38809       1577.5       1386.7      8.96606       179.44
w_7       1.27228e-08      8.94019      139.697       160.15      8.76598      2.74722
pr_1      7.73983e-25  1.88861e-16  5.03659e-20  4.88907e-19   1.8942e-16  1.96997e-20
pr_5      6.13871e-27  1.03314e-19  1.15407e-16  1.75447e-17  2.25544e-18   1.3531e-16

Temperature = 550 K    Pressure = 76 torr

From\To           w_1          w_2          w_6          w_7         pr_1         pr_5
w_1           47577.7      15502.5      1.48367      32.0567      32041.2     0.378325
w_2       3.37527e-06      2919.49    0.0359588      6.10942      2913.35  0.000959577
w_6       7.69296e-09     0.857927      1753.98      1503.35      1.27615      248.496
w_7       1.67618e-08      14.6829      151.449      171.747      4.98002     0.635522
pr_1      9.34269e-25  3.90441e-16  7.16884e-21  2.77723e-19  3.90727e-16  9.98599e-22
pr_5      1.26293e-27  1.47209e-20   1.5983e-16  4.05768e-18  1.14331e-19  1.64016e-16

Temperature = 550 K    Pressure = 760 torr

From\To           w_1          w_2          w_6          w_7         pr_1         pr_5
w_1           56081.3      34550.9     0.267595      21.6765      21508.4    0.0251915
w_2       7.51912e-06       4139.8   0.00761977       7.7098      4132.09  5.68729e-05
w_6       1.38895e-09     0.181786      1789.93      1522.61    0.0767685      267.053
w_7       1.13361e-08      18.5292       153.39      173.459      1.45982     0.080765
pr_1      6.27292e-25  5.53787e-16  4.31256e-22  8.14074e-20  5.53868e-16  1.72851e-23
pr_5      8.41167e-29  8.72582e-22  1.71765e-16  5.15652e-19    1.979e-21  1.72284e-16

Temperature = 550 K    Pressure = 7600 torr

From\To           w_1          w_2          w_6          w_7         pr_1         pr_5
w_1           58387.5      51797.7    0.0393091      6.52215      6583.26   0.00127443
w_2        1.1272e-05      4587.54   0.00124155      8.23557      4579.31  2.84751e-06
w_6       2.03571e-10    0.0296193      1794.48      1524.82     0.003618       269.63
w_7       3.41047e-09      19.7929      153.612      173.646     0.233427   0.00839286
pr_1      1.92001e-25  6.13725e-16  2.03251e-23   1.3017e-20  6.13738e-16  2.77302e-25
pr_5      4.25401e-30  4.36932e-23  1.73423e-16  5.35853e-20  3.17487e-23  1.73477e-16

Temperature = 550 K    Pressure = 76000 torr

From\To           w_1          w_2          w_6          w_7         pr_1         pr_5
w_1           58727.6      57757.3    0.0244225     0.952096      969.328   3.5626e-05
w_2       1.25688e-05      4666.13  0.000405971      8.32342       4657.8  2.97586e-07
w_6       1.19967e-10    0.0096876      1794.96      1525.04  0.000319548      269.904
w_7       4.90074e-10       20.004      153.634      173.665    0.0261725  0.000842891
pr_1      2.82704e-26  6.24245e-16  1.80034e-24  1.45964e-21  6.24246e-16  4.81021e-27
pr_5      9.87784e-32  4.60078e-24  1.73599e-16  5.37187e-21  5.50727e-25  1.73604e-16

Temperature = 600 K

High Pressure Rate Coefficients:

From\To           w_1          w_2          w_6          w_7         pr_1         pr_5
w_1               ***       207361          ***          ***          ***          ***
w_2       0.000167864          ***   0.00640763      49.6522      32933.7          ***
w_6               ***     0.119439          ***      4709.81          ***      1817.32
w_7               ***      135.984      691.994          ***          ***          ***
pr_1              ***  1.26549e-15          ***          ***          ***          ***
pr_5              ***          ***   3.5202e-16          ***          ***          ***

Temperature = 600 K    Pressure = 7.6 torr

From\To           w_1          w_2          w_6          w_7         pr_1         pr_5
w_1             70917      6347.49      8.66011      49.6147      64504.4      6.84037
w_2       5.18216e-06      6186.28     0.546689      14.1307      6171.54     0.064624
w_6       1.29022e-07      10.1952      4885.44       3861.3      62.3662      951.583
w_7       1.10074e-07      38.6846      567.282      702.807      68.7587      28.0818
pr_1      1.97928e-24  2.36811e-16  1.28535e-19  9.65303e-19  2.37988e-16  8.34554e-20
pr_5      1.97201e-26  2.33068e-19   1.8425e-16  3.70713e-17  7.84197e-18  2.29396e-16

Temperature = 600 K    Pressure = 76 torr

From\To           w_1          w_2          w_6          w_7         pr_1         pr_5
w_1            132194      25411.5       6.0744      97.9178       106676      2.32594
w_2       2.06127e-05      15619.1     0.268845      28.4095      15590.4    0.0135865
w_6       9.13447e-08      5.01251      6094.81      4537.02      13.0748      1539.71
w_7       2.17023e-07      77.8013      666.602      805.272      52.0196      8.84906
pr_1      3.31359e-24  5.98932e-16  2.69494e-20  7.30037e-19  5.99695e-16  6.57243e-21
pr_5      6.78784e-27  4.90216e-20  2.98242e-16  1.16686e-17  6.17585e-19  3.10577e-16

Temperature = 600 K    Pressure = 760 torr

From\To           w_1          w_2          w_6          w_7         pr_1         pr_5
w_1            182705      79612.6      1.79515      99.6878       102991     0.265331
w_2       6.44635e-05      26212.1    0.0752739      41.7507      26170.3   0.00114078
w_6       2.70713e-08      1.40325       6446.6      4684.82      1.13143      1759.25
w_7       2.20977e-07      114.344      688.322      824.146        20.16      1.32034
pr_1      3.20351e-24  1.00558e-15   2.3321e-21   2.8287e-19  1.00587e-15  1.72378e-22
pr_5      7.75453e-28  4.11746e-21  3.40772e-16  1.74074e-18  1.61977e-20  3.42533e-16

Temperature = 600 K    Pressure = 7600 torr

From\To           w_1          w_2          w_6          w_7         pr_1         pr_5
w_1            202740       157724      0.40341      43.4434      44971.4    0.0218287
w_2       0.000127683      31631.2    0.0158948       47.858      31583.3  7.90668e-05
w_6       6.08694e-09     0.296287       6500.8      4704.04    0.0775059      1796.39
w_7        9.6313e-08       131.07      691.146      826.372      4.01269     0.142692
pr_1       1.3989e-24   1.2136e-15  1.59767e-22  5.62999e-20  1.21365e-15  3.91666e-24
pr_5       6.3803e-29  2.85455e-22  3.47966e-16  1.88121e-19  3.68032e-22  3.48155e-16

Temperature = 600 K    Pressure = 76000 torr

From\To           w_1          w_2          w_6          w_7         pr_1         pr_5
w_1            206521       198268    0.0787071      7.91735      8245.33  0.000894027
w_2       0.000160503      32855.6   0.00728978      49.1654      32806.4  1.08875e-05
w_6       1.20074e-09     0.135876      6506.77      4706.06   0.00887992      1800.56
w_7       1.75705e-08      134.651      691.443      826.602     0.493462    0.0144038
pr_1      2.56481e-25   1.2606e-15  1.82538e-23  6.92329e-21   1.2606e-15  8.86923e-26
pr_5      2.63507e-30   3.9046e-23  3.48775e-16  1.89513e-20  8.33406e-24  3.48794e-16

Temperature = 650 K

High Pressure Rate Coefficients:

From\To           w_1          w_2          w_6          w_7         pr_1         pr_5
w_1               ***       680236          ***          ***          ***          ***
w_2        0.00168155          ***     0.084749      230.819       173865          ***
w_6               ***      1.27835          ***      12506.5          ***      9140.04
w_7               ***      702.393      2523.07          ***          ***          ***
pr_1              ***  2.34431e-15          ***          ***          ***          ***
pr_5              ***          ***  6.48708e-16          ***          ***          ***

Temperature = 650 K    Pressure = 7.6 torr

From\To           w_1          w_2          w_6          w_7         pr_1         pr_5
w_1            135747       6476.8      17.2015      82.6813       129151      19.2383
w_2       1.67245e-05      18958.4      2.00368      38.6623      18917.3     0.385978
w_6        6.2534e-07      30.2753      12653.6      8742.22      291.108      3590.04
w_7        6.2352e-07       117.46      1762.97      2417.72      357.774      179.521
pr_1      4.14405e-24  2.53152e-16  2.60078e-19  1.58854e-18  2.55268e-16  2.67455e-19
pr_5      4.90094e-26  4.12844e-19  2.54288e-16  6.34466e-17  2.12355e-17  3.39383e-16

Temperature = 650 K    Pressure = 76 torr

From\To           w_1          w_2          w_6          w_7         pr_1         pr_5
w_1            312597      34924.6      18.2532      233.039       277412      9.93646
w_2       8.69596e-05        58268      1.34551      95.8137      58170.7     0.119378
w_6       6.74966e-07      20.3102      18539.1      11520.1      88.0446      6910.59
w_7       1.75281e-06      291.482      2323.99      3047.23      353.464      78.2984
pr_1      9.19196e-24  7.83217e-16  7.86898e-20  1.56772e-18  7.84895e-16  3.15899e-20
pr_5      2.61305e-26  1.27606e-19   4.9042e-16  2.75688e-17   2.5082e-18  5.20624e-16

Temperature = 650 K    Pressure = 760 torr

From\To           w_1          w_2          w_6          w_7         pr_1         pr_5
w_1            523075       153204      8.44612      344.766       369517      1.83071
w_2       0.000379099       117774     0.502737      168.403       117605    0.0141539
w_6       3.14393e-07      7.58557      21006.9      12351.8      10.8052      8636.72
w_7       2.59259e-06      512.445      2491.87      3197.15      178.475      14.3645
pr_1      1.23123e-23  1.58551e-15  9.65625e-21  7.91072e-19  1.58631e-15  1.23632e-21
pr_5      4.84201e-27   1.5138e-20  6.12984e-16  5.05407e-18  9.81623e-20  6.18151e-16

Temperature = 650 K    Pressure = 7600 torr

From\To           w_1          w_2          w_6          w_7         pr_1         pr_5
w_1            644211       416172      2.94957      216.119       227820     0.236811
w_2        0.00102885       159803      0.14056      214.359       159588   0.00131235
w_6       1.09965e-07      2.12033      21491.2      12481.4      1.04574      9006.65
w_7       1.62557e-06      652.304         2518      3216.95      44.9841      1.65623
pr_1      7.59378e-24   2.1518e-15  9.34709e-22  1.99334e-19    2.152e-15  3.84718e-23
pr_5      6.26689e-28  1.40461e-21  6.39241e-16  5.82684e-19  3.05461e-21  6.39828e-16

Temperature = 650 K    Pressure = 76000 torr

From\To           w_1          w_2          w_6          w_7         pr_1         pr_5
w_1            674630       620645      0.92266       51.099      53932.6    0.0145618
w_2        0.00153424       172324     0.086882      227.306       172096  0.000238024
w_6        3.4403e-08      1.31053      21549.2      12495.7     0.154835      9052.03
w_7       3.84383e-07      691.703       2520.9      3219.05      6.27966      0.16883
pr_1      1.79766e-24  2.32046e-15  1.38406e-22  2.78249e-20  2.32049e-15  1.13421e-24
pr_5      3.85366e-29  2.54819e-22  6.42462e-16  5.93959e-20  9.00544e-23  6.42521e-16

Temperature = 700 K

High Pressure Rate Coefficients:

From\To           w_1          w_2          w_6          w_7         pr_1         pr_5
w_1               ***  2.04305e+06          ***          ***          ***          ***
w_2         0.0132064          ***     0.792769      881.542       729156          ***
w_6               ***      9.95108          ***      29392.5          ***        36778
w_7               ***      2923.51      7765.57          ***          ***          ***
pr_1              ***  4.04239e-15          ***          ***          ***          ***
pr_5              ***          ***  1.11508e-15          ***          ***          ***

Temperature = 700 K    Pressure = 7.6 torr

From\To           w_1          w_2          w_6          w_7         pr_1         pr_5
w_1            229957      6203.41      28.0898      115.135       223566      44.4004
w_2       4.29475e-05      45767.5      5.52051        84.57      45675.8      1.62091
w_6       2.20296e-06      69.2494        27899      16527.4      982.902      10319.4
w_7       2.52255e-06      279.284      4360.27      6754.04      1329.42      785.062
pr_1      7.35777e-24  2.47889e-16  4.33163e-19  2.22994e-18  2.51237e-16  6.84561e-19
pr_5      1.00463e-25  6.15735e-19   3.1057e-16  9.11919e-17  4.69934e-17  4.49371e-16

Temperature = 700 K    Pressure = 76 torr

From\To           w_1          w_2          w_6          w_7         pr_1         pr_5
w_1            634946      41956.4      42.9099      451.463       592463        32.18
w_2       0.000276138       164814      4.88586      250.546       164558     0.713608
w_6       3.42244e-06      61.3583      49274.2      25059.2      419.242      23734.3
w_7       9.69663e-06      830.085      6619.29      9612.77       1690.2      473.189
pr_1      2.08458e-23  9.07199e-16   1.8515e-19  2.83212e-18  9.10333e-16  1.16837e-19
pr_5      7.76836e-26  2.70772e-19  7.19171e-16  5.44537e-17  8.02058e-18  7.81916e-16

Temperature = 700 K    Pressure = 760 torr

From\To           w_1          w_2          w_6          w_7         pr_1         pr_5
w_1       1.29086e+06       249602       29.576      935.347  1.04028e+06      8.98049
w_2         0.0016186       399125      2.41795      528.132       398594     0.118581
w_6        2.3899e-06      30.3703      62039.4      28591.1      72.1829      33345.7
w_7       2.00416e-05      1751.25      7553.77        10511      1095.15      110.855
pr_1      3.72146e-23  2.20806e-15  3.18658e-20  1.83271e-18  2.20993e-15  6.72621e-21
pr_5      2.20391e-26  4.50348e-20    1.011e-15  1.27266e-17  4.61737e-19  1.02423e-15

Temperature = 700 K    Pressure = 7600 torr

From\To           w_1          w_2          w_6          w_7         pr_1         pr_5
w_1       1.82536e+06       937067      15.3616      829.477       887443      1.75607
w_2        0.00605889       624106     0.897435      768.107       623337    0.0142943
w_6       1.24599e-06      11.2673      65326.4      29279.3      9.61766      36026.3
w_7       1.77774e-05      2547.29      7735.66      10648.5      351.446      14.0768
pr_1       3.1805e-23  3.45559e-15  4.24711e-21   5.8767e-19  3.45618e-15  2.80578e-22
pr_5      4.31946e-27  5.43733e-21  1.09229e-15  1.61549e-18  1.92609e-20  1.09393e-15

Temperature = 700 K    Pressure = 76000 torr

From\To           w_1          w_2          w_6          w_7         pr_1         pr_5
w_1       2.00766e+06  1.72956e+06      6.84008       261.09       277837     0.163866
w_2         0.0111801       713669     0.733058      858.531       712810   0.00339713
w_6       5.54961e-07      9.20166      65770.5        29362      1.83468      36397.5
w_7       5.59675e-06      2847.19      7757.53      10663.7      57.4826      1.46006
pr_1        9.957e-24  3.95176e-15  8.10321e-22  9.60973e-20  3.95186e-15  1.06533e-23
pr_5      4.03105e-28  1.29288e-21  1.10355e-15  1.67553e-19  7.31325e-22  1.10371e-15

Temperature = 750 K

High Pressure Rate Coefficients:

From\To           w_1          w_2          w_6          w_7         pr_1         pr_5
w_1               ***  5.59183e+06          ***          ***          ***          ***
w_2         0.0834788          ***      5.59301      2865.59  2.54095e+06          ***
w_6               ***      59.7628          ***        62491          ***       123710
w_7               ***      10201.9      20820.9          ***          ***          ***
pr_1              ***  6.57321e-15          ***          ***          ***          ***
pr_5              ***          ***  1.81075e-15          ***          ***          ***

Temperature = 750 K    Pressure = 7.6 torr

From\To           w_1          w_2          w_6          w_7         pr_1         pr_5
w_1            353718      5021.28      40.5234      137.215       348431      87.9987
w_2       9.03109e-05      89965.5      11.9025      151.897      89796.8      4.90393
w_6       6.10463e-06      127.061      54124.7        27204       2594.5      24199.2
w_7       7.84885e-06       535.48      9031.51      15864.4      3813.96      2483.45
pr_1      1.14499e-23  2.19868e-16  6.24029e-19   2.7837e-18  2.24737e-16  1.46122e-18
pr_5      1.75616e-25  7.65942e-19  3.47504e-16  1.11635e-16  8.83428e-17  5.48248e-16

Temperature = 750 K    Pressure = 76 torr

From\To           w_1          w_2          w_6          w_7         pr_1         pr_5
w_1       1.13387e+06      44778.6      83.4311      741.938  1.08819e+06      84.5207
w_2       0.000698322       372833      13.5371      530.586       372286      3.04596
w_6       1.28949e-05      144.706       114527      47521.4      1501.82      65359.1
w_7       3.97543e-05      1883.92      15820.6      25885.2      6128.97      2051.69
pr_1      4.01851e-23  9.46307e-16  3.63701e-19  4.47393e-18  9.51491e-16  3.46471e-19
pr_5      1.88698e-25  4.74489e-19  9.54408e-16  9.07806e-17   2.0947e-17  1.06661e-15

Temperature = 750 K    Pressure = 760 torr

From\To           w_1          w_2          w_6          w_7         pr_1         pr_5
w_1       2.75592e+06       351544      81.3516      2076.18  2.40219e+06      33.5779
w_2        0.00529334  1.07037e+06      8.79563      1335.96  1.06902e+06     0.711578
w_6       1.28652e-05      94.1009       164753      59091.2      358.082       105210
w_7        0.00011031      4754.14        19687      30076.8      5003.67       631.96
pr_1      9.21802e-23   2.7566e-15  8.66445e-20  3.64565e-18  2.76036e-15  2.89004e-20
pr_5      7.77986e-26  1.10895e-19  1.53977e-15  2.77984e-17  1.74726e-18  1.56943e-15

Temperature = 750 K    Pressure = 7600 torr

From\To           w_1          w_2          w_6          w_7         pr_1         pr_5
w_1       4.56076e+06  1.80359e+06      60.4864      2540.43  2.75457e+06      9.48336
w_2          0.026949  1.95896e+06      4.30708       2264.8  1.95669e+06     0.109862
w_6       9.64294e-06      46.0518       182016      62006.5      64.2958       119899
w_7       0.000134958      8062.71      20659.4      30844.4      2030.63       91.631
pr_1      1.06384e-22   5.0605e-15  1.55627e-20  1.47683e-18    5.062e-15  1.59718e-21
pr_5      2.21306e-26  1.71689e-20  1.75496e-15  4.02607e-18  9.65625e-20   1.7591e-15

Temperature = 750 K    Pressure = 76000 torr

From\To           w_1          w_2          w_6          w_7         pr_1         pr_5
w_1       5.40036e+06  4.24527e+06      38.4187      1078.93  1.15397e+06      1.34084
w_2         0.0633789  2.43246e+06      4.59229      2734.41  2.42972e+06    0.0338599
w_6       6.12752e-06      49.0717       184740      62401.4      15.7151       122274
w_7       5.73366e-05      9734.83        20791      30934.2      398.583      9.78194
pr_1      4.45708e-23  6.28542e-15  3.80484e-21  2.89669e-19  6.28572e-15  7.69607e-23
pr_5      3.13037e-27  5.29629e-21  1.78973e-15  4.29737e-19  4.65291e-21  1.79017e-15

Temperature = 800 K

High Pressure Rate Coefficients:

From\To           w_1          w_2          w_6          w_7         pr_1         pr_5
w_1               ***  1.39884e+07          ***          ***          ***          ***
w_2           0.43594          ***      31.2788      8150.52  7.61155e+06          ***
w_6               ***      289.871          ***       122267          ***       359534
w_7               ***      30781.2      49825.7          ***          ***          ***
pr_1              ***    1.018e-14          ***          ***          ***          ***
pr_5              ***          ***  2.80483e-15          ***          ***          ***

Temperature = 800 K    Pressure = 7.6 torr

From\To           w_1          w_2          w_6          w_7         pr_1         pr_5
w_1               ***          ***          ***          ***          ***          ***
w_2               ***          ***          ***          ***          ***          ***
w_6               ***          ***          ***          ***          ***          ***
w_7               ***          ***          ***          ***          ***          ***
pr_1              ***          ***          ***          ***  5.31804e-18  5.31804e-18
pr_5              ***          ***          ***          ***  2.87475e-16  2.87475e-16

Temperature = 800 K    Pressure = 76 torr

From\To           w_1          w_2          w_6          w_7         pr_1         pr_5
w_1               ***          ***          ***          ***          ***          ***
w_2               ***          ***          ***          ***          ***          ***
w_6               ***          ***          ***          ***          ***          ***
w_7               ***          ***          ***      46742.5      22351.4      32724.1
pr_1              ***          ***          ***  7.36861e-18   9.1316e-18   4.4936e-19
pr_5              ***          ***          ***  5.83173e-16  2.42909e-17  7.11428e-16

Temperature = 800 K    Pressure = 760 torr

From\To           w_1          w_2          w_6          w_7         pr_1         pr_5
w_1               ***          ***          ***          ***          ***          ***
w_2               ***          ***          ***          ***          ***          ***
w_6               ***          ***       391004       110277      1025.83       279110
w_7               ***          ***      44929.9      76315.1      28960.6      2789.42
pr_1              ***          ***  1.48332e-19  1.02558e-17  1.05607e-17  1.08733e-19
pr_5              ***          ***  2.17633e-15  5.35864e-17  5.87773e-18  2.23563e-15

Temperature = 800 K    Pressure = 7600 torr

From\To           w_1          w_2          w_6          w_7         pr_1         pr_5
w_1        1.0056e+07       707603      195.511      8945.04  9.33922e+06      39.6779
w_2         0.0904425  4.91115e+06      15.5464      5420.76  4.90571e+06     0.608499
w_6        5.4311e-05      149.738       463164       120393      328.896       342293
w_7       0.000768359      20465.9      49061.7      79877.5      9872.08      477.775
pr_1      4.73215e-22  6.44221e-15  4.73426e-20  3.62733e-18  6.44589e-15  7.41504e-21
pr_5      9.00134e-26  4.34155e-20   2.6703e-15   9.1507e-18  4.00832e-19  2.67989e-15

Temperature = 800 K    Pressure = 76000 torr

From\To           w_1          w_2          w_6          w_7         pr_1         pr_5
w_1       1.31198e+07  9.12875e+06      169.389      3720.91  3.98715e+06      8.31903
w_2          0.284615  7.00267e+06      22.1681      7487.81  6.99516e+06     0.247747
w_6       4.89018e-05      205.541       476873       121989      102.888       354576
w_7       0.000437482      28278.2      49712.6      80326.6      2282.49      53.3074
pr_1      1.66307e-22   9.3538e-15   1.4856e-20  8.10226e-19  9.35463e-15  4.45312e-22
pr_5      1.87401e-26  1.79292e-20  2.76615e-15  1.02055e-18   2.4072e-20  2.76722e-15

Temperature = 850 K

High Pressure Rate Coefficients:

From\To           w_1          w_2          w_6          w_7         pr_1         pr_5
w_1               ***  3.21969e+07          ***          ***          ***          ***
w_2           1.92712          ***      144.168      20730.8  2.01177e+07          ***
w_6               ***      1176.94          ***       223134          ***       925951
w_7               ***      82264.4       108461          ***          ***          ***
pr_1              ***  1.51325e-14          ***          ***          ***          ***
pr_5              ***          ***  4.17563e-15          ***          ***          ***

Temperature = 850 K    Pressure = 7.6 torr

From\To           w_1          w_2          w_6          w_7         pr_1         pr_5
w_1               ***          ***          ***          ***          ***          ***
w_2               ***          ***          ***          ***          ***          ***
w_6               ***          ***          ***          ***          ***          ***
w_7               ***          ***          ***      43722.4      17213.3      26753.9
pr_1              ***          ***          ***  4.41627e-18  9.00532e-18  4.56433e-18
pr_5              ***          ***          ***  3.35945e-16   2.2339e-16  5.61216e-16

Temperature = 850 K    Pressure = 76 torr

From\To           w_1          w_2          w_6          w_7         pr_1         pr_5
w_1               ***          ***          ***          ***          ***          ***
w_2               ***          ***          ***          ***          ***          ***
w_6               ***          ***       399707       112970      8964.61       277048
w_7               ***          ***      54058.9       123730      49351.1      21021.4
pr_1              ***          ***  8.69913e-19  9.31353e-18  1.20655e-17  1.83043e-18
pr_5              ***          ***  1.14878e-15  2.24568e-16   8.9586e-17  1.46391e-15

Temperature = 850 K    Pressure = 760 torr

From\To           w_1          w_2          w_6          w_7         pr_1         pr_5
w_1               ***          ***          ***          ***          ***          ***
w_2               ***  4.52793e+06      60.3938      5185.89  4.52268e+06      11.5011
w_6               ***      491.183       824264       186249      4265.77       633258
w_7               ***      20526.3      90451.8       173991      52705.4      10307.8
pr_1              ***  3.31407e-15  3.93957e-19   1.0083e-17  3.32485e-15  2.99589e-19
pr_5              ***  4.21557e-19  2.84841e-15  9.68622e-17  1.46627e-17  2.96036e-15

Temperature = 850 K    Pressure = 7600 torr

From\To           w_1          w_2          w_6          w_7         pr_1         pr_5
w_1       1.97452e+07  4.42848e+06      480.505      13725.7  1.53024e+07      132.341
w_2          0.266548  1.13291e+07      49.0682      12070.3  1.13169e+07      2.87926
w_6       0.000234807      402.145  1.07488e+06       216562      1338.24       856580
w_7        0.00325718      47883.1       105264       187955      32694.6       2113.6
pr_1      6.86982e-22  8.48145e-15  1.23353e-19  6.22834e-18  8.48783e-15  2.84953e-20
pr_5      2.90191e-25  1.06005e-19  3.86253e-15  1.96417e-17  1.39464e-18  3.88368e-15

Temperature = 850 K    Pressure = 76000 torr

From\To           w_1          w_2          w_6          w_7         pr_1         pr_5
w_1       2.88763e+07  1.75063e+07      602.606      10559.5  1.13588e+07      40.5688
w_2           1.04821  1.76182e+07      86.3717      18155.2     1.76e+07      1.41219
w_6       0.000294324      705.463  1.13322e+06       222252      524.049       909739
w_7        0.00250694        72043       108033       189898      9571.76      250.451
pr_1      5.11805e-22  1.32362e-14  4.83185e-20  1.81677e-18   1.3238e-14  2.11629e-21
pr_5      8.93665e-26   5.2064e-20  4.10252e-15  2.32394e-18  1.03577e-19    4.105e-15

Temperature = 900 K

High Pressure Rate Coefficients:

From\To           w_1          w_2          w_6          w_7         pr_1         pr_5
w_1               ***  6.87284e+07          ***          ***          ***          ***
w_2           7.36963          ***      564.784      47977.2  4.78821e+07          ***
w_6               ***      4115.22          ***       383927          ***  2.15545e+06
w_7               ***       198507       218011          ***          ***          ***
pr_1              ***  2.17233e-14          ***          ***          ***          ***
pr_5              ***          ***  6.01011e-15          ***          ***          ***

Temperature = 900 K    Pressure = 7.6 torr

From\To           w_1          w_2          w_6          w_7         pr_1         pr_5
w_1               ***          ***          ***          ***          ***          ***
w_2               ***          ***          ***          ***          ***          ***
w_6               ***          ***          ***          ***          ***          ***
w_7               ***          ***          ***          ***          ***          ***
pr_1              ***          ***          ***          ***  9.69243e-18  9.69243e-18
pr_5              ***          ***          ***          ***  4.34047e-16  4.34047e-16

Temperature = 900 K    Pressure = 76 torr

From\To           w_1          w_2          w_6          w_7         pr_1         pr_5
w_1               ***          ***          ***          ***          ***          ***
w_2               ***          ***          ***          ***          ***          ***
w_6               ***          ***          ***          ***          ***          ***
w_7               ***          ***          ***       200348       102108       136543
pr_1              ***          ***          ***  1.04719e-17  1.53688e-17  2.89481e-18
pr_5              ***          ***          ***  6.27107e-16  1.29635e-16  8.76635e-16

Temperature = 900 K    Pressure = 760 torr

From\To           w_1          w_2          w_6          w_7         pr_1         pr_5
w_1               ***          ***          ***          ***          ***          ***
w_2               ***          ***          ***          ***          ***          ***
w_6               ***          ***  1.58778e+06       293462      10424.6  1.28231e+06
w_7               ***          ***       166321       360945       168066      28308.1
pr_1              ***          ***  6.52515e-19  1.84203e-17  1.99217e-17  7.60618e-19
pr_5              ***          ***  3.55736e-15  1.41245e-16   3.4062e-17  3.73294e-15

Temperature = 900 K    Pressure = 7600 torr

From\To           w_1          w_2          w_6          w_7         pr_1         pr_5
w_1       3.49982e+07  5.24431e+06      1048.68      26323.2  2.97261e+07      371.505
w_2          0.618673  2.13456e+07      120.643      22117.4  2.13233e+07      10.1329
w_6        0.00081803      906.113  2.28621e+06       364764      4502.91  1.91604e+06
w_7         0.0114617      91423.6       207108       406973       101112      7329.01
pr_1      1.45735e-21  9.38287e-15  2.81049e-19  1.13846e-17  9.39463e-15  9.37466e-20
pr_5      7.99765e-25  2.06715e-19  5.34141e-15  3.60963e-17  4.19816e-18  5.38191e-15

Temperature = 900 K    Pressure = 76000 torr

From\To           w_1          w_2          w_6          w_7         pr_1         pr_5
w_1       5.78891e+07  2.97178e+07      1782.63      26118.5  2.81432e+07      160.064
w_2           3.19091  3.88268e+07      275.486      38929.6  3.87876e+07      6.32284
w_6        0.00139213      2010.62  2.49097e+06       381350      2199.79  2.10541e+06
w_7         0.0115735       161066       216548       414202      35639.6        948.8
pr_1      1.37161e-21  1.75802e-14  1.37224e-19  3.92443e-18  1.75843e-14  8.51423e-21
pr_5      3.48488e-25  1.28973e-19  5.87058e-15  4.66064e-18  3.81285e-19  5.87575e-15

Temperature = 950 K

High Pressure Rate Coefficients:

From\To           w_1          w_2          w_6          w_7         pr_1         pr_5
w_1               ***  1.37154e+08          ***          ***          ***          ***
w_2           24.8443          ***      1927.51       102447    1.043e+08          ***
w_6               ***      12675.9          ***       628216          ***  4.60668e+06
w_7               ***       439183       409519          ***          ***          ***
pr_1              ***   3.0264e-14          ***          ***          ***          ***
pr_5              ***          ***  8.40341e-15          ***          ***          ***

Temperature = 950 K    Pressure = 7.6 torr

From\To           w_1          w_2          w_6          w_7         pr_1         pr_5
w_1               ***          ***          ***          ***          ***          ***
w_2               ***          ***          ***          ***          ***          ***
w_6               ***          ***          ***          ***          ***          ***
w_7               ***          ***          ***       117125      59690.3      91643.1
pr_1              ***          ***          ***  3.26292e-18  1.43623e-17  1.01464e-17
pr_5              ***          ***          ***  2.07114e-16  4.19488e-16  6.87094e-16

Temperature = 950 K    Pressure = 76 torr

From\To           w_1          w_2          w_6          w_7         pr_1         pr_5
w_1               ***          ***          ***          ***          ***          ***
w_2               ***          ***          ***          ***          ***          ***
w_6               ***          ***  1.06189e+06       213774      33074.9       813408
w_7               ***          ***       136352       390213       176747      79392.7
pr_1              ***          ***  1.44479e-18   1.1746e-17  1.90918e-17  5.83452e-18
pr_5              ***          ***   1.3588e-15  2.38801e-16  2.41219e-16  1.83966e-15

Temperature = 950 K    Pressure = 760 torr

From\To           w_1          w_2          w_6          w_7         pr_1         pr_5
w_1               ***          ***          ***          ***          ***          ***
w_2               ***          ***          ***          ***          ***          ***
w_6               ***          ***  2.76156e+06       425662      23796.4  2.30984e+06
w_7               ***          ***       276258       685699       343274      69503.4
pr_1              ***          ***  1.05804e-18  2.32035e-17   2.6051e-17  1.67736e-18
pr_5              ***          ***  4.16016e-15  2.00197e-16  6.93478e-17  4.43037e-15

Temperature = 950 K    Pressure = 7600 torr

From\To           w_1          w_2          w_6          w_7         pr_1         pr_5
w_1       5.69296e+07  7.12463e+06      1988.53      43045.3  4.97591e+07      910.458
w_2           1.32637  3.81153e+07      270.577      38595.6  3.80764e+07      32.0737
w_6        0.00238212      1817.08  4.46456e+06       577233      12772.7  3.87273e+06
w_7         0.0334086       165222       376166       818435       254520      22526.9
pr_1      2.55964e-21  1.07654e-14  5.65288e-19   1.7503e-17  1.07838e-14  2.68675e-19
pr_5      1.93001e-24  3.87899e-19  7.05953e-15  6.34431e-17  1.11079e-17  7.13447e-15

Temperature = 950 K    Pressure = 76000 torr

From\To           w_1          w_2          w_6          w_7         pr_1         pr_5
w_1       1.06481e+08  4.59374e+07       4485.3      55994.5  6.04826e+07      527.624
w_2           8.33828  7.71929e+07      749.078        75831  7.71163e+07      23.5951
w_6        0.00534469      4944.61  5.09276e+06       621002      7695.57  4.45912e+06
w_7         0.0434333       325052       404813       842457       109345      3246.54
pr_1      3.18625e-21   2.2328e-14  3.40674e-19  7.44699e-18  2.23358e-14  2.96147e-20
pr_5      1.14502e-24   2.8522e-19  8.13412e-15  9.09256e-18  1.22437e-18  8.14472e-15

Temperature = 1000 K

High Pressure Rate Coefficients:

From\To           w_1          w_2          w_6          w_7         pr_1         pr_5
w_1               ***  2.57794e+08          ***          ***          ***          ***
w_2           75.0371          ***      5846.08       204140   2.1065e+08          ***
w_6               ***        35033          ***       984457          ***  9.15383e+06
w_7               ***       902020       725893          ***          ***          ***
pr_1              ***  4.10819e-14          ***          ***          ***          ***
pr_5              ***          ***  1.14583e-14          ***          ***          ***

Temperature = 1000 K    Pressure = 7.6 torr

From\To           w_1          w_2          w_6          w_7         pr_1         pr_5
w_1               ***          ***          ***          ***          ***          ***
w_2               ***          ***          ***          ***          ***          ***
w_6               ***          ***          ***          ***          ***          ***
w_7               ***          ***          ***          ***          ***          ***
pr_1              ***          ***          ***          ***  1.64357e-17  1.64357e-17
pr_5              ***          ***          ***          ***  6.32162e-16  6.32162e-16

Temperature = 1000 K    Pressure = 76 torr

From\To           w_1          w_2          w_6          w_7         pr_1         pr_5
w_1               ***          ***          ***          ***          ***          ***
w_2               ***          ***          ***          ***          ***          ***
w_6               ***          ***          ***          ***          ***          ***
w_7               ***          ***          ***       555860       298435       367355
pr_1              ***          ***          ***  1.20632e-17  2.32445e-17  8.79559e-18
pr_5              ***          ***          ***  5.71135e-16  3.38303e-16  1.02239e-15

Temperature = 1000 K    Pressure = 760 torr

From\To           w_1          w_2          w_6          w_7         pr_1         pr_5
w_1               ***          ***          ***          ***          ***          ***
w_2               ***          ***          ***          ***          ***          ***
w_6               ***          ***  4.44993e+06       581186      47495.1  3.81812e+06
w_7               ***          ***       425121  1.20341e+06       638307       145879
pr_1              ***          ***   1.5585e-18  2.80732e-17  3.31009e-17  3.33238e-18
pr_5              ***          ***  4.65625e-15    2.589e-16  1.28172e-16  5.04428e-15

Temperature = 1000 K    Pressure = 7600 torr

From\To           w_1          w_2          w_6          w_7         pr_1         pr_5
w_1       8.61299e+07  7.80007e+06      3401.25      66056.9  7.82584e+07      1998.07
w_2           2.46025  6.01029e+07      521.063      59661.4  6.00426e+07       84.174
w_6        0.00599722      3253.54  8.06666e+06       864014      31524.4  7.16787e+06
w_7          0.084838       262941       636576  1.54018e+06       581056      59607.5
pr_1      4.26674e-21  1.09958e-14  1.03122e-18  2.63387e-17  1.10238e-14  6.82405e-19
pr_5      4.16502e-24  6.40985e-19  8.95497e-15   1.0241e-16  2.62472e-17  9.08427e-15

Temperature = 1000 K    Pressure = 76000 torr

From\To           w_1          w_2          w_6          w_7         pr_1         pr_5
w_1       1.81197e+08   6.4804e+07      9833.25       107371  1.16274e+08      1489.86
w_2           18.9431  1.39007e+08      1761.04       134457  1.38871e+08      74.1784
w_6          0.017193      10642.5  9.74422e+06       965852        23183  8.74454e+06
w_7          0.137876       594009       712159  1.61167e+06       295719      9783.85
pr_1      6.61616e-21  2.69288e-14  7.58929e-19  1.31984e-17  2.69428e-14  9.07487e-20
pr_5      3.24305e-24  5.64472e-19  1.09455e-14  1.66384e-17  3.49044e-18  1.09662e-14

______________________________________________________________________________________

High Pressure Rate Coefficients (Temperature-Species Rate Tables):

   T(K)     w_1->w_1     w_1->w_2     w_1->w_6     w_1->w_7    w_1->pr_1    w_1->pr_5
    300          ***      105.219          ***          ***          ***          ***
    350          ***      353.796          ***          ***          ***          ***
    400          ***      1222.95          ***          ***          ***          ***
    450          ***      4375.49          ***          ***          ***          ***
    500          ***      16065.7          ***          ***          ***          ***
    550          ***      58874.8          ***          ***          ***          ***
    600          ***       207361          ***          ***          ***          ***
    650          ***       680236          ***          ***          ***          ***
    700          ***  2.04305e+06          ***          ***          ***          ***
    750          ***  5.59183e+06          ***          ***          ***          ***
    800          ***  1.39884e+07          ***          ***          ***          ***
    850          ***  3.21969e+07          ***          ***          ***          ***
    900          ***  6.87284e+07          ***          ***          ***          ***
    950          ***  1.37154e+08          ***          ***          ***          ***
   1000          ***  2.57794e+08          ***          ***          ***          ***

   T(K)     w_2->w_1     w_2->w_2     w_2->w_6     w_2->w_7    w_2->pr_1    w_2->pr_5
    300  5.07713e-14          ***  4.72719e-15   4.6151e-06  2.50551e-05          ***
    350  1.01546e-11          ***  2.64685e-12  0.000178844   0.00917929          ***
    400  7.51469e-10          ***  8.87379e-10   0.00506527     0.802517          ***
    450   2.9224e-08          ***  1.33513e-07    0.0907999      26.7861          ***
    500  7.27023e-07          ***   9.0614e-06      1.04951      453.264          ***
    550   1.2812e-05          ***  0.000315209      8.38543      4662.65          ***
    600  0.000167864          ***   0.00640763      49.6522      32933.7          ***
    650   0.00168155          ***     0.084749      230.819       173865          ***
    700    0.0132064          ***     0.792769      881.542       729156          ***
    750    0.0834788          ***      5.59301      2865.59  2.54095e+06          ***
    800      0.43594          ***      31.2788      8150.52  7.61155e+06          ***
    850      1.92712          ***      144.168      20730.8  2.01177e+07          ***
    900      7.36963          ***      564.784      47977.2  4.78821e+07          ***
    950      24.8443          ***      1927.51       102447    1.043e+08          ***
   1000      75.0371          ***      5846.08       204140   2.1065e+08          ***

   T(K)     w_6->w_1     w_6->w_2     w_6->w_6     w_6->w_7    w_6->pr_1    w_6->pr_5
    300          ***  1.13727e-12          ***     0.161651          ***  2.32175e-06
    350          ***  3.16034e-10          ***      1.70421          ***  0.000754614
    400          ***  6.17772e-08          ***      14.2188          ***     0.059367
    450          ***   6.0512e-06          ***      87.7516          ***      1.80866
    500          ***   0.00028935          ***      410.585          ***      28.3026
    550          ***   0.00751982          ***      1526.23          ***      272.347
    600          ***     0.119439          ***      4709.81          ***      1817.32
    650          ***      1.27835          ***      12506.5          ***      9140.04
    700          ***      9.95108          ***      29392.5          ***        36778
    750          ***      59.7628          ***        62491          ***       123710
    800          ***      289.871          ***       122267          ***       359534
    850          ***      1176.94          ***       223134          ***       925951
    900          ***      4115.22          ***       383927          ***  2.15545e+06
    950          ***      12675.9          ***       628216          ***  4.60668e+06
   1000          ***        35033          ***       984457          ***  9.15383e+06

   T(K)     w_7->w_1     w_7->w_2     w_7->w_6     w_7->w_7    w_7->pr_1    w_7->pr_5
    300          ***  2.43388e-06  0.000354354          ***          ***          ***
    350          ***  0.000156023    0.0124519          ***          ***          ***
    400          ***   0.00636878     0.256802          ***          ***          ***
    450          ***     0.150105       3.2007          ***          ***          ***
    500          ***      2.14028      26.2215          ***          ***          ***
    550          ***       20.153      153.754          ***          ***          ***
    600          ***      135.984      691.994          ***          ***          ***
    650          ***      702.393      2523.07          ***          ***          ***
    700          ***      2923.51      7765.57          ***          ***          ***
    750          ***      10201.9      20820.9          ***          ***          ***
    800          ***      30781.2      49825.7          ***          ***          ***
    850          ***      82264.4       108461          ***          ***          ***
    900          ***       198507       218011          ***          ***          ***
    950          ***       439183       409519          ***          ***          ***
   1000          ***       902020       725893          ***          ***          ***

   T(K)    pr_1->w_1    pr_1->w_2    pr_1->w_6    pr_1->w_7   pr_1->pr_1   pr_1->pr_5
    300          ***  1.25017e-18          ***          ***          ***          ***
    350          ***  7.81791e-18          ***          ***          ***          ***
    400          ***  3.28363e-17          ***          ***          ***          ***
    450          ***  1.04955e-16          ***          ***          ***          ***
    500          ***  2.75604e-16          ***          ***          ***          ***
    550          ***  6.24894e-16          ***          ***          ***          ***
    600          ***  1.26549e-15          ***          ***          ***          ***
    650          ***  2.34431e-15          ***          ***          ***          ***
    700          ***  4.04239e-15          ***          ***          ***          ***
    750          ***  6.57321e-15          ***          ***          ***          ***
    800          ***    1.018e-14          ***          ***          ***          ***
    850          ***  1.51325e-14          ***          ***          ***          ***
    900          ***  2.17233e-14          ***          ***          ***          ***
    950          ***   3.0264e-14          ***          ***          ***          ***
   1000          ***  4.10819e-14          ***          ***          ***          ***

   T(K)    pr_5->w_1    pr_5->w_2    pr_5->w_6    pr_5->w_7   pr_5->pr_1   pr_5->pr_5
    300          ***          ***  3.86648e-19          ***          ***          ***
    350          ***          ***   2.3423e-18          ***          ***          ***
    400          ***          ***  9.60774e-18          ***          ***          ***
    450          ***          ***  3.01544e-17          ***          ***          ***
    500          ***          ***    7.808e-17          ***          ***          ***
    550          ***          ***   1.7517e-16          ***          ***          ***
    600          ***          ***   3.5202e-16          ***          ***          ***
    650          ***          ***  6.48708e-16          ***          ***          ***
    700          ***          ***  1.11508e-15          ***          ***          ***
    750          ***          ***  1.81075e-15          ***          ***          ***
    800          ***          ***  2.80483e-15          ***          ***          ***
    850          ***          ***  4.17563e-15          ***          ***          ***
    900          ***          ***  6.01011e-15          ***          ***          ***
    950          ***          ***  8.40341e-15          ***          ***          ***
   1000          ***          ***  1.14583e-14          ***          ***          ***

Capture/Escape Rate Coefficients:

   T(K)          w_1          w_2          w_6          w_7         pr_1         pr_5
    300      105.219  2.96701e-05     0.161653  0.000356787  1.25017e-18  3.86648e-19
    350      353.796   0.00935813      1.70497    0.0126079  7.81791e-18   2.3423e-18
    400      1222.95     0.807582      14.2782     0.263171  3.28363e-17  9.60774e-18
    450      4375.49      26.8769      89.5602      3.35081  1.04955e-16  3.01544e-17
    500      16065.7      454.314      438.888      28.3618  2.75604e-16    7.808e-17
    550      58874.8      4671.04      1798.59      173.907  6.24894e-16   1.7517e-16
    600       207361      32983.4      6527.24      827.977  1.26549e-15   3.5202e-16
    650       680236       174096      21647.8      3225.46  2.34431e-15  6.48708e-16
    700  2.04305e+06       730038      66180.4      10689.1  4.04239e-15  1.11508e-15
    750  5.59183e+06  2.54382e+06       186261      31022.7  6.57321e-15  1.81075e-15
    800  1.39884e+07  7.61973e+06       482090      80606.9    1.018e-14  2.80483e-15
    850  3.21969e+07  2.01386e+07  1.15026e+06       190726  1.51325e-14  4.17563e-15
    900  6.87284e+07  4.79306e+07  2.54349e+06       416519  2.17233e-14  6.01011e-15
    950  1.37154e+08  1.04404e+08  5.24758e+06       848701   3.0264e-14  8.40341e-15
   1000  2.57794e+08   2.1086e+08  1.01733e+07  1.62791e+06  4.10819e-14  1.14583e-14

______________________________________________________________________________________

Pressure-Species Rate Tables:

   Temperature = 300 K

  P(torr)     w_1->w_2     w_1->w_6     w_1->w_7    w_1->pr_1    w_1->pr_5        w_1->
      7.6      103.555  3.53467e-05   0.00299503      1.16973  3.58026e-07      104.806
       76      105.957 -0.000883547   0.00038517     0.168117  1.73063e-09      104.837
      760      129.006    0.0546784  4.10991e-05    0.0184828  2.30443e-10       104.84
     7600      104.838 -6.44653e-10  4.12289e-06   0.00187443   1.1623e-14       104.84
    76000       104.84 -8.17487e-12  4.12613e-07   0.00018773  7.57311e-17       104.84
    O-O      105.219          ***          ***          ***          ***      105.219

   Temperature = 350 K

  P(torr)     w_1->w_2     w_1->w_6     w_1->w_7    w_1->pr_1    w_1->pr_5        w_1->
      7.6      324.829  0.000688115    0.0502384      26.9378  4.91129e-05      351.818
       76       346.82 -0.000309355   0.00960808      5.87709  6.10271e-07      352.699
      760      352.042   0.00671497   0.00123412     0.801648  6.76566e-09      352.796
     7600       352.72     1.36e-08  0.000129865    0.0858201  1.48002e-11      352.805
    76000      352.798  5.73882e-10  1.30737e-05    0.0086578   1.3044e-13      352.806
    O-O      353.796          ***          ***          ***          ***      353.796

   Temperature = 400 K

  P(torr)     w_1->w_2     w_1->w_6     w_1->w_7    w_1->pr_1    w_1->pr_5        w_1->
      7.6       893.32    0.0214524     0.457745      302.366   0.00211461      1196.17
       76      1111.03   0.00132301     0.143437       105.42  5.80169e-05       1216.6
      760      1199.24    0.0102833    0.0258778      20.4443  5.65439e-07       1219.5
     7600      1216.27    0.0750125   0.00310785      2.52172  9.79459e-09      1219.83
    76000       1219.6  8.94618e-08  0.000320184     0.261123  6.15176e-11      1219.86
    O-O      1222.95          ***          ***          ***          ***      1222.95

   Temperature = 450 K

  P(torr)     w_1->w_2     w_1->w_6     w_1->w_7    w_1->pr_1    w_1->pr_5        w_1->
      7.6      2005.33     0.188319      2.51486      1977.47    0.0376162      3985.54
       76      3203.79    0.0258937      1.30641      1084.87   0.00216861      4289.99
      760      4035.34   0.00502805     0.362818      319.862  4.23452e-05      4355.53
     7600      4314.36   -0.0215643    0.0553008      50.3227  7.63953e-07      4364.55
    76000       4359.6   0.00338588   0.00605719      5.55589  4.17598e-08      4365.52
    O-O      4375.49          ***          ***          ***          ***      4375.49

   Temperature = 500 K

  P(torr)     w_1->w_2     w_1->w_6     w_1->w_7    w_1->pr_1    w_1->pr_5        w_1->
      7.6      3592.66     0.985492      9.20652      8539.36     0.340367      12142.5
       76      7785.33     0.247151      7.75282      7096.15    0.0385272      14889.5
      760      12631.9    0.0262598      3.38452      3196.46   0.00142197      15831.8
     7600      15318.8  -0.00775609     0.710406      689.784  4.28974e-05      16009.3
    76000      15945.1    0.0147526    0.0872963      85.5657   9.3169e-07      16030.9
    O-O      16065.7          ***          ***          ***          ***      16065.7

   Temperature = 550 K

  P(torr)     w_1->w_2     w_1->w_6     w_1->w_7    w_1->pr_1    w_1->pr_5        w_1->
      7.6      5217.19      3.42442      24.3351      26633.8      1.84517      31880.6
       76      15502.5      1.48367      32.0567      32041.2     0.378325      47577.7
      760      34550.9     0.267595      21.6765      21508.4    0.0251915      56081.3
     7600      51797.7    0.0393091      6.52215      6583.26   0.00127443      58387.5
    76000      57757.3    0.0244225     0.952096      969.328   3.5626e-05      58727.6
    O-O      58874.8          ***          ***          ***          ***      58874.8

   Temperature = 600 K

  P(torr)     w_1->w_2     w_1->w_6     w_1->w_7    w_1->pr_1    w_1->pr_5        w_1->
      7.6      6347.49      8.66011      49.6147      64504.4      6.84037        70917
       76      25411.5       6.0744      97.9178       106676      2.32594       132194
      760      79612.6      1.79515      99.6878       102991     0.265331       182705
     7600       157724      0.40341      43.4434      44971.4    0.0218287       202740
    76000       198268    0.0787071      7.91735      8245.33  0.000894027       206521
    O-O       207361          ***          ***          ***          ***       207361

   Temperature = 650 K

  P(torr)     w_1->w_2     w_1->w_6     w_1->w_7    w_1->pr_1    w_1->pr_5        w_1->
      7.6       6476.8      17.2015      82.6813       129151      19.2383       135747
       76      34924.6      18.2532      233.039       277412      9.93646       312597
      760       153204      8.44612      344.766       369517      1.83071       523075
     7600       416172      2.94957      216.119       227820     0.236811       644211
    76000       620645      0.92266       51.099      53932.6    0.0145618       674630
    O-O       680236          ***          ***          ***          ***       680236

   Temperature = 700 K

  P(torr)     w_1->w_2     w_1->w_6     w_1->w_7    w_1->pr_1    w_1->pr_5        w_1->
      7.6      6203.41      28.0898      115.135       223566      44.4004       229957
       76      41956.4      42.9099      451.463       592463        32.18       634946
      760       249602       29.576      935.347  1.04028e+06      8.98049  1.29086e+06
     7600       937067      15.3616      829.477       887443      1.75607  1.82536e+06
    76000  1.72956e+06      6.84008       261.09       277837     0.163866  2.00766e+06
    O-O  2.04305e+06          ***          ***          ***          ***  2.04305e+06

   Temperature = 750 K

  P(torr)     w_1->w_2     w_1->w_6     w_1->w_7    w_1->pr_1    w_1->pr_5        w_1->
      7.6      5021.28      40.5234      137.215       348431      87.9987       353718
       76      44778.6      83.4311      741.938  1.08819e+06      84.5207  1.13387e+06
      760       351544      81.3516      2076.18  2.40219e+06      33.5779  2.75592e+06
     7600  1.80359e+06      60.4864      2540.43  2.75457e+06      9.48336  4.56076e+06
    76000  4.24527e+06      38.4187      1078.93  1.15397e+06      1.34084  5.40036e+06
    O-O  5.59183e+06          ***          ***          ***          ***  5.59183e+06

   Temperature = 800 K

  P(torr)     w_1->w_2     w_1->w_6     w_1->w_7    w_1->pr_1    w_1->pr_5        w_1->
      7.6          ***          ***          ***          ***          ***          ***
       76          ***          ***          ***          ***          ***          ***
      760          ***          ***          ***          ***          ***          ***
     7600       707603      195.511      8945.04  9.33922e+06      39.6779   1.0056e+07
    76000  9.12875e+06      169.389      3720.91  3.98715e+06      8.31903  1.31198e+07
    O-O  1.39884e+07          ***          ***          ***          ***  1.39884e+07

   Temperature = 850 K

  P(torr)     w_1->w_2     w_1->w_6     w_1->w_7    w_1->pr_1    w_1->pr_5        w_1->
      7.6          ***          ***          ***          ***          ***          ***
       76          ***          ***          ***          ***          ***          ***
      760          ***          ***          ***          ***          ***          ***
     7600  4.42848e+06      480.505      13725.7  1.53024e+07      132.341  1.97452e+07
    76000  1.75063e+07      602.606      10559.5  1.13588e+07      40.5688  2.88763e+07
    O-O  3.21969e+07          ***          ***          ***          ***  3.21969e+07

   Temperature = 900 K

  P(torr)     w_1->w_2     w_1->w_6     w_1->w_7    w_1->pr_1    w_1->pr_5        w_1->
      7.6          ***          ***          ***          ***          ***          ***
       76          ***          ***          ***          ***          ***          ***
      760          ***          ***          ***          ***          ***          ***
     7600  5.24431e+06      1048.68      26323.2  2.97261e+07      371.505  3.49982e+07
    76000  2.97178e+07      1782.63      26118.5  2.81432e+07      160.064  5.78891e+07
    O-O  6.87284e+07          ***          ***          ***          ***  6.87284e+07

   Temperature = 950 K

  P(torr)     w_1->w_2     w_1->w_6     w_1->w_7    w_1->pr_1    w_1->pr_5        w_1->
      7.6          ***          ***          ***          ***          ***          ***
       76          ***          ***          ***          ***          ***          ***
      760          ***          ***          ***          ***          ***          ***
     7600  7.12463e+06      1988.53      43045.3  4.97591e+07      910.458  5.69296e+07
    76000  4.59374e+07       4485.3      55994.5  6.04826e+07      527.624  1.06481e+08
    O-O  1.37154e+08          ***          ***          ***          ***  1.37154e+08

   Temperature = 1000 K

  P(torr)     w_1->w_2     w_1->w_6     w_1->w_7    w_1->pr_1    w_1->pr_5        w_1->
      7.6          ***          ***          ***          ***          ***          ***
       76          ***          ***          ***          ***          ***          ***
      760          ***          ***          ***          ***          ***          ***
     7600  7.80007e+06      3401.25      66056.9  7.82584e+07      1998.07  8.61299e+07
    76000   6.4804e+07      9833.25       107371  1.16274e+08      1489.86  1.81197e+08
    O-O  2.57794e+08          ***          ***          ***          ***  2.57794e+08

   Temperature = 300 K

  P(torr)     w_2->w_1     w_2->w_6     w_2->w_7    w_2->pr_1    w_2->pr_5        w_2->
      7.6  5.00062e-14  5.04977e-10  4.58649e-06  2.42841e-05  1.40465e-13  2.88711e-05
       76  5.05055e-14  5.24586e-11  4.58863e-06  2.49163e-05  2.39176e-15   2.9505e-05
      760  5.05794e-14  5.28036e-12  4.58888e-06  2.50007e-05  2.77003e-17  2.95896e-05
     7600  5.05876e-14  5.32607e-13  4.58891e-06  2.50096e-05  3.02611e-19  2.95986e-05
    76000  5.05884e-14  5.74964e-14  4.58891e-06  2.50105e-05  5.02028e-21  2.95995e-05
    O-O  5.07713e-14  4.72719e-15   4.6151e-06  2.50551e-05          ***  2.96701e-05

   Temperature = 350 K

  P(torr)     w_2->w_1     w_2->w_6     w_2->w_7    w_2->pr_1    w_2->pr_5        w_2->
      7.6  9.32325e-12  1.92333e-07  0.000175822   0.00831779  3.36498e-10   0.00849381
       76   9.9542e-12   2.2478e-08  0.000177512   0.00902478   8.7415e-12   0.00920231
      760  1.01029e-11  2.32947e-09  0.000177775   0.00915378  1.26698e-13   0.00933156
     7600  1.01237e-11  2.36416e-10  0.000177804   0.00916915  1.61749e-15   0.00934696
    76000   1.0126e-11  2.60236e-11  0.000177807   0.00917073  4.23839e-17   0.00934854
    O-O  1.01546e-11  2.64685e-12  0.000178844   0.00917929          ***   0.00935813

   Temperature = 400 K

  P(torr)     w_2->w_1     w_2->w_6     w_2->w_7    w_2->pr_1    w_2->pr_5        w_2->
      7.6  5.48935e-10  1.92728e-05   0.00470721      0.63207  1.19325e-07     0.636797
       76  6.82701e-10  2.79323e-06    0.0049689     0.762165  4.83738e-09     0.767136
      760  7.36775e-10  3.14767e-07   0.00502671     0.796681  9.64135e-11     0.801708
     7600     7.48e-10  3.29338e-08   0.00503453     0.801718  1.62196e-12     0.806753
    76000  7.49411e-10  4.09625e-09   0.00503536     0.802265  6.65771e-14     0.807301
    O-O  7.51469e-10  8.87379e-10   0.00506527     0.802517          ***     0.807582

   Temperature = 450 K

  P(torr)     w_2->w_1     w_2->w_6     w_2->w_7    w_2->pr_1    w_2->pr_5        w_2->
      7.6  1.33958e-08  0.000691758    0.0732325      16.7715  1.11689e-05      16.8454
       76  2.13984e-08  0.000132743    0.0855118      23.5604  6.99668e-07      23.6461
      760  2.69519e-08  1.74733e-05    0.0894766      26.2161   2.0034e-08      26.3056
     7600  2.88144e-08  1.97963e-06    0.0901686      26.7258  4.80799e-10       26.816
    76000  2.91202e-08   3.1916e-07    0.0902495      26.7872  2.82214e-11      26.8775
    O-O   2.9224e-08  1.33513e-07    0.0907999      26.7861          ***      26.8769

   Temperature = 500 K

  P(torr)     w_2->w_1     w_2->w_6     w_2->w_7    w_2->pr_1    w_2->pr_5        w_2->
      7.6  1.62704e-07    0.0112969     0.661586      205.783  0.000395976      206.456
       76  3.52343e-07   0.00295544     0.900478      347.944  3.76984e-05      348.848
      760  5.71634e-07  0.000483641       1.0126      428.909  1.56031e-06      429.922
     7600   6.9322e-07  6.37011e-05      1.03916      450.222  5.45604e-08      451.261
    76000   7.2157e-07  1.45877e-05      1.04277      453.242  4.31628e-09      454.285
    O-O  7.27023e-07   9.0614e-06      1.04951      453.264          ***      454.314

   Temperature = 550 K

  P(torr)     w_2->w_1     w_2->w_6     w_2->w_7    w_2->pr_1    w_2->pr_5        w_2->
      7.6  1.13851e-06     0.100075      3.72019      1409.48   0.00673588       1413.3
       76  3.37527e-06    0.0359588      6.10942      2913.35  0.000959577      2919.49
      760  7.51912e-06   0.00761977       7.7098      4132.09  5.68729e-05       4139.8
     7600   1.1272e-05   0.00124155      8.23557      4579.31  2.84751e-06      4587.54
    76000  1.25688e-05  0.000405971      8.32342       4657.8  2.97586e-07      4666.13
    O-O   1.2812e-05  0.000315209      8.38543      4662.65          ***      4671.04

   Temperature = 600 K

  P(torr)     w_2->w_1     w_2->w_6     w_2->w_7    w_2->pr_1    w_2->pr_5        w_2->
      7.6  5.18216e-06     0.546689      14.1307      6171.54     0.064624      6186.28
       76  2.06127e-05     0.268845      28.4095      15590.4    0.0135865      15619.1
      760  6.44635e-05    0.0752739      41.7507      26170.3   0.00114078      26212.1
     7600  0.000127683    0.0158948       47.858      31583.3  7.90668e-05      31631.2
    76000  0.000160503   0.00728978      49.1654      32806.4  1.08875e-05      32855.6
    O-O  0.000167864   0.00640763      49.6522      32933.7          ***      32983.4

   Temperature = 650 K

  P(torr)     w_2->w_1     w_2->w_6     w_2->w_7    w_2->pr_1    w_2->pr_5        w_2->
      7.6  1.67245e-05      2.00368      38.6623      18917.3     0.385978      18958.4
       76  8.69596e-05      1.34551      95.8137      58170.7     0.119378        58268
      760  0.000379099     0.502737      168.403       117605    0.0141539       117774
     7600   0.00102885      0.14056      214.359       159588   0.00131235       159803
    76000   0.00153424     0.086882      227.306       172096  0.000238024       172324
    O-O   0.00168155     0.084749      230.819       173865          ***       174096

   Temperature = 700 K

  P(torr)     w_2->w_1     w_2->w_6     w_2->w_7    w_2->pr_1    w_2->pr_5        w_2->
      7.6  4.29475e-05      5.52051        84.57      45675.8      1.62091      45767.5
       76  0.000276138      4.88586      250.546       164558     0.713608       164814
      760    0.0016186      2.41795      528.132       398594     0.118581       399125
     7600   0.00605889     0.897435      768.107       623337    0.0142943       624106
    76000    0.0111801     0.733058      858.531       712810   0.00339713       713669
    O-O    0.0132064     0.792769      881.542       729156          ***       730038

   Temperature = 750 K

  P(torr)     w_2->w_1     w_2->w_6     w_2->w_7    w_2->pr_1    w_2->pr_5        w_2->
      7.6  9.03109e-05      11.9025      151.897      89796.8      4.90393      89965.5
       76  0.000698322      13.5371      530.586       372286      3.04596       372833
      760   0.00529334      8.79563      1335.96  1.06902e+06     0.711578  1.07037e+06
     7600     0.026949      4.30708       2264.8  1.95669e+06     0.109862  1.95896e+06
    76000    0.0633789      4.59229      2734.41  2.42972e+06    0.0338599  2.43246e+06
    O-O    0.0834788      5.59301      2865.59  2.54095e+06          ***  2.54382e+06

   Temperature = 800 K

  P(torr)     w_2->w_1     w_2->w_6     w_2->w_7    w_2->pr_1    w_2->pr_5        w_2->
      7.6          ***          ***          ***          ***          ***          ***
       76          ***          ***          ***          ***          ***          ***
      760          ***          ***          ***          ***          ***          ***
     7600    0.0904425      15.5464      5420.76  4.90571e+06     0.608499  4.91115e+06
    76000     0.284615      22.1681      7487.81  6.99516e+06     0.247747  7.00267e+06
    O-O      0.43594      31.2788      8150.52  7.61155e+06          ***  7.61973e+06

   Temperature = 850 K

  P(torr)     w_2->w_1     w_2->w_6     w_2->w_7    w_2->pr_1    w_2->pr_5        w_2->
      7.6          ***          ***          ***          ***          ***          ***
       76          ***          ***          ***          ***          ***          ***
      760          ***      60.3938      5185.89  4.52268e+06      11.5011  4.52793e+06
     7600     0.266548      49.0682      12070.3  1.13169e+07      2.87926  1.13291e+07
    76000      1.04821      86.3717      18155.2     1.76e+07      1.41219  1.76182e+07
    O-O      1.92712      144.168      20730.8  2.01177e+07          ***  2.01386e+07

   Temperature = 900 K

  P(torr)     w_2->w_1     w_2->w_6     w_2->w_7    w_2->pr_1    w_2->pr_5        w_2->
      7.6          ***          ***          ***          ***          ***          ***
       76          ***          ***          ***          ***          ***          ***
      760          ***          ***          ***          ***          ***          ***
     7600     0.618673      120.643      22117.4  2.13233e+07      10.1329  2.13456e+07
    76000      3.19091      275.486      38929.6  3.87876e+07      6.32284  3.88268e+07
    O-O      7.36963      564.784      47977.2  4.78821e+07          ***  4.79306e+07

   Temperature = 950 K

  P(torr)     w_2->w_1     w_2->w_6     w_2->w_7    w_2->pr_1    w_2->pr_5        w_2->
      7.6          ***          ***          ***          ***          ***          ***
       76          ***          ***          ***          ***          ***          ***
      760          ***          ***          ***          ***          ***          ***
     7600      1.32637      270.577      38595.6  3.80764e+07      32.0737  3.81153e+07
    76000      8.33828      749.078        75831  7.71163e+07      23.5951  7.71929e+07
    O-O      24.8443      1927.51       102447    1.043e+08          ***  1.04404e+08

   Temperature = 1000 K

  P(torr)     w_2->w_1     w_2->w_6     w_2->w_7    w_2->pr_1    w_2->pr_5        w_2->
      7.6          ***          ***          ***          ***          ***          ***
       76          ***          ***          ***          ***          ***          ***
      760          ***          ***          ***          ***          ***          ***
     7600      2.46025      521.063      59661.4  6.00426e+07       84.174  6.01029e+07
    76000      18.9431      1761.04       134457  1.38871e+08      74.1784  1.39007e+08
    O-O      75.0371      5846.08       204140   2.1065e+08          ***   2.1086e+08

   Temperature = 300 K

  P(torr)     w_6->w_1     w_6->w_2     w_6->w_7    w_6->pr_1    w_6->pr_5        w_6->
      7.6  3.84697e-18  1.21488e-07      0.16152  4.41073e-09  2.27239e-06     0.161522
       76  7.56674e-20  1.26205e-08     0.161531   7.0458e-11  2.29935e-06     0.161533
      760  9.62064e-22  1.27036e-09     0.161532   7.9483e-13  2.30214e-06     0.161534
     7600 -7.48361e-23  1.28135e-10     0.161532  8.41693e-15  2.30242e-06     0.161534
    76000 -9.49052e-25  1.38325e-11     0.161532  1.17923e-16  2.30245e-06     0.161534
    O-O          ***  1.13727e-12     0.161651          ***  2.32175e-06     0.161653

   Temperature = 350 K

  P(torr)     w_6->w_1     w_6->w_2     w_6->w_7    w_6->pr_1    w_6->pr_5        w_6->
      7.6  2.37241e-15  2.29671e-05      1.70172  4.02183e-06  0.000726853      1.70247
       76  1.62407e-16  2.68387e-06      1.70279  9.89495e-08  0.000745931      1.70354
      760  3.10335e-18  2.78138e-07       1.7029   1.3797e-09  0.000748017      1.70364
     7600  4.66074e-20  2.82281e-08      1.70291  1.64784e-11  0.000748228      1.70365
    76000   1.9667e-21  3.10721e-09      1.70291  3.46307e-13  0.000748249      1.70366
    O-O          ***  3.16034e-10      1.70421          ***  0.000754614      1.70497

   Temperature = 400 K

  P(torr)     w_6->w_1     w_6->w_2     w_6->w_7    w_6->pr_1    w_6->pr_5        w_6->
      7.6  9.17475e-13   0.00134173      14.1572  0.000680203    0.0552688      14.2145
       76  5.67658e-14  0.000194422      14.2025  2.66508e-05    0.0584255      14.2611
      760  2.21164e-15  2.19133e-05      14.2072  5.11224e-07    0.0588152      14.2661
     7600  6.13638e-17  2.29278e-06      14.2077  7.77641e-09    0.0588555      14.2666
    76000  3.82701e-18  2.85171e-07      14.2078  2.60339e-10    0.0588595      14.2666
    O-O          ***  6.17772e-08      14.2188          ***     0.059367      14.2782

   Temperature = 450 K

  P(torr)     w_6->w_1     w_6->w_2     w_6->w_7    w_6->pr_1    w_6->pr_5        w_6->
      7.6  5.69653e-11    0.0313531      86.5363    0.0353611      1.57682      88.1799
       76  7.83747e-12   0.00601633      87.5547   0.00218005      1.76174      89.3247
      760  1.48688e-12  0.000791572        87.67  6.08851e-05      1.78964      89.4605
     7600   2.3167e-14  8.97229e-05      87.6817  1.30659e-06      1.79267      89.4745
    76000  2.00924e-15  1.44653e-05      87.6829  6.44202e-08      1.79298      89.4759
    O-O          ***   6.0512e-06      87.7516          ***      1.80866      89.5602

   Temperature = 500 K

  P(torr)     w_6->w_1     w_6->w_2     w_6->w_7    w_6->pr_1    w_6->pr_5        w_6->
      7.6  1.42103e-09     0.360763      394.623     0.778604      22.0678       417.83
       76  3.56999e-10    0.0943752      408.259     0.073767      26.9614      435.388
      760  3.79469e-11    0.0154437      410.055     0.003038      27.9261          438
     7600 -1.04342e-11   0.00203418      410.245    9.648e-05      28.0416      438.289
    76000  3.76555e-13  0.000465817      410.265  6.48725e-06      28.0535      438.319
    O-O          ***   0.00028935      410.585          ***      28.3026      438.888

   Temperature = 550 K

  P(torr)     w_6->w_1     w_6->w_2     w_6->w_7    w_6->pr_1    w_6->pr_5        w_6->
      7.6  1.76788e-08      2.38809       1386.7      8.96606       179.44       1577.5
       76  7.69296e-09     0.857927      1503.35      1.27615      248.496      1753.98
      760  1.38895e-09     0.181786      1522.61    0.0767685      267.053      1789.93
     7600  2.03571e-10    0.0296193      1524.82     0.003618       269.63      1794.48
    76000  1.19967e-10    0.0096876      1525.04  0.000319548      269.904      1794.96
    O-O          ***   0.00751982      1526.23          ***      272.347      1798.59

   Temperature = 600 K

  P(torr)     w_6->w_1     w_6->w_2     w_6->w_7    w_6->pr_1    w_6->pr_5        w_6->
      7.6  1.29022e-07      10.1952       3861.3      62.3662      951.583      4885.44
       76  9.13447e-08      5.01251      4537.02      13.0748      1539.71      6094.81
      760  2.70713e-08      1.40325      4684.82      1.13143      1759.25       6446.6
     7600  6.08694e-09     0.296287      4704.04    0.0775059      1796.39       6500.8
    76000  1.20074e-09     0.135876      4706.06   0.00887992      1800.56      6506.77
    O-O          ***     0.119439      4709.81          ***      1817.32      6527.24

   Temperature = 650 K

  P(torr)     w_6->w_1     w_6->w_2     w_6->w_7    w_6->pr_1    w_6->pr_5        w_6->
      7.6   6.2534e-07      30.2753      8742.22      291.108      3590.04      12653.6
       76  6.74966e-07      20.3102      11520.1      88.0446      6910.59      18539.1
      760  3.14393e-07      7.58557      12351.8      10.8052      8636.72      21006.9
     7600  1.09965e-07      2.12033      12481.4      1.04574      9006.65      21491.2
    76000   3.4403e-08      1.31053      12495.7     0.154835      9052.03      21549.2
    O-O          ***      1.27835      12506.5          ***      9140.04      21647.8

   Temperature = 700 K

  P(torr)     w_6->w_1     w_6->w_2     w_6->w_7    w_6->pr_1    w_6->pr_5        w_6->
      7.6  2.20296e-06      69.2494      16527.4      982.902      10319.4        27899
       76  3.42244e-06      61.3583      25059.2      419.242      23734.3      49274.2
      760   2.3899e-06      30.3703      28591.1      72.1829      33345.7      62039.4
     7600  1.24599e-06      11.2673      29279.3      9.61766      36026.3      65326.4
    76000  5.54961e-07      9.20166        29362      1.83468      36397.5      65770.5
    O-O          ***      9.95108      29392.5          ***        36778      66180.4

   Temperature = 750 K

  P(torr)     w_6->w_1     w_6->w_2     w_6->w_7    w_6->pr_1    w_6->pr_5        w_6->
      7.6  6.10463e-06      127.061        27204       2594.5      24199.2      54124.7
       76  1.28949e-05      144.706      47521.4      1501.82      65359.1       114527
      760  1.28652e-05      94.1009      59091.2      358.082       105210       164753
     7600  9.64294e-06      46.0518      62006.5      64.2958       119899       182016
    76000  6.12752e-06      49.0717      62401.4      15.7151       122274       184740
    O-O          ***      59.7628        62491          ***       123710       186261

   Temperature = 800 K

  P(torr)     w_6->w_1     w_6->w_2     w_6->w_7    w_6->pr_1    w_6->pr_5        w_6->
      7.6          ***          ***          ***          ***          ***          ***
       76          ***          ***          ***          ***          ***          ***
      760          ***          ***       110277      1025.83       279110       391004
     7600   5.4311e-05      149.738       120393      328.896       342293       463164
    76000  4.89018e-05      205.541       121989      102.888       354576       476873
    O-O          ***      289.871       122267          ***       359534       482090

   Temperature = 850 K

  P(torr)     w_6->w_1     w_6->w_2     w_6->w_7    w_6->pr_1    w_6->pr_5        w_6->
      7.6          ***          ***          ***          ***          ***          ***
       76          ***          ***       112970      8964.61       277048       399707
      760          ***      491.183       186249      4265.77       633258       824264
     7600  0.000234807      402.145       216562      1338.24       856580  1.07488e+06
    76000  0.000294324      705.463       222252      524.049       909739  1.13322e+06
    O-O          ***      1176.94       223134          ***       925951  1.15026e+06

   Temperature = 900 K

  P(torr)     w_6->w_1     w_6->w_2     w_6->w_7    w_6->pr_1    w_6->pr_5        w_6->
      7.6          ***          ***          ***          ***          ***          ***
       76          ***          ***          ***          ***          ***          ***
      760          ***          ***       293462      10424.6  1.28231e+06  1.58778e+06
     7600   0.00081803      906.113       364764      4502.91  1.91604e+06  2.28621e+06
    76000   0.00139213      2010.62       381350      2199.79  2.10541e+06  2.49097e+06
    O-O          ***      4115.22       383927          ***  2.15545e+06  2.54349e+06

   Temperature = 950 K

  P(torr)     w_6->w_1     w_6->w_2     w_6->w_7    w_6->pr_1    w_6->pr_5        w_6->
      7.6          ***          ***          ***          ***          ***          ***
       76          ***          ***       213774      33074.9       813408  1.06189e+06
      760          ***          ***       425662      23796.4  2.30984e+06  2.76156e+06
     7600   0.00238212      1817.08       577233      12772.7  3.87273e+06  4.46456e+06
    76000   0.00534469      4944.61       621002      7695.57  4.45912e+06  5.09276e+06
    O-O          ***      12675.9       628216          ***  4.60668e+06  5.24758e+06

   Temperature = 1000 K

  P(torr)     w_6->w_1     w_6->w_2     w_6->w_7    w_6->pr_1    w_6->pr_5        w_6->
      7.6          ***          ***          ***          ***          ***          ***
       76          ***          ***          ***          ***          ***          ***
      760          ***          ***       581186      47495.1  3.81812e+06  4.44993e+06
     7600   0.00599722      3253.54       864014      31524.4  7.16787e+06  8.06666e+06
    76000     0.017193      10642.5       965852        23183  8.74454e+06  9.74422e+06
    O-O          ***        35033       984457          ***  9.15383e+06  1.01733e+07

   Temperature = 300 K

  P(torr)     w_7->w_1     w_7->w_2     w_7->w_6    w_7->pr_1    w_7->pr_5        w_7->
      7.6  7.62142e-19   2.4188e-06  0.000354066  9.81407e-10  5.83388e-11  0.000356486
       76  9.78156e-20  2.41993e-06   0.00035409  1.18748e-10  6.01113e-12   0.00035651
      760  1.03986e-20  2.42006e-06  0.000354092  1.23127e-11  6.03018e-13  0.000356512
     7600  1.04917e-21  2.42007e-06  0.000354092  1.23671e-12   6.0321e-14  0.000356512
    76000  1.04999e-22  2.42008e-06  0.000354092  1.23728e-13  6.03229e-15  0.000356512
    O-O          ***  2.43388e-06  0.000354354          ***          ***  0.000356787

   Temperature = 350 K

  P(torr)     w_7->w_1     w_7->w_2     w_7->w_6    w_7->pr_1    w_7->pr_5        w_7->
      7.6   1.2725e-15  0.000153387    0.0124336  1.50594e-06  1.20649e-07    0.0125886
       76  2.40638e-16  0.000154861    0.0124414  2.34451e-07    1.303e-08    0.0125966
      760  3.08466e-17   0.00015509    0.0124422  2.64983e-08  1.31479e-09    0.0125974
     7600  3.25177e-18  0.000155116    0.0124423  2.70109e-09  1.31601e-10    0.0125974
    76000   3.2736e-19  0.000155119    0.0124423  2.70684e-10  1.31613e-11    0.0125974
    O-O          ***  0.000156023    0.0124519          ***          ***    0.0126079

   Temperature = 400 K

  P(torr)     w_7->w_1     w_7->w_2     w_7->w_6    w_7->pr_1    w_7->pr_5        w_7->
      7.6  3.53614e-13   0.00591862     0.255688  0.000366973  4.12871e-05     0.262015
       76  1.10991e-13    0.0062476     0.256507  7.87276e-05  4.91243e-06     0.262838
      760  1.99934e-14    0.0063203     0.256593   1.0488e-05  5.03377e-07     0.262924
     7600  2.40068e-15   0.00633013     0.256601  1.11425e-06  5.04695e-08     0.262933
    76000  2.47375e-16   0.00633117     0.256602  1.12288e-07  5.04829e-09     0.262934
    O-O          ***   0.00636878     0.256802          ***          ***     0.263171

   Temperature = 450 K

  P(torr)     w_7->w_1     w_7->w_2     w_7->w_6    w_7->pr_1    w_7->pr_5        w_7->
      7.6  2.77618e-11     0.121063      3.15638      0.02472    0.0039944      3.30615
       76  1.44239e-11     0.141363      3.19352   0.00744192  0.000558811      3.34289
      760  3.96953e-12     0.147917      3.19773   0.00125096   5.9312e-05      3.34695
     7600  6.10592e-13     0.149061      3.19816   0.00014476   5.9728e-06      3.34737
    76000   6.6884e-14     0.149195       3.1982  1.48075e-05  5.97708e-07      3.34741
    O-O          ***     0.150105       3.2007          ***          ***      3.35081

   Temperature = 500 K

  P(torr)     w_7->w_1     w_7->w_2     w_7->w_6    w_7->pr_1    w_7->pr_5        w_7->
      7.6  8.49315e-10      1.34916      25.2021     0.657845     0.150821      27.3599
       76  7.15387e-10      1.83635       26.073     0.274891     0.026454      28.2107
      760  3.12336e-10      2.06501      26.1877    0.0606484   0.00300561      28.3164
     7600  6.63815e-11      2.11916      26.1998   0.00805665  0.000305774      28.3273
    76000  8.05607e-12      2.12652      26.2011   0.00085138   3.0633e-05      28.3285
    O-O          ***      2.14028      26.2215          ***          ***      28.3618

   Temperature = 550 K

  P(torr)     w_7->w_1     w_7->w_2     w_7->w_6    w_7->pr_1    w_7->pr_5        w_7->
      7.6  1.27228e-08      8.94019      139.697      8.76598      2.74722       160.15
       76  1.67618e-08      14.6829      151.449      4.98002     0.635522      171.747
      760  1.13361e-08      18.5292       153.39      1.45982     0.080765      173.459
     7600  3.41047e-09      19.7929      153.612     0.233427   0.00839286      173.646
    76000  4.90074e-10       20.004      153.634    0.0261725  0.000842891      173.665
    O-O          ***       20.153      153.754          ***          ***      173.907

   Temperature = 600 K

  P(torr)     w_7->w_1     w_7->w_2     w_7->w_6    w_7->pr_1    w_7->pr_5        w_7->
      7.6  1.10074e-07      38.6846      567.282      68.7587      28.0818      702.807
       76  2.17023e-07      77.8013      666.602      52.0196      8.84906      805.272
      760  2.20977e-07      114.344      688.322        20.16      1.32034      824.146
     7600   9.6313e-08       131.07      691.146      4.01269     0.142692      826.372
    76000  1.75705e-08      134.651      691.443     0.493462    0.0144038      826.602
    O-O          ***      135.984      691.994          ***          ***      827.977

   Temperature = 650 K

  P(torr)     w_7->w_1     w_7->w_2     w_7->w_6    w_7->pr_1    w_7->pr_5        w_7->
      7.6   6.2352e-07       117.46      1762.97      357.774      179.521      2417.72
       76  1.75281e-06      291.482      2323.99      353.464      78.2984      3047.23
      760  2.59259e-06      512.445      2491.87      178.475      14.3645      3197.15
     7600  1.62557e-06      652.304         2518      44.9841      1.65623      3216.95
    76000  3.84383e-07      691.703       2520.9      6.27966      0.16883      3219.05
    O-O          ***      702.393      2523.07          ***          ***      3225.46

   Temperature = 700 K

  P(torr)     w_7->w_1     w_7->w_2     w_7->w_6    w_7->pr_1    w_7->pr_5        w_7->
      7.6  2.52255e-06      279.284      4360.27      1329.42      785.062      6754.04
       76  9.69663e-06      830.085      6619.29       1690.2      473.189      9612.77
      760  2.00416e-05      1751.25      7553.77      1095.15      110.855        10511
     7600  1.77774e-05      2547.29      7735.66      351.446      14.0768      10648.5
    76000  5.59675e-06      2847.19      7757.53      57.4826      1.46006      10663.7
    O-O          ***      2923.51      7765.57          ***          ***      10689.1

   Temperature = 750 K

  P(torr)     w_7->w_1     w_7->w_2     w_7->w_6    w_7->pr_1    w_7->pr_5        w_7->
      7.6  7.84885e-06       535.48      9031.51      3813.96      2483.45      15864.4
       76  3.97543e-05      1883.92      15820.6      6128.97      2051.69      25885.2
      760   0.00011031      4754.14        19687      5003.67       631.96      30076.8
     7600  0.000134958      8062.71      20659.4      2030.63       91.631      30844.4
    76000  5.73366e-05      9734.83        20791      398.583      9.78194      30934.2
    O-O          ***      10201.9      20820.9          ***          ***      31022.7

   Temperature = 800 K

  P(torr)     w_7->w_1     w_7->w_2     w_7->w_6    w_7->pr_1    w_7->pr_5        w_7->
      7.6          ***          ***          ***          ***          ***          ***
       76          ***          ***          ***      22351.4      32724.1      46742.5
      760          ***          ***      44929.9      28960.6      2789.42      76315.1
     7600  0.000768359      20465.9      49061.7      9872.08      477.775      79877.5
    76000  0.000437482      28278.2      49712.6      2282.49      53.3074      80326.6
    O-O          ***      30781.2      49825.7          ***          ***      80606.9

   Temperature = 850 K

  P(torr)     w_7->w_1     w_7->w_2     w_7->w_6    w_7->pr_1    w_7->pr_5        w_7->
      7.6          ***          ***          ***      17213.3      26753.9      43722.4
       76          ***          ***      54058.9      49351.1      21021.4       123730
      760          ***      20526.3      90451.8      52705.4      10307.8       173991
     7600   0.00325718      47883.1       105264      32694.6       2113.6       187955
    76000   0.00250694        72043       108033      9571.76      250.451       189898
    O-O          ***      82264.4       108461          ***          ***       190726

   Temperature = 900 K

  P(torr)     w_7->w_1     w_7->w_2     w_7->w_6    w_7->pr_1    w_7->pr_5        w_7->
      7.6          ***          ***          ***          ***          ***          ***
       76          ***          ***          ***       102108       136543       200348
      760          ***          ***       166321       168066      28308.1       360945
     7600    0.0114617      91423.6       207108       101112      7329.01       406973
    76000    0.0115735       161066       216548      35639.6        948.8       414202
    O-O          ***       198507       218011          ***          ***       416519

   Temperature = 950 K

  P(torr)     w_7->w_1     w_7->w_2     w_7->w_6    w_7->pr_1    w_7->pr_5        w_7->
      7.6          ***          ***          ***      59690.3      91643.1       117125
       76          ***          ***       136352       176747      79392.7       390213
      760          ***          ***       276258       343274      69503.4       685699
     7600    0.0334086       165222       376166       254520      22526.9       818435
    76000    0.0434333       325052       404813       109345      3246.54       842457
    O-O          ***       439183       409519          ***          ***       848701

   Temperature = 1000 K

  P(torr)     w_7->w_1     w_7->w_2     w_7->w_6    w_7->pr_1    w_7->pr_5        w_7->
      7.6          ***          ***          ***          ***          ***          ***
       76          ***          ***          ***       298435       367355       555860
      760          ***          ***       425121       638307       145879  1.20341e+06
     7600     0.084838       262941       636576       581056      59607.5  1.54018e+06
    76000     0.137876       594009       712159       295719      9783.85  1.61167e+06
    O-O          ***       902020       725893          ***          ***  1.62791e+06

   Temperature = 300 K

  P(torr)    pr_1->w_1    pr_1->w_2    pr_1->w_6    pr_1->w_7   pr_1->pr_5       pr_1->
      7.6  2.81632e-29   1.2117e-18  9.14792e-25  9.28544e-23  5.60758e-27  1.21179e-18
       76   4.0477e-30  1.24324e-18  1.46131e-26  1.12352e-23  1.95172e-29  1.24325e-18
      760  4.44867e-31  1.24745e-18  1.64849e-28  1.16495e-24  3.20832e-32  1.24746e-18
     7600  4.51302e-32   1.2479e-18  1.74569e-30   1.1701e-25  5.12913e-35   1.2479e-18
    76000  4.51993e-33  1.24795e-18  2.44592e-32  1.17063e-26  2.16843e-37  1.24795e-18
    O-O          ***  1.25017e-18          ***          ***          ***  1.25017e-18

   Temperature = 350 K

  P(torr)    pr_1->w_1    pr_1->w_2    pr_1->w_6    pr_1->w_7   pr_1->pr_5       pr_1->
      7.6    6.585e-28  7.08418e-18   2.8688e-23  1.47019e-21  5.77948e-25  7.08568e-18
       76  1.43666e-28  7.68631e-18  7.05815e-25  2.28886e-22  3.67104e-27  7.68654e-18
      760  1.95964e-29  7.79618e-18  9.84154e-27  2.58693e-23  9.60475e-30  7.79621e-18
     7600  2.09789e-30  7.80927e-18  1.17542e-28  2.63697e-24  2.43954e-32  7.80928e-18
    76000  2.11641e-31  7.81062e-18  2.47021e-30  2.64259e-25  1.54596e-34  7.81062e-18
    O-O          ***  7.81791e-18          ***          ***          ***  7.81791e-18

   Temperature = 400 K

  P(torr)    pr_1->w_1    pr_1->w_2    pr_1->w_6    pr_1->w_7   pr_1->pr_5       pr_1->
      7.6  7.60212e-27  2.58622e-17  3.99809e-22  1.19437e-20  2.08171e-23  2.58746e-17
       76   2.6505e-27  3.11853e-17  1.56648e-23  2.56197e-21  2.32865e-25  3.11878e-17
      760  5.14011e-28  3.25976e-17  3.00465e-25  3.41303e-22  1.01082e-27  3.25979e-17
     7600  6.34187e-29  3.28037e-17  4.57047e-27  3.62601e-23  4.28384e-30  3.28037e-17
    76000  6.56522e-30   3.2826e-17  1.53011e-28   3.6541e-24  3.55736e-32   3.2826e-17
    O-O          ***  3.28363e-17          ***          ***          ***  3.28363e-17

   Temperature = 450 K

  P(torr)    pr_1->w_1    pr_1->w_2    pr_1->w_6    pr_1->w_7   pr_1->pr_5       pr_1->
      7.6   5.1747e-26  6.57149e-17  3.05702e-21   5.8591e-20  3.48669e-22  6.57769e-17
       76   2.8391e-26  9.23159e-17  1.88466e-22  1.76387e-20  6.64692e-24  9.23337e-17
      760  8.37081e-27  1.02721e-16  5.27642e-24  2.96499e-21  4.70751e-26  1.02724e-16
     7600  1.31692e-27  1.04718e-16  1.12957e-25   3.4311e-22  3.26425e-28  1.04719e-16
    76000  1.45456e-28  1.04959e-16  5.56925e-27  3.50967e-23  3.42866e-30  1.04959e-16
    O-O          ***  1.04955e-16          ***          ***          ***  1.04955e-16

   Temperature = 500 K

  P(torr)    pr_1->w_1    pr_1->w_2    pr_1->w_6    pr_1->w_7   pr_1->pr_5       pr_1->
      7.6  2.34817e-25  1.25123e-16  1.48257e-20  1.96149e-19  3.27619e-21  1.25337e-16
       76  1.95252e-25  2.11565e-16  1.40464e-21  8.19625e-20  1.03405e-22  2.11648e-16
      760  8.79533e-26  2.60795e-16  5.78654e-23  1.80832e-20  1.15943e-24  2.60813e-16
     7600    1.898e-26  2.73755e-16  1.89179e-24  2.40262e-21  1.25514e-26  2.73757e-16
    76000  2.35454e-27  2.75591e-16  1.23546e-25  2.53849e-22  1.68117e-28  2.75591e-16
    O-O          ***  2.75604e-16          ***          ***          ***  2.75604e-16

   Temperature = 550 K

  P(torr)    pr_1->w_1    pr_1->w_2    pr_1->w_6    pr_1->w_7   pr_1->pr_5       pr_1->
      7.6  7.73983e-25  1.88861e-16  5.03659e-20  4.88907e-19  1.96997e-20   1.8942e-16
       76  9.34269e-25  3.90441e-16  7.16884e-21  2.77723e-19  9.98599e-22  3.90727e-16
      760  6.27292e-25  5.53787e-16  4.31256e-22  8.14074e-20  1.72851e-23  5.53868e-16
     7600  1.92001e-25  6.13725e-16  2.03251e-23   1.3017e-20  2.77302e-25  6.13738e-16
    76000  2.82704e-26  6.24245e-16  1.80034e-24  1.45964e-21  4.81021e-27  6.24246e-16
    O-O          ***  6.24894e-16          ***          ***          ***  6.24894e-16

   Temperature = 600 K

  P(torr)    pr_1->w_1    pr_1->w_2    pr_1->w_6    pr_1->w_7   pr_1->pr_5       pr_1->
      7.6  1.97928e-24  2.36811e-16  1.28535e-19  9.65303e-19  8.34554e-20  2.37988e-16
       76  3.31359e-24  5.98932e-16  2.69494e-20  7.30037e-19  6.57243e-21  5.99695e-16
      760  3.20351e-24  1.00558e-15   2.3321e-21   2.8287e-19  1.72378e-22  1.00587e-15
     7600   1.3989e-24   1.2136e-15  1.59767e-22  5.62999e-20  3.91666e-24  1.21365e-15
    76000  2.56481e-25   1.2606e-15  1.82538e-23  6.92329e-21  8.86923e-26   1.2606e-15
    O-O          ***  1.26549e-15          ***          ***          ***  1.26549e-15

   Temperature = 650 K

  P(torr)    pr_1->w_1    pr_1->w_2    pr_1->w_6    pr_1->w_7   pr_1->pr_5       pr_1->
      7.6  4.14405e-24  2.53152e-16  2.60078e-19  1.58854e-18  2.67455e-19  2.55268e-16
       76  9.19196e-24  7.83217e-16  7.86898e-20  1.56772e-18  3.15899e-20  7.84895e-16
      760  1.23123e-23  1.58551e-15  9.65625e-21  7.91072e-19  1.23632e-21  1.58631e-15
     7600  7.59378e-24   2.1518e-15  9.34709e-22  1.99334e-19  3.84718e-23    2.152e-15
    76000  1.79766e-24  2.32046e-15  1.38406e-22  2.78249e-20  1.13421e-24  2.32049e-15
    O-O          ***  2.34431e-15          ***          ***          ***  2.34431e-15

   Temperature = 700 K

  P(torr)    pr_1->w_1    pr_1->w_2    pr_1->w_6    pr_1->w_7   pr_1->pr_5       pr_1->
      7.6  7.35777e-24  2.47889e-16  4.33163e-19  2.22994e-18  6.84561e-19  2.51237e-16
       76  2.08458e-23  9.07199e-16   1.8515e-19  2.83212e-18  1.16837e-19  9.10333e-16
      760  3.72146e-23  2.20806e-15  3.18658e-20  1.83271e-18  6.72621e-21  2.20993e-15
     7600   3.1805e-23  3.45559e-15  4.24711e-21   5.8767e-19  2.80578e-22  3.45618e-15
    76000    9.957e-24  3.95176e-15  8.10321e-22  9.60973e-20  1.06533e-23  3.95186e-15
    O-O          ***  4.04239e-15          ***          ***          ***  4.04239e-15

   Temperature = 750 K

  P(torr)    pr_1->w_1    pr_1->w_2    pr_1->w_6    pr_1->w_7   pr_1->pr_5       pr_1->
      7.6  1.14499e-23  2.19868e-16  6.24029e-19   2.7837e-18  1.46122e-18  2.24737e-16
       76  4.01851e-23  9.46307e-16  3.63701e-19  4.47393e-18  3.46471e-19  9.51491e-16
      760  9.21802e-23   2.7566e-15  8.66445e-20  3.64565e-18  2.89004e-20  2.76036e-15
     7600  1.06384e-22   5.0605e-15  1.55627e-20  1.47683e-18  1.59718e-21    5.062e-15
    76000  4.45708e-23  6.28542e-15  3.80484e-21  2.89669e-19  7.69607e-23  6.28572e-15
    O-O          ***  6.57321e-15          ***          ***          ***  6.57321e-15

   Temperature = 800 K

  P(torr)    pr_1->w_1    pr_1->w_2    pr_1->w_6    pr_1->w_7   pr_1->pr_5       pr_1->
      7.6          ***          ***          ***          ***  5.31804e-18  5.31804e-18
       76          ***          ***          ***  7.36861e-18   4.4936e-19   9.1316e-18
      760          ***          ***  1.48332e-19  1.02558e-17  1.08733e-19  1.05607e-17
     7600  4.73215e-22  6.44221e-15  4.73426e-20  3.62733e-18  7.41504e-21  6.44589e-15
    76000  1.66307e-22   9.3538e-15   1.4856e-20  8.10226e-19  4.45312e-22  9.35463e-15
    O-O          ***    1.018e-14          ***          ***          ***    1.018e-14

   Temperature = 850 K

  P(torr)    pr_1->w_1    pr_1->w_2    pr_1->w_6    pr_1->w_7   pr_1->pr_5       pr_1->
      7.6          ***          ***          ***  4.41627e-18  4.56433e-18  9.00532e-18
       76          ***          ***  8.69913e-19  9.31353e-18  1.83043e-18  1.20655e-17
      760          ***  3.31407e-15  3.93957e-19   1.0083e-17  2.99589e-19  3.32485e-15
     7600  6.86982e-22  8.48145e-15  1.23353e-19  6.22834e-18  2.84953e-20  8.48783e-15
    76000  5.11805e-22  1.32362e-14  4.83185e-20  1.81677e-18  2.11629e-21   1.3238e-14
    O-O          ***  1.51325e-14          ***          ***          ***  1.51325e-14

   Temperature = 900 K

  P(torr)    pr_1->w_1    pr_1->w_2    pr_1->w_6    pr_1->w_7   pr_1->pr_5       pr_1->
      7.6          ***          ***          ***          ***  9.69243e-18  9.69243e-18
       76          ***          ***          ***  1.04719e-17  2.89481e-18  1.53688e-17
      760          ***          ***  6.52515e-19  1.84203e-17  7.60618e-19  1.99217e-17
     7600  1.45735e-21  9.38287e-15  2.81049e-19  1.13846e-17  9.37466e-20  9.39463e-15
    76000  1.37161e-21  1.75802e-14  1.37224e-19  3.92443e-18  8.51423e-21  1.75843e-14
    O-O          ***  2.17233e-14          ***          ***          ***  2.17233e-14

   Temperature = 950 K

  P(torr)    pr_1->w_1    pr_1->w_2    pr_1->w_6    pr_1->w_7   pr_1->pr_5       pr_1->
      7.6          ***          ***          ***  3.26292e-18  1.01464e-17  1.43623e-17
       76          ***          ***  1.44479e-18   1.1746e-17  5.83452e-18  1.90918e-17
      760          ***          ***  1.05804e-18  2.32035e-17  1.67736e-18   2.6051e-17
     7600  2.55964e-21  1.07654e-14  5.65288e-19   1.7503e-17  2.68675e-19  1.07838e-14
    76000  3.18625e-21   2.2328e-14  3.40674e-19  7.44699e-18  2.96147e-20  2.23358e-14
    O-O          ***   3.0264e-14          ***          ***          ***   3.0264e-14

   Temperature = 1000 K

  P(torr)    pr_1->w_1    pr_1->w_2    pr_1->w_6    pr_1->w_7   pr_1->pr_5       pr_1->
      7.6          ***          ***          ***          ***  1.64357e-17  1.64357e-17
       76          ***          ***          ***  1.20632e-17  8.79559e-18  2.32445e-17
      760          ***          ***   1.5585e-18  2.80732e-17  3.33238e-18  3.31009e-17
     7600  4.26674e-21  1.09958e-14  1.03122e-18  2.63387e-17  6.82405e-19  1.10238e-14
    76000  6.61616e-21  2.69288e-14  7.58929e-19  1.31984e-17  9.07487e-20  2.69428e-14
    O-O          ***  4.10819e-14          ***          ***          ***  4.10819e-14

   Temperature = 300 K

  P(torr)    pr_5->w_1    pr_5->w_2    pr_5->w_6    pr_5->w_7   pr_5->pr_1       pr_5->
      7.6  6.92147e-33  5.62767e-24  3.78428e-19  4.43199e-21  4.50259e-24   3.8287e-19
       76  3.38339e-35  9.58247e-26  3.82918e-19  4.56665e-22  1.56713e-26  3.83374e-19
      760 -1.88693e-35   1.1098e-27  3.83382e-19  4.58112e-23  2.57612e-29  3.83427e-19
     7600    2.247e-40  1.21239e-29  3.83428e-19  4.58257e-24  4.11842e-32  3.83433e-19
    76000  1.46406e-42  2.01271e-31  3.83433e-19  4.58272e-25  1.74114e-34  3.83433e-19
    O-O          ***          ***  3.86648e-19          ***          ***  3.86648e-19

   Temperature = 350 K

  P(torr)    pr_5->w_1    pr_5->w_2    pr_5->w_6    pr_5->w_7   pr_5->pr_1       pr_5->
      7.6   5.2243e-31  1.24707e-22  2.25613e-18   5.1257e-20  2.51495e-22  2.30776e-18
       76  6.49974e-33  3.23972e-24  2.31534e-18  5.53541e-21  1.59746e-24  2.32088e-18
      760 -8.05614e-35  4.69562e-26  2.32182e-18  5.58553e-22  4.17952e-27  2.32238e-18
     7600  1.57434e-37  5.99466e-28  2.32248e-18  5.59069e-23  1.06157e-29  2.32253e-18
    76000  1.38754e-39  1.57072e-29  2.32254e-18  5.59121e-24  6.72727e-32  2.32255e-18
    O-O          ***          ***   2.3423e-18          ***          ***   2.3423e-18

   Temperature = 400 K

  P(torr)    pr_5->w_1    pr_5->w_2    pr_5->w_6    pr_5->w_7   pr_5->pr_1       pr_5->
      7.6  1.46395e-29  1.34513e-21  8.94449e-18  3.69964e-19   5.7321e-21  9.32153e-18
       76  4.01656e-31  5.45257e-23  9.45536e-18  4.40192e-20  6.41207e-23   9.4995e-18
      760  4.52321e-34  1.08626e-24  9.51844e-18   4.5106e-21  2.78335e-25  9.52295e-18
     7600 -2.53254e-32  1.82741e-26  9.52495e-18  4.52241e-22  1.17958e-27   9.5254e-18
    76000   4.2589e-37  7.50111e-28  9.52561e-18  4.52361e-23   9.7954e-30  9.52565e-18
    O-O          ***          ***  9.60774e-18          ***          ***  9.60774e-18

   Temperature = 450 K

  P(torr)    pr_5->w_1    pr_5->w_2    pr_5->w_6    pr_5->w_7   pr_5->pr_1       pr_5->
      7.6  1.89832e-28  8.43937e-21  2.62892e-17  1.82582e-18   6.7241e-20  2.81907e-17
       76  1.09448e-29  5.28645e-22  2.93722e-17  2.55427e-19  1.28186e-21  2.96295e-17
      760  2.13472e-31  1.53072e-23  2.98373e-17  2.71104e-20  9.07845e-24  2.98645e-17
     7600  4.97014e-32  3.63313e-25  2.98879e-17  2.73012e-21  6.29512e-26  2.98906e-17
    76000  -6.9477e-33  2.13252e-26   2.9893e-17  2.73208e-22  6.61218e-28  2.98933e-17
    O-O          ***          ***  3.01544e-17          ***          ***  3.01544e-17

   Temperature = 500 K

  P(torr)    pr_5->w_1    pr_5->w_2    pr_5->w_6    pr_5->w_7   pr_5->pr_1       pr_5->
      7.6  1.35597e-27  3.48792e-20  6.08793e-17  6.51534e-18  4.74652e-19  6.79041e-17
       76  1.53583e-28  3.32081e-21    7.438e-17  1.14275e-18  1.49813e-20   7.5541e-17
      760  5.66865e-30  1.37606e-22  7.70414e-17   1.2985e-19  1.67977e-22  7.71715e-17
     7600  1.74773e-31  5.29929e-24  7.73601e-17  1.32574e-20  1.81843e-24  7.73733e-17
    76000 -1.00289e-31  3.80391e-25  7.73928e-17  1.32327e-21  2.43566e-26  7.73941e-17
    O-O          ***          ***    7.808e-17          ***          ***    7.808e-17

   Temperature = 550 K

  P(torr)    pr_5->w_1    pr_5->w_2    pr_5->w_6    pr_5->w_7   pr_5->pr_1       pr_5->
      7.6  6.13871e-27  1.03314e-19  1.15407e-16  1.75447e-17  2.25544e-18   1.3531e-16
       76  1.26293e-27  1.47209e-20   1.5983e-16  4.05768e-18  1.14331e-19  1.64016e-16
      760  8.41167e-29  8.72582e-22  1.71765e-16  5.15652e-19    1.979e-21  1.72284e-16
     7600  4.25401e-30  4.36932e-23  1.73423e-16  5.35853e-20  3.17487e-23  1.73477e-16
    76000  9.87784e-32  4.60078e-24  1.73599e-16  5.37187e-21  5.50727e-25  1.73604e-16
    O-O          ***          ***   1.7517e-16          ***          ***   1.7517e-16

   Temperature = 600 K

  P(torr)    pr_5->w_1    pr_5->w_2    pr_5->w_6    pr_5->w_7   pr_5->pr_1       pr_5->
      7.6  1.97201e-26  2.33068e-19   1.8425e-16  3.70713e-17  7.84197e-18  2.29396e-16
       76  6.78784e-27  4.90216e-20  2.98242e-16  1.16686e-17  6.17585e-19  3.10577e-16
      760  7.75453e-28  4.11746e-21  3.40772e-16  1.74074e-18  1.61977e-20  3.42533e-16
     7600   6.3803e-29  2.85455e-22  3.47966e-16  1.88121e-19  3.68032e-22  3.48155e-16
    76000  2.63507e-30   3.9046e-23  3.48775e-16  1.89513e-20  8.33406e-24  3.48794e-16
    O-O          ***          ***   3.5202e-16          ***          ***   3.5202e-16

   Temperature = 650 K

  P(torr)    pr_5->w_1    pr_5->w_2    pr_5->w_6    pr_5->w_7   pr_5->pr_1       pr_5->
      7.6  4.90094e-26  4.12844e-19  2.54288e-16  6.34466e-17  2.12355e-17  3.39383e-16
       76  2.61305e-26  1.27606e-19   4.9042e-16  2.75688e-17   2.5082e-18  5.20624e-16
      760  4.84201e-27   1.5138e-20  6.12984e-16  5.05407e-18  9.81623e-20  6.18151e-16
     7600  6.26689e-28  1.40461e-21  6.39241e-16  5.82684e-19  3.05461e-21  6.39828e-16
    76000  3.85366e-29  2.54819e-22  6.42462e-16  5.93959e-20  9.00544e-23  6.42521e-16
    O-O          ***          ***  6.48708e-16          ***          ***  6.48708e-16

   Temperature = 700 K

  P(torr)    pr_5->w_1    pr_5->w_2    pr_5->w_6    pr_5->w_7   pr_5->pr_1       pr_5->
      7.6  1.00463e-25  6.15735e-19   3.1057e-16  9.11919e-17  4.69934e-17  4.49371e-16
       76  7.76836e-26  2.70772e-19  7.19171e-16  5.44537e-17  8.02058e-18  7.81916e-16
      760  2.20391e-26  4.50348e-20    1.011e-15  1.27266e-17  4.61737e-19  1.02423e-15
     7600  4.31946e-27  5.43733e-21  1.09229e-15  1.61549e-18  1.92609e-20  1.09393e-15
    76000  4.03105e-28  1.29288e-21  1.10355e-15  1.67553e-19  7.31325e-22  1.10371e-15
    O-O          ***          ***  1.11508e-15          ***          ***  1.11508e-15

   Temperature = 750 K

  P(torr)    pr_5->w_1    pr_5->w_2    pr_5->w_6    pr_5->w_7   pr_5->pr_1       pr_5->
      7.6  1.75616e-25  7.65942e-19  3.47504e-16  1.11635e-16  8.83428e-17  5.48248e-16
       76  1.88698e-25  4.74489e-19  9.54408e-16  9.07806e-17   2.0947e-17  1.06661e-15
      760  7.77986e-26  1.10895e-19  1.53977e-15  2.77984e-17  1.74726e-18  1.56943e-15
     7600  2.21306e-26  1.71689e-20  1.75496e-15  4.02607e-18  9.65625e-20   1.7591e-15
    76000  3.13037e-27  5.29629e-21  1.78973e-15  4.29737e-19  4.65291e-21  1.79017e-15
    O-O          ***          ***  1.81075e-15          ***          ***  1.81075e-15

   Temperature = 800 K

  P(torr)    pr_5->w_1    pr_5->w_2    pr_5->w_6    pr_5->w_7   pr_5->pr_1       pr_5->
      7.6          ***          ***          ***          ***  2.87475e-16  2.87475e-16
       76          ***          ***          ***  5.83173e-16  2.42909e-17  7.11428e-16
      760          ***          ***  2.17633e-15  5.35864e-17  5.87773e-18  2.23563e-15
     7600  9.00134e-26  4.34155e-20   2.6703e-15   9.1507e-18  4.00832e-19  2.67989e-15
    76000  1.87401e-26  1.79292e-20  2.76615e-15  1.02055e-18   2.4072e-20  2.76722e-15
    O-O          ***          ***  2.80483e-15          ***          ***  2.80483e-15

   Temperature = 850 K

  P(torr)    pr_5->w_1    pr_5->w_2    pr_5->w_6    pr_5->w_7   pr_5->pr_1       pr_5->
      7.6          ***          ***          ***  3.35945e-16   2.2339e-16  5.61216e-16
       76          ***          ***  1.14878e-15  2.24568e-16   8.9586e-17  1.46391e-15
      760          ***  4.21557e-19  2.84841e-15  9.68622e-17  1.46627e-17  2.96036e-15
     7600  2.90191e-25  1.06005e-19  3.86253e-15  1.96417e-17  1.39464e-18  3.88368e-15
    76000  8.93665e-26   5.2064e-20  4.10252e-15  2.32394e-18  1.03577e-19    4.105e-15
    O-O          ***          ***  4.17563e-15          ***          ***  4.17563e-15

   Temperature = 900 K

  P(torr)    pr_5->w_1    pr_5->w_2    pr_5->w_6    pr_5->w_7   pr_5->pr_1       pr_5->
      7.6          ***          ***          ***          ***  4.34047e-16  4.34047e-16
       76          ***          ***          ***  6.27107e-16  1.29635e-16  8.76635e-16
      760          ***          ***  3.55736e-15  1.41245e-16   3.4062e-17  3.73294e-15
     7600  7.99765e-25  2.06715e-19  5.34141e-15  3.60963e-17  4.19816e-18  5.38191e-15
    76000  3.48488e-25  1.28973e-19  5.87058e-15  4.66064e-18  3.81285e-19  5.87575e-15
    O-O          ***          ***  6.01011e-15          ***          ***  6.01011e-15

   Temperature = 950 K

  P(torr)    pr_5->w_1    pr_5->w_2    pr_5->w_6    pr_5->w_7   pr_5->pr_1       pr_5->
      7.6          ***          ***          ***  2.07114e-16  4.19488e-16  6.87094e-16
       76          ***          ***   1.3588e-15  2.38801e-16  2.41219e-16  1.83966e-15
      760          ***          ***  4.16016e-15  2.00197e-16  6.93478e-17  4.43037e-15
     7600  1.93001e-24  3.87899e-19  7.05953e-15  6.34431e-17  1.11079e-17  7.13447e-15
    76000  1.14502e-24   2.8522e-19  8.13412e-15  9.09256e-18  1.22437e-18  8.14472e-15
    O-O          ***          ***  8.40341e-15          ***          ***  8.40341e-15

   Temperature = 1000 K

  P(torr)    pr_5->w_1    pr_5->w_2    pr_5->w_6    pr_5->w_7   pr_5->pr_1       pr_5->
      7.6          ***          ***          ***          ***  6.32162e-16  6.32162e-16
       76          ***          ***          ***  5.71135e-16  3.38303e-16  1.02239e-15
      760          ***          ***  4.65625e-15    2.589e-16  1.28172e-16  5.04428e-15
     7600  4.16502e-24  6.40985e-19  8.95497e-15   1.0241e-16  2.62472e-17  9.08427e-15
    76000  3.24305e-24  5.64472e-19  1.09455e-14  1.66384e-17  3.49044e-18  1.09662e-14
    O-O          ***          ***  1.14583e-14          ***          ***  1.14583e-14

______________________________________________________________________________________

Temperature-Species Rate Tables:

   Pressure = 7.6 torr

   T(K)     w_1->w_2     w_1->w_6     w_1->w_7    w_1->pr_1    w_1->pr_5        w_1->      Capture
    300      103.555  3.53467e-05   0.00299503      1.16973  3.58026e-07      104.806      105.219
    350      324.829  0.000688115    0.0502384      26.9378  4.91129e-05      351.818      353.796
    400       893.32    0.0214524     0.457745      302.366   0.00211461      1196.17      1222.95
    450      2005.33     0.188319      2.51486      1977.47    0.0376162      3985.54      4375.49
    500      3592.66     0.985492      9.20652      8539.36     0.340367      12142.5      16065.7
    550      5217.19      3.42442      24.3351      26633.8      1.84517      31880.6      58874.8
    600      6347.49      8.66011      49.6147      64504.4      6.84037        70917       207361
    650       6476.8      17.2015      82.6813       129151      19.2383       135747       680236
    700      6203.41      28.0898      115.135       223566      44.4004       229957  2.04305e+06
    750      5021.28      40.5234      137.215       348431      87.9987       353718  5.59183e+06
    800          ***          ***          ***          ***          ***          ***  1.39884e+07
    850          ***          ***          ***          ***          ***          ***  3.21969e+07
    900          ***          ***          ***          ***          ***          ***  6.87284e+07
    950          ***          ***          ***          ***          ***          ***  1.37154e+08
   1000          ***          ***          ***          ***          ***          ***  2.57794e+08

   Pressure = 76 torr

   T(K)     w_1->w_2     w_1->w_6     w_1->w_7    w_1->pr_1    w_1->pr_5        w_1->      Capture
    300      105.957 -0.000883547   0.00038517     0.168117  1.73063e-09      104.837      105.219
    350       346.82 -0.000309355   0.00960808      5.87709  6.10271e-07      352.699      353.796
    400      1111.03   0.00132301     0.143437       105.42  5.80169e-05       1216.6      1222.95
    450      3203.79    0.0258937      1.30641      1084.87   0.00216861      4289.99      4375.49
    500      7785.33     0.247151      7.75282      7096.15    0.0385272      14889.5      16065.7
    550      15502.5      1.48367      32.0567      32041.2     0.378325      47577.7      58874.8
    600      25411.5       6.0744      97.9178       106676      2.32594       132194       207361
    650      34924.6      18.2532      233.039       277412      9.93646       312597       680236
    700      41956.4      42.9099      451.463       592463        32.18       634946  2.04305e+06
    750      44778.6      83.4311      741.938  1.08819e+06      84.5207  1.13387e+06  5.59183e+06
    800          ***          ***          ***          ***          ***          ***  1.39884e+07
    850          ***          ***          ***          ***          ***          ***  3.21969e+07
    900          ***          ***          ***          ***          ***          ***  6.87284e+07
    950          ***          ***          ***          ***          ***          ***  1.37154e+08
   1000          ***          ***          ***          ***          ***          ***  2.57794e+08

   Pressure = 760 torr

   T(K)     w_1->w_2     w_1->w_6     w_1->w_7    w_1->pr_1    w_1->pr_5        w_1->      Capture
    300      129.006    0.0546784  4.10991e-05    0.0184828  2.30443e-10       104.84      105.219
    350      352.042   0.00671497   0.00123412     0.801648  6.76566e-09      352.796      353.796
    400      1199.24    0.0102833    0.0258778      20.4443  5.65439e-07       1219.5      1222.95
    450      4035.34   0.00502805     0.362818      319.862  4.23452e-05      4355.53      4375.49
    500      12631.9    0.0262598      3.38452      3196.46   0.00142197      15831.8      16065.7
    550      34550.9     0.267595      21.6765      21508.4    0.0251915      56081.3      58874.8
    600      79612.6      1.79515      99.6878       102991     0.265331       182705       207361
    650       153204      8.44612      344.766       369517      1.83071       523075       680236
    700       249602       29.576      935.347  1.04028e+06      8.98049  1.29086e+06  2.04305e+06
    750       351544      81.3516      2076.18  2.40219e+06      33.5779  2.75592e+06  5.59183e+06
    800          ***          ***          ***          ***          ***          ***  1.39884e+07
    850          ***          ***          ***          ***          ***          ***  3.21969e+07
    900          ***          ***          ***          ***          ***          ***  6.87284e+07
    950          ***          ***          ***          ***          ***          ***  1.37154e+08
   1000          ***          ***          ***          ***          ***          ***  2.57794e+08

   Pressure = 7600 torr

   T(K)     w_1->w_2     w_1->w_6     w_1->w_7    w_1->pr_1    w_1->pr_5        w_1->      Capture
    300      104.838 -6.44653e-10  4.12289e-06   0.00187443   1.1623e-14       104.84      105.219
    350       352.72     1.36e-08  0.000129865    0.0858201  1.48002e-11      352.805      353.796
    400      1216.27    0.0750125   0.00310785      2.52172  9.79459e-09      1219.83      1222.95
    450      4314.36   -0.0215643    0.0553008      50.3227  7.63953e-07      4364.55      4375.49
    500      15318.8  -0.00775609     0.710406      689.784  4.28974e-05      16009.3      16065.7
    550      51797.7    0.0393091      6.52215      6583.26   0.00127443      58387.5      58874.8
    600       157724      0.40341      43.4434      44971.4    0.0218287       202740       207361
    650       416172      2.94957      216.119       227820     0.236811       644211       680236
    700       937067      15.3616      829.477       887443      1.75607  1.82536e+06  2.04305e+06
    750  1.80359e+06      60.4864      2540.43  2.75457e+06      9.48336  4.56076e+06  5.59183e+06
    800       707603      195.511      8945.04  9.33922e+06      39.6779   1.0056e+07  1.39884e+07
    850  4.42848e+06      480.505      13725.7  1.53024e+07      132.341  1.97452e+07  3.21969e+07
    900  5.24431e+06      1048.68      26323.2  2.97261e+07      371.505  3.49982e+07  6.87284e+07
    950  7.12463e+06      1988.53      43045.3  4.97591e+07      910.458  5.69296e+07  1.37154e+08
   1000  7.80007e+06      3401.25      66056.9  7.82584e+07      1998.07  8.61299e+07  2.57794e+08

   Pressure = 76000 torr

   T(K)     w_1->w_2     w_1->w_6     w_1->w_7    w_1->pr_1    w_1->pr_5        w_1->      Capture
    300       104.84 -8.17487e-12  4.12613e-07   0.00018773  7.57311e-17       104.84      105.219
    350      352.798  5.73882e-10  1.30737e-05    0.0086578   1.3044e-13      352.806      353.796
    400       1219.6  8.94618e-08  0.000320184     0.261123  6.15176e-11      1219.86      1222.95
    450       4359.6   0.00338588   0.00605719      5.55589  4.17598e-08      4365.52      4375.49
    500      15945.1    0.0147526    0.0872963      85.5657   9.3169e-07      16030.9      16065.7
    550      57757.3    0.0244225     0.952096      969.328   3.5626e-05      58727.6      58874.8
    600       198268    0.0787071      7.91735      8245.33  0.000894027       206521       207361
    650       620645      0.92266       51.099      53932.6    0.0145618       674630       680236
    700  1.72956e+06      6.84008       261.09       277837     0.163866  2.00766e+06  2.04305e+06
    750  4.24527e+06      38.4187      1078.93  1.15397e+06      1.34084  5.40036e+06  5.59183e+06
    800  9.12875e+06      169.389      3720.91  3.98715e+06      8.31903  1.31198e+07  1.39884e+07
    850  1.75063e+07      602.606      10559.5  1.13588e+07      40.5688  2.88763e+07  3.21969e+07
    900  2.97178e+07      1782.63      26118.5  2.81432e+07      160.064  5.78891e+07  6.87284e+07
    950  4.59374e+07       4485.3      55994.5  6.04826e+07      527.624  1.06481e+08  1.37154e+08
   1000   6.4804e+07      9833.25       107371  1.16274e+08      1489.86  1.81197e+08  2.57794e+08

   Pressure = 7.6 torr

   T(K)     w_2->w_1     w_2->w_6     w_2->w_7    w_2->pr_1    w_2->pr_5        w_2->      Capture
    300  5.00062e-14  5.04977e-10  4.58649e-06  2.42841e-05  1.40465e-13  2.88711e-05  2.96701e-05
    350  9.32325e-12  1.92333e-07  0.000175822   0.00831779  3.36498e-10   0.00849381   0.00935813
    400  5.48935e-10  1.92728e-05   0.00470721      0.63207  1.19325e-07     0.636797     0.807582
    450  1.33958e-08  0.000691758    0.0732325      16.7715  1.11689e-05      16.8454      26.8769
    500  1.62704e-07    0.0112969     0.661586      205.783  0.000395976      206.456      454.314
    550  1.13851e-06     0.100075      3.72019      1409.48   0.00673588       1413.3      4671.04
    600  5.18216e-06     0.546689      14.1307      6171.54     0.064624      6186.28      32983.4
    650  1.67245e-05      2.00368      38.6623      18917.3     0.385978      18958.4       174096
    700  4.29475e-05      5.52051        84.57      45675.8      1.62091      45767.5       730038
    750  9.03109e-05      11.9025      151.897      89796.8      4.90393      89965.5  2.54382e+06
    800          ***          ***          ***          ***          ***          ***  7.61973e+06
    850          ***          ***          ***          ***          ***          ***  2.01386e+07
    900          ***          ***          ***          ***          ***          ***  4.79306e+07
    950          ***          ***          ***          ***          ***          ***  1.04404e+08
   1000          ***          ***          ***          ***          ***          ***   2.1086e+08

   Pressure = 76 torr

   T(K)     w_2->w_1     w_2->w_6     w_2->w_7    w_2->pr_1    w_2->pr_5        w_2->      Capture
    300  5.05055e-14  5.24586e-11  4.58863e-06  2.49163e-05  2.39176e-15   2.9505e-05  2.96701e-05
    350   9.9542e-12   2.2478e-08  0.000177512   0.00902478   8.7415e-12   0.00920231   0.00935813
    400  6.82701e-10  2.79323e-06    0.0049689     0.762165  4.83738e-09     0.767136     0.807582
    450  2.13984e-08  0.000132743    0.0855118      23.5604  6.99668e-07      23.6461      26.8769
    500  3.52343e-07   0.00295544     0.900478      347.944  3.76984e-05      348.848      454.314
    550  3.37527e-06    0.0359588      6.10942      2913.35  0.000959577      2919.49      4671.04
    600  2.06127e-05     0.268845      28.4095      15590.4    0.0135865      15619.1      32983.4
    650  8.69596e-05      1.34551      95.8137      58170.7     0.119378        58268       174096
    700  0.000276138      4.88586      250.546       164558     0.713608       164814       730038
    750  0.000698322      13.5371      530.586       372286      3.04596       372833  2.54382e+06
    800          ***          ***          ***          ***          ***          ***  7.61973e+06
    850          ***          ***          ***          ***          ***          ***  2.01386e+07
    900          ***          ***          ***          ***          ***          ***  4.79306e+07
    950          ***          ***          ***          ***          ***          ***  1.04404e+08
   1000          ***          ***          ***          ***          ***          ***   2.1086e+08

   Pressure = 760 torr

   T(K)     w_2->w_1     w_2->w_6     w_2->w_7    w_2->pr_1    w_2->pr_5        w_2->      Capture
    300  5.05794e-14  5.28036e-12  4.58888e-06  2.50007e-05  2.77003e-17  2.95896e-05  2.96701e-05
    350  1.01029e-11  2.32947e-09  0.000177775   0.00915378  1.26698e-13   0.00933156   0.00935813
    400  7.36775e-10  3.14767e-07   0.00502671     0.796681  9.64135e-11     0.801708     0.807582
    450  2.69519e-08  1.74733e-05    0.0894766      26.2161   2.0034e-08      26.3056      26.8769
    500  5.71634e-07  0.000483641       1.0126      428.909  1.56031e-06      429.922      454.314
    550  7.51912e-06   0.00761977       7.7098      4132.09  5.68729e-05       4139.8      4671.04
    600  6.44635e-05    0.0752739      41.7507      26170.3   0.00114078      26212.1      32983.4
    650  0.000379099     0.502737      168.403       117605    0.0141539       117774       174096
    700    0.0016186      2.41795      528.132       398594     0.118581       399125       730038
    750   0.00529334      8.79563      1335.96  1.06902e+06     0.711578  1.07037e+06  2.54382e+06
    800          ***          ***          ***          ***          ***          ***  7.61973e+06
    850          ***      60.3938      5185.89  4.52268e+06      11.5011  4.52793e+06  2.01386e+07
    900          ***          ***          ***          ***          ***          ***  4.79306e+07
    950          ***          ***          ***          ***          ***          ***  1.04404e+08
   1000          ***          ***          ***          ***          ***          ***   2.1086e+08

   Pressure = 7600 torr

   T(K)     w_2->w_1     w_2->w_6     w_2->w_7    w_2->pr_1    w_2->pr_5        w_2->      Capture
    300  5.05876e-14  5.32607e-13  4.58891e-06  2.50096e-05  3.02611e-19  2.95986e-05  2.96701e-05
    350  1.01237e-11  2.36416e-10  0.000177804   0.00916915  1.61749e-15   0.00934696   0.00935813
    400     7.48e-10  3.29338e-08   0.00503453     0.801718  1.62196e-12     0.806753     0.807582
    450  2.88144e-08  1.97963e-06    0.0901686      26.7258  4.80799e-10       26.816      26.8769
    500   6.9322e-07  6.37011e-05      1.03916      450.222  5.45604e-08      451.261      454.314
    550   1.1272e-05   0.00124155      8.23557      4579.31  2.84751e-06      4587.54      4671.04
    600  0.000127683    0.0158948       47.858      31583.3  7.90668e-05      31631.2      32983.4
    650   0.00102885      0.14056      214.359       159588   0.00131235       159803       174096
    700   0.00605889     0.897435      768.107       623337    0.0142943       624106       730038
    750     0.026949      4.30708       2264.8  1.95669e+06     0.109862  1.95896e+06  2.54382e+06
    800    0.0904425      15.5464      5420.76  4.90571e+06     0.608499  4.91115e+06  7.61973e+06
    850     0.266548      49.0682      12070.3  1.13169e+07      2.87926  1.13291e+07  2.01386e+07
    900     0.618673      120.643      22117.4  2.13233e+07      10.1329  2.13456e+07  4.79306e+07
    950      1.32637      270.577      38595.6  3.80764e+07      32.0737  3.81153e+07  1.04404e+08
   1000      2.46025      521.063      59661.4  6.00426e+07       84.174  6.01029e+07   2.1086e+08

   Pressure = 76000 torr

   T(K)     w_2->w_1     w_2->w_6     w_2->w_7    w_2->pr_1    w_2->pr_5        w_2->      Capture
    300  5.05884e-14  5.74964e-14  4.58891e-06  2.50105e-05  5.02028e-21  2.95995e-05  2.96701e-05
    350   1.0126e-11  2.60236e-11  0.000177807   0.00917073  4.23839e-17   0.00934854   0.00935813
    400  7.49411e-10  4.09625e-09   0.00503536     0.802265  6.65771e-14     0.807301     0.807582
    450  2.91202e-08   3.1916e-07    0.0902495      26.7872  2.82214e-11      26.8775      26.8769
    500   7.2157e-07  1.45877e-05      1.04277      453.242  4.31628e-09      454.285      454.314
    550  1.25688e-05  0.000405971      8.32342       4657.8  2.97586e-07      4666.13      4671.04
    600  0.000160503   0.00728978      49.1654      32806.4  1.08875e-05      32855.6      32983.4
    650   0.00153424     0.086882      227.306       172096  0.000238024       172324       174096
    700    0.0111801     0.733058      858.531       712810   0.00339713       713669       730038
    750    0.0633789      4.59229      2734.41  2.42972e+06    0.0338599  2.43246e+06  2.54382e+06
    800     0.284615      22.1681      7487.81  6.99516e+06     0.247747  7.00267e+06  7.61973e+06
    850      1.04821      86.3717      18155.2     1.76e+07      1.41219  1.76182e+07  2.01386e+07
    900      3.19091      275.486      38929.6  3.87876e+07      6.32284  3.88268e+07  4.79306e+07
    950      8.33828      749.078        75831  7.71163e+07      23.5951  7.71929e+07  1.04404e+08
   1000      18.9431      1761.04       134457  1.38871e+08      74.1784  1.39007e+08   2.1086e+08

   Pressure = 7.6 torr

   T(K)     w_6->w_1     w_6->w_2     w_6->w_7    w_6->pr_1    w_6->pr_5        w_6->      Capture
    300  3.84697e-18  1.21488e-07      0.16152  4.41073e-09  2.27239e-06     0.161522     0.161653
    350  2.37241e-15  2.29671e-05      1.70172  4.02183e-06  0.000726853      1.70247      1.70497
    400  9.17475e-13   0.00134173      14.1572  0.000680203    0.0552688      14.2145      14.2782
    450  5.69653e-11    0.0313531      86.5363    0.0353611      1.57682      88.1799      89.5602
    500  1.42103e-09     0.360763      394.623     0.778604      22.0678       417.83      438.888
    550  1.76788e-08      2.38809       1386.7      8.96606       179.44       1577.5      1798.59
    600  1.29022e-07      10.1952       3861.3      62.3662      951.583      4885.44      6527.24
    650   6.2534e-07      30.2753      8742.22      291.108      3590.04      12653.6      21647.8
    700  2.20296e-06      69.2494      16527.4      982.902      10319.4        27899      66180.4
    750  6.10463e-06      127.061        27204       2594.5      24199.2      54124.7       186261
    800          ***          ***          ***          ***          ***          ***       482090
    850          ***          ***          ***          ***          ***          ***  1.15026e+06
    900          ***          ***          ***          ***          ***          ***  2.54349e+06
    950          ***          ***          ***          ***          ***          ***  5.24758e+06
   1000          ***          ***          ***          ***          ***          ***  1.01733e+07

   Pressure = 76 torr

   T(K)     w_6->w_1     w_6->w_2     w_6->w_7    w_6->pr_1    w_6->pr_5        w_6->      Capture
    300  7.56674e-20  1.26205e-08     0.161531   7.0458e-11  2.29935e-06     0.161533     0.161653
    350  1.62407e-16  2.68387e-06      1.70279  9.89495e-08  0.000745931      1.70354      1.70497
    400  5.67658e-14  0.000194422      14.2025  2.66508e-05    0.0584255      14.2611      14.2782
    450  7.83747e-12   0.00601633      87.5547   0.00218005      1.76174      89.3247      89.5602
    500  3.56999e-10    0.0943752      408.259     0.073767      26.9614      435.388      438.888
    550  7.69296e-09     0.857927      1503.35      1.27615      248.496      1753.98      1798.59
    600  9.13447e-08      5.01251      4537.02      13.0748      1539.71      6094.81      6527.24
    650  6.74966e-07      20.3102      11520.1      88.0446      6910.59      18539.1      21647.8
    700  3.42244e-06      61.3583      25059.2      419.242      23734.3      49274.2      66180.4
    750  1.28949e-05      144.706      47521.4      1501.82      65359.1       114527       186261
    800          ***          ***          ***          ***          ***          ***       482090
    850          ***          ***       112970      8964.61       277048       399707  1.15026e+06
    900          ***          ***          ***          ***          ***          ***  2.54349e+06
    950          ***          ***       213774      33074.9       813408  1.06189e+06  5.24758e+06
   1000          ***          ***          ***          ***          ***          ***  1.01733e+07

   Pressure = 760 torr

   T(K)     w_6->w_1     w_6->w_2     w_6->w_7    w_6->pr_1    w_6->pr_5        w_6->      Capture
    300  9.62064e-22  1.27036e-09     0.161532   7.9483e-13  2.30214e-06     0.161534     0.161653
    350  3.10335e-18  2.78138e-07       1.7029   1.3797e-09  0.000748017      1.70364      1.70497
    400  2.21164e-15  2.19133e-05      14.2072  5.11224e-07    0.0588152      14.2661      14.2782
    450  1.48688e-12  0.000791572        87.67  6.08851e-05      1.78964      89.4605      89.5602
    500  3.79469e-11    0.0154437      410.055     0.003038      27.9261          438      438.888
    550  1.38895e-09     0.181786      1522.61    0.0767685      267.053      1789.93      1798.59
    600  2.70713e-08      1.40325      4684.82      1.13143      1759.25       6446.6      6527.24
    650  3.14393e-07      7.58557      12351.8      10.8052      8636.72      21006.9      21647.8
    700   2.3899e-06      30.3703      28591.1      72.1829      33345.7      62039.4      66180.4
    750  1.28652e-05      94.1009      59091.2      358.082       105210       164753       186261
    800          ***          ***       110277      1025.83       279110       391004       482090
    850          ***      491.183       186249      4265.77       633258       824264  1.15026e+06
    900          ***          ***       293462      10424.6  1.28231e+06  1.58778e+06  2.54349e+06
    950          ***          ***       425662      23796.4  2.30984e+06  2.76156e+06  5.24758e+06
   1000          ***          ***       581186      47495.1  3.81812e+06  4.44993e+06  1.01733e+07

   Pressure = 7600 torr

   T(K)     w_6->w_1     w_6->w_2     w_6->w_7    w_6->pr_1    w_6->pr_5        w_6->      Capture
    300 -7.48361e-23  1.28135e-10     0.161532  8.41693e-15  2.30242e-06     0.161534     0.161653
    350  4.66074e-20  2.82281e-08      1.70291  1.64784e-11  0.000748228      1.70365      1.70497
    400  6.13638e-17  2.29278e-06      14.2077  7.77641e-09    0.0588555      14.2666      14.2782
    450   2.3167e-14  8.97229e-05      87.6817  1.30659e-06      1.79267      89.4745      89.5602
    500 -1.04342e-11   0.00203418      410.245    9.648e-05      28.0416      438.289      438.888
    550  2.03571e-10    0.0296193      1524.82     0.003618       269.63      1794.48      1798.59
    600  6.08694e-09     0.296287      4704.04    0.0775059      1796.39       6500.8      6527.24
    650  1.09965e-07      2.12033      12481.4      1.04574      9006.65      21491.2      21647.8
    700  1.24599e-06      11.2673      29279.3      9.61766      36026.3      65326.4      66180.4
    750  9.64294e-06      46.0518      62006.5      64.2958       119899       182016       186261
    800   5.4311e-05      149.738       120393      328.896       342293       463164       482090
    850  0.000234807      402.145       216562      1338.24       856580  1.07488e+06  1.15026e+06
    900   0.00081803      906.113       364764      4502.91  1.91604e+06  2.28621e+06  2.54349e+06
    950   0.00238212      1817.08       577233      12772.7  3.87273e+06  4.46456e+06  5.24758e+06
   1000   0.00599722      3253.54       864014      31524.4  7.16787e+06  8.06666e+06  1.01733e+07

   Pressure = 76000 torr

   T(K)     w_6->w_1     w_6->w_2     w_6->w_7    w_6->pr_1    w_6->pr_5        w_6->      Capture
    300 -9.49052e-25  1.38325e-11     0.161532  1.17923e-16  2.30245e-06     0.161534     0.161653
    350   1.9667e-21  3.10721e-09      1.70291  3.46307e-13  0.000748249      1.70366      1.70497
    400  3.82701e-18  2.85171e-07      14.2078  2.60339e-10    0.0588595      14.2666      14.2782
    450  2.00924e-15  1.44653e-05      87.6829  6.44202e-08      1.79298      89.4759      89.5602
    500  3.76555e-13  0.000465817      410.265  6.48725e-06      28.0535      438.319      438.888
    550  1.19967e-10    0.0096876      1525.04  0.000319548      269.904      1794.96      1798.59
    600  1.20074e-09     0.135876      4706.06   0.00887992      1800.56      6506.77      6527.24
    650   3.4403e-08      1.31053      12495.7     0.154835      9052.03      21549.2      21647.8
    700  5.54961e-07      9.20166        29362      1.83468      36397.5      65770.5      66180.4
    750  6.12752e-06      49.0717      62401.4      15.7151       122274       184740       186261
    800  4.89018e-05      205.541       121989      102.888       354576       476873       482090
    850  0.000294324      705.463       222252      524.049       909739  1.13322e+06  1.15026e+06
    900   0.00139213      2010.62       381350      2199.79  2.10541e+06  2.49097e+06  2.54349e+06
    950   0.00534469      4944.61       621002      7695.57  4.45912e+06  5.09276e+06  5.24758e+06
   1000     0.017193      10642.5       965852        23183  8.74454e+06  9.74422e+06  1.01733e+07

   Pressure = 7.6 torr

   T(K)     w_7->w_1     w_7->w_2     w_7->w_6    w_7->pr_1    w_7->pr_5        w_7->      Capture
    300  7.62142e-19   2.4188e-06  0.000354066  9.81407e-10  5.83388e-11  0.000356486  0.000356787
    350   1.2725e-15  0.000153387    0.0124336  1.50594e-06  1.20649e-07    0.0125886    0.0126079
    400  3.53614e-13   0.00591862     0.255688  0.000366973  4.12871e-05     0.262015     0.263171
    450  2.77618e-11     0.121063      3.15638      0.02472    0.0039944      3.30615      3.35081
    500  8.49315e-10      1.34916      25.2021     0.657845     0.150821      27.3599      28.3618
    550  1.27228e-08      8.94019      139.697      8.76598      2.74722       160.15      173.907
    600  1.10074e-07      38.6846      567.282      68.7587      28.0818      702.807      827.977
    650   6.2352e-07       117.46      1762.97      357.774      179.521      2417.72      3225.46
    700  2.52255e-06      279.284      4360.27      1329.42      785.062      6754.04      10689.1
    750  7.84885e-06       535.48      9031.51      3813.96      2483.45      15864.4      31022.7
    800          ***          ***          ***          ***          ***          ***      80606.9
    850          ***          ***          ***      17213.3      26753.9      43722.4       190726
    900          ***          ***          ***          ***          ***          ***       416519
    950          ***          ***          ***      59690.3      91643.1       117125       848701
   1000          ***          ***          ***          ***          ***          ***  1.62791e+06

   Pressure = 76 torr

   T(K)     w_7->w_1     w_7->w_2     w_7->w_6    w_7->pr_1    w_7->pr_5        w_7->      Capture
    300  9.78156e-20  2.41993e-06   0.00035409  1.18748e-10  6.01113e-12   0.00035651  0.000356787
    350  2.40638e-16  0.000154861    0.0124414  2.34451e-07    1.303e-08    0.0125966    0.0126079
    400  1.10991e-13    0.0062476     0.256507  7.87276e-05  4.91243e-06     0.262838     0.263171
    450  1.44239e-11     0.141363      3.19352   0.00744192  0.000558811      3.34289      3.35081
    500  7.15387e-10      1.83635       26.073     0.274891     0.026454      28.2107      28.3618
    550  1.67618e-08      14.6829      151.449      4.98002     0.635522      171.747      173.907
    600  2.17023e-07      77.8013      666.602      52.0196      8.84906      805.272      827.977
    650  1.75281e-06      291.482      2323.99      353.464      78.2984      3047.23      3225.46
    700  9.69663e-06      830.085      6619.29       1690.2      473.189      9612.77      10689.1
    750  3.97543e-05      1883.92      15820.6      6128.97      2051.69      25885.2      31022.7
    800          ***          ***          ***      22351.4      32724.1      46742.5      80606.9
    850          ***          ***      54058.9      49351.1      21021.4       123730       190726
    900          ***          ***          ***       102108       136543       200348       416519
    950          ***          ***       136352       176747      79392.7       390213       848701
   1000          ***          ***          ***       298435       367355       555860  1.62791e+06

   Pressure = 760 torr

   T(K)     w_7->w_1     w_7->w_2     w_7->w_6    w_7->pr_1    w_7->pr_5        w_7->      Capture
    300  1.03986e-20  2.42006e-06  0.000354092  1.23127e-11  6.03018e-13  0.000356512  0.000356787
    350  3.08466e-17   0.00015509    0.0124422  2.64983e-08  1.31479e-09    0.0125974    0.0126079
    400  1.99934e-14    0.0063203     0.256593   1.0488e-05  5.03377e-07     0.262924     0.263171
    450  3.96953e-12     0.147917      3.19773   0.00125096   5.9312e-05      3.34695      3.35081
    500  3.12336e-10      2.06501      26.1877    0.0606484   0.00300561      28.3164      28.3618
    550  1.13361e-08      18.5292       153.39      1.45982     0.080765      173.459      173.907
    600  2.20977e-07      114.344      688.322        20.16      1.32034      824.146      827.977
    650  2.59259e-06      512.445      2491.87      178.475      14.3645      3197.15      3225.46
    700  2.00416e-05      1751.25      7553.77      1095.15      110.855        10511      10689.1
    750   0.00011031      4754.14        19687      5003.67       631.96      30076.8      31022.7
    800          ***          ***      44929.9      28960.6      2789.42      76315.1      80606.9
    850          ***      20526.3      90451.8      52705.4      10307.8       173991       190726
    900          ***          ***       166321       168066      28308.1       360945       416519
    950          ***          ***       276258       343274      69503.4       685699       848701
   1000          ***          ***       425121       638307       145879  1.20341e+06  1.62791e+06

   Pressure = 7600 torr

   T(K)     w_7->w_1     w_7->w_2     w_7->w_6    w_7->pr_1    w_7->pr_5        w_7->      Capture
    300  1.04917e-21  2.42007e-06  0.000354092  1.23671e-12   6.0321e-14  0.000356512  0.000356787
    350  3.25177e-18  0.000155116    0.0124423  2.70109e-09  1.31601e-10    0.0125974    0.0126079
    400  2.40068e-15   0.00633013     0.256601  1.11425e-06  5.04695e-08     0.262933     0.263171
    450  6.10592e-13     0.149061      3.19816   0.00014476   5.9728e-06      3.34737      3.35081
    500  6.63815e-11      2.11916      26.1998   0.00805665  0.000305774      28.3273      28.3618
    550  3.41047e-09      19.7929      153.612     0.233427   0.00839286      173.646      173.907
    600   9.6313e-08       131.07      691.146      4.01269     0.142692      826.372      827.977
    650  1.62557e-06      652.304         2518      44.9841      1.65623      3216.95      3225.46
    700  1.77774e-05      2547.29      7735.66      351.446      14.0768      10648.5      10689.1
    750  0.000134958      8062.71      20659.4      2030.63       91.631      30844.4      31022.7
    800  0.000768359      20465.9      49061.7      9872.08      477.775      79877.5      80606.9
    850   0.00325718      47883.1       105264      32694.6       2113.6       187955       190726
    900    0.0114617      91423.6       207108       101112      7329.01       406973       416519
    950    0.0334086       165222       376166       254520      22526.9       818435       848701
   1000     0.084838       262941       636576       581056      59607.5  1.54018e+06  1.62791e+06

   Pressure = 76000 torr

   T(K)     w_7->w_1     w_7->w_2     w_7->w_6    w_7->pr_1    w_7->pr_5        w_7->      Capture
    300  1.04999e-22  2.42008e-06  0.000354092  1.23728e-13  6.03229e-15  0.000356512  0.000356787
    350   3.2736e-19  0.000155119    0.0124423  2.70684e-10  1.31613e-11    0.0125974    0.0126079
    400  2.47375e-16   0.00633117     0.256602  1.12288e-07  5.04829e-09     0.262934     0.263171
    450   6.6884e-14     0.149195       3.1982  1.48075e-05  5.97708e-07      3.34741      3.35081
    500  8.05607e-12      2.12652      26.2011   0.00085138   3.0633e-05      28.3285      28.3618
    550  4.90074e-10       20.004      153.634    0.0261725  0.000842891      173.665      173.907
    600  1.75705e-08      134.651      691.443     0.493462    0.0144038      826.602      827.977
    650  3.84383e-07      691.703       2520.9      6.27966      0.16883      3219.05      3225.46
    700  5.59675e-06      2847.19      7757.53      57.4826      1.46006      10663.7      10689.1
    750  5.73366e-05      9734.83        20791      398.583      9.78194      30934.2      31022.7
    800  0.000437482      28278.2      49712.6      2282.49      53.3074      80326.6      80606.9
    850   0.00250694        72043       108033      9571.76      250.451       189898       190726
    900    0.0115735       161066       216548      35639.6        948.8       414202       416519
    950    0.0434333       325052       404813       109345      3246.54       842457       848701
   1000     0.137876       594009       712159       295719      9783.85  1.61167e+06  1.62791e+06

   Pressure = 7.6 torr

   T(K)    pr_1->w_1    pr_1->w_2    pr_1->w_6    pr_1->w_7   pr_1->pr_5       pr_1->      Capture
    300  2.81632e-29   1.2117e-18  9.14792e-25  9.28544e-23  5.60758e-27  1.21179e-18  1.25017e-18
    350    6.585e-28  7.08418e-18   2.8688e-23  1.47019e-21  5.77948e-25  7.08568e-18  7.81791e-18
    400  7.60212e-27  2.58622e-17  3.99809e-22  1.19437e-20  2.08171e-23  2.58746e-17  3.28363e-17
    450   5.1747e-26  6.57149e-17  3.05702e-21   5.8591e-20  3.48669e-22  6.57769e-17  1.04955e-16
    500  2.34817e-25  1.25123e-16  1.48257e-20  1.96149e-19  3.27619e-21  1.25337e-16  2.75604e-16
    550  7.73983e-25  1.88861e-16  5.03659e-20  4.88907e-19  1.96997e-20   1.8942e-16  6.24894e-16
    600  1.97928e-24  2.36811e-16  1.28535e-19  9.65303e-19  8.34554e-20  2.37988e-16  1.26549e-15
    650  4.14405e-24  2.53152e-16  2.60078e-19  1.58854e-18  2.67455e-19  2.55268e-16  2.34431e-15
    700  7.35777e-24  2.47889e-16  4.33163e-19  2.22994e-18  6.84561e-19  2.51237e-16  4.04239e-15
    750  1.14499e-23  2.19868e-16  6.24029e-19   2.7837e-18  1.46122e-18  2.24737e-16  6.57321e-15
    800          ***          ***          ***          ***  5.31804e-18  5.31804e-18    1.018e-14
    850          ***          ***          ***  4.41627e-18  4.56433e-18  9.00532e-18  1.51325e-14
    900          ***          ***          ***          ***  9.69243e-18  9.69243e-18  2.17233e-14
    950          ***          ***          ***  3.26292e-18  1.01464e-17  1.43623e-17   3.0264e-14
   1000          ***          ***          ***          ***  1.64357e-17  1.64357e-17  4.10819e-14

   Pressure = 76 torr

   T(K)    pr_1->w_1    pr_1->w_2    pr_1->w_6    pr_1->w_7   pr_1->pr_5       pr_1->      Capture
    300   4.0477e-30  1.24324e-18  1.46131e-26  1.12352e-23  1.95172e-29  1.24325e-18  1.25017e-18
    350  1.43666e-28  7.68631e-18  7.05815e-25  2.28886e-22  3.67104e-27  7.68654e-18  7.81791e-18
    400   2.6505e-27  3.11853e-17  1.56648e-23  2.56197e-21  2.32865e-25  3.11878e-17  3.28363e-17
    450   2.8391e-26  9.23159e-17  1.88466e-22  1.76387e-20  6.64692e-24  9.23337e-17  1.04955e-16
    500  1.95252e-25  2.11565e-16  1.40464e-21  8.19625e-20  1.03405e-22  2.11648e-16  2.75604e-16
    550  9.34269e-25  3.90441e-16  7.16884e-21  2.77723e-19  9.98599e-22  3.90727e-16  6.24894e-16
    600  3.31359e-24  5.98932e-16  2.69494e-20  7.30037e-19  6.57243e-21  5.99695e-16  1.26549e-15
    650  9.19196e-24  7.83217e-16  7.86898e-20  1.56772e-18  3.15899e-20  7.84895e-16  2.34431e-15
    700  2.08458e-23  9.07199e-16   1.8515e-19  2.83212e-18  1.16837e-19  9.10333e-16  4.04239e-15
    750  4.01851e-23  9.46307e-16  3.63701e-19  4.47393e-18  3.46471e-19  9.51491e-16  6.57321e-15
    800          ***          ***          ***  7.36861e-18   4.4936e-19   9.1316e-18    1.018e-14
    850          ***          ***  8.69913e-19  9.31353e-18  1.83043e-18  1.20655e-17  1.51325e-14
    900          ***          ***          ***  1.04719e-17  2.89481e-18  1.53688e-17  2.17233e-14
    950          ***          ***  1.44479e-18   1.1746e-17  5.83452e-18  1.90918e-17   3.0264e-14
   1000          ***          ***          ***  1.20632e-17  8.79559e-18  2.32445e-17  4.10819e-14

   Pressure = 760 torr

   T(K)    pr_1->w_1    pr_1->w_2    pr_1->w_6    pr_1->w_7   pr_1->pr_5       pr_1->      Capture
    300  4.44867e-31  1.24745e-18  1.64849e-28  1.16495e-24  3.20832e-32  1.24746e-18  1.25017e-18
    350  1.95964e-29  7.79618e-18  9.84154e-27  2.58693e-23  9.60475e-30  7.79621e-18  7.81791e-18
    400  5.14011e-28  3.25976e-17  3.00465e-25  3.41303e-22  1.01082e-27  3.25979e-17  3.28363e-17
    450  8.37081e-27  1.02721e-16  5.27642e-24  2.96499e-21  4.70751e-26  1.02724e-16  1.04955e-16
    500  8.79533e-26  2.60795e-16  5.78654e-23  1.80832e-20  1.15943e-24  2.60813e-16  2.75604e-16
    550  6.27292e-25  5.53787e-16  4.31256e-22  8.14074e-20  1.72851e-23  5.53868e-16  6.24894e-16
    600  3.20351e-24  1.00558e-15   2.3321e-21   2.8287e-19  1.72378e-22  1.00587e-15  1.26549e-15
    650  1.23123e-23  1.58551e-15  9.65625e-21  7.91072e-19  1.23632e-21  1.58631e-15  2.34431e-15
    700  3.72146e-23  2.20806e-15  3.18658e-20  1.83271e-18  6.72621e-21  2.20993e-15  4.04239e-15
    750  9.21802e-23   2.7566e-15  8.66445e-20  3.64565e-18  2.89004e-20  2.76036e-15  6.57321e-15
    800          ***          ***  1.48332e-19  1.02558e-17  1.08733e-19  1.05607e-17    1.018e-14
    850          ***  3.31407e-15  3.93957e-19   1.0083e-17  2.99589e-19  3.32485e-15  1.51325e-14
    900          ***          ***  6.52515e-19  1.84203e-17  7.60618e-19  1.99217e-17  2.17233e-14
    950          ***          ***  1.05804e-18  2.32035e-17  1.67736e-18   2.6051e-17   3.0264e-14
   1000          ***          ***   1.5585e-18  2.80732e-17  3.33238e-18  3.31009e-17  4.10819e-14

   Pressure = 7600 torr

   T(K)    pr_1->w_1    pr_1->w_2    pr_1->w_6    pr_1->w_7   pr_1->pr_5       pr_1->      Capture
    300  4.51302e-32   1.2479e-18  1.74569e-30   1.1701e-25  5.12913e-35   1.2479e-18  1.25017e-18
    350  2.09789e-30  7.80927e-18  1.17542e-28  2.63697e-24  2.43954e-32  7.80928e-18  7.81791e-18
    400  6.34187e-29  3.28037e-17  4.57047e-27  3.62601e-23  4.28384e-30  3.28037e-17  3.28363e-17
    450  1.31692e-27  1.04718e-16  1.12957e-25   3.4311e-22  3.26425e-28  1.04719e-16  1.04955e-16
    500    1.898e-26  2.73755e-16  1.89179e-24  2.40262e-21  1.25514e-26  2.73757e-16  2.75604e-16
    550  1.92001e-25  6.13725e-16  2.03251e-23   1.3017e-20  2.77302e-25  6.13738e-16  6.24894e-16
    600   1.3989e-24   1.2136e-15  1.59767e-22  5.62999e-20  3.91666e-24  1.21365e-15  1.26549e-15
    650  7.59378e-24   2.1518e-15  9.34709e-22  1.99334e-19  3.84718e-23    2.152e-15  2.34431e-15
    700   3.1805e-23  3.45559e-15  4.24711e-21   5.8767e-19  2.80578e-22  3.45618e-15  4.04239e-15
    750  1.06384e-22   5.0605e-15  1.55627e-20  1.47683e-18  1.59718e-21    5.062e-15  6.57321e-15
    800  4.73215e-22  6.44221e-15  4.73426e-20  3.62733e-18  7.41504e-21  6.44589e-15    1.018e-14
    850  6.86982e-22  8.48145e-15  1.23353e-19  6.22834e-18  2.84953e-20  8.48783e-15  1.51325e-14
    900  1.45735e-21  9.38287e-15  2.81049e-19  1.13846e-17  9.37466e-20  9.39463e-15  2.17233e-14
    950  2.55964e-21  1.07654e-14  5.65288e-19   1.7503e-17  2.68675e-19  1.07838e-14   3.0264e-14
   1000  4.26674e-21  1.09958e-14  1.03122e-18  2.63387e-17  6.82405e-19  1.10238e-14  4.10819e-14

   Pressure = 76000 torr

   T(K)    pr_1->w_1    pr_1->w_2    pr_1->w_6    pr_1->w_7   pr_1->pr_5       pr_1->      Capture
    300  4.51993e-33  1.24795e-18  2.44592e-32  1.17063e-26  2.16843e-37  1.24795e-18  1.25017e-18
    350  2.11641e-31  7.81062e-18  2.47021e-30  2.64259e-25  1.54596e-34  7.81062e-18  7.81791e-18
    400  6.56522e-30   3.2826e-17  1.53011e-28   3.6541e-24  3.55736e-32   3.2826e-17  3.28363e-17
    450  1.45456e-28  1.04959e-16  5.56925e-27  3.50967e-23  3.42866e-30  1.04959e-16  1.04955e-16
    500  2.35454e-27  2.75591e-16  1.23546e-25  2.53849e-22  1.68117e-28  2.75591e-16  2.75604e-16
    550  2.82704e-26  6.24245e-16  1.80034e-24  1.45964e-21  4.81021e-27  6.24246e-16  6.24894e-16
    600  2.56481e-25   1.2606e-15  1.82538e-23  6.92329e-21  8.86923e-26   1.2606e-15  1.26549e-15
    650  1.79766e-24  2.32046e-15  1.38406e-22  2.78249e-20  1.13421e-24  2.32049e-15  2.34431e-15
    700    9.957e-24  3.95176e-15  8.10321e-22  9.60973e-20  1.06533e-23  3.95186e-15  4.04239e-15
    750  4.45708e-23  6.28542e-15  3.80484e-21  2.89669e-19  7.69607e-23  6.28572e-15  6.57321e-15
    800  1.66307e-22   9.3538e-15   1.4856e-20  8.10226e-19  4.45312e-22  9.35463e-15    1.018e-14
    850  5.11805e-22  1.32362e-14  4.83185e-20  1.81677e-18  2.11629e-21   1.3238e-14  1.51325e-14
    900  1.37161e-21  1.75802e-14  1.37224e-19  3.92443e-18  8.51423e-21  1.75843e-14  2.17233e-14
    950  3.18625e-21   2.2328e-14  3.40674e-19  7.44699e-18  2.96147e-20  2.23358e-14   3.0264e-14
   1000  6.61616e-21  2.69288e-14  7.58929e-19  1.31984e-17  9.07487e-20  2.69428e-14  4.10819e-14

   Pressure = 7.6 torr

   T(K)    pr_5->w_1    pr_5->w_2    pr_5->w_6    pr_5->w_7   pr_5->pr_1       pr_5->      Capture
    300  6.92147e-33  5.62767e-24  3.78428e-19  4.43199e-21  4.50259e-24   3.8287e-19  3.86648e-19
    350   5.2243e-31  1.24707e-22  2.25613e-18   5.1257e-20  2.51495e-22  2.30776e-18   2.3423e-18
    400  1.46395e-29  1.34513e-21  8.94449e-18  3.69964e-19   5.7321e-21  9.32153e-18  9.60774e-18
    450  1.89832e-28  8.43937e-21  2.62892e-17  1.82582e-18   6.7241e-20  2.81907e-17  3.01544e-17
    500  1.35597e-27  3.48792e-20  6.08793e-17  6.51534e-18  4.74652e-19  6.79041e-17    7.808e-17
    550  6.13871e-27  1.03314e-19  1.15407e-16  1.75447e-17  2.25544e-18   1.3531e-16   1.7517e-16
    600  1.97201e-26  2.33068e-19   1.8425e-16  3.70713e-17  7.84197e-18  2.29396e-16   3.5202e-16
    650  4.90094e-26  4.12844e-19  2.54288e-16  6.34466e-17  2.12355e-17  3.39383e-16  6.48708e-16
    700  1.00463e-25  6.15735e-19   3.1057e-16  9.11919e-17  4.69934e-17  4.49371e-16  1.11508e-15
    750  1.75616e-25  7.65942e-19  3.47504e-16  1.11635e-16  8.83428e-17  5.48248e-16  1.81075e-15
    800          ***          ***          ***          ***  2.87475e-16  2.87475e-16  2.80483e-15
    850          ***          ***          ***  3.35945e-16   2.2339e-16  5.61216e-16  4.17563e-15
    900          ***          ***          ***          ***  4.34047e-16  4.34047e-16  6.01011e-15
    950          ***          ***          ***  2.07114e-16  4.19488e-16  6.87094e-16  8.40341e-15
   1000          ***          ***          ***          ***  6.32162e-16  6.32162e-16  1.14583e-14

   Pressure = 76 torr

   T(K)    pr_5->w_1    pr_5->w_2    pr_5->w_6    pr_5->w_7   pr_5->pr_1       pr_5->      Capture
    300  3.38339e-35  9.58247e-26  3.82918e-19  4.56665e-22  1.56713e-26  3.83374e-19  3.86648e-19
    350  6.49974e-33  3.23972e-24  2.31534e-18  5.53541e-21  1.59746e-24  2.32088e-18   2.3423e-18
    400  4.01656e-31  5.45257e-23  9.45536e-18  4.40192e-20  6.41207e-23   9.4995e-18  9.60774e-18
    450  1.09448e-29  5.28645e-22  2.93722e-17  2.55427e-19  1.28186e-21  2.96295e-17  3.01544e-17
    500  1.53583e-28  3.32081e-21    7.438e-17  1.14275e-18  1.49813e-20   7.5541e-17    7.808e-17
    550  1.26293e-27  1.47209e-20   1.5983e-16  4.05768e-18  1.14331e-19  1.64016e-16   1.7517e-16
    600  6.78784e-27  4.90216e-20  2.98242e-16  1.16686e-17  6.17585e-19  3.10577e-16   3.5202e-16
    650  2.61305e-26  1.27606e-19   4.9042e-16  2.75688e-17   2.5082e-18  5.20624e-16  6.48708e-16
    700  7.76836e-26  2.70772e-19  7.19171e-16  5.44537e-17  8.02058e-18  7.81916e-16  1.11508e-15
    750  1.88698e-25  4.74489e-19  9.54408e-16  9.07806e-17   2.0947e-17  1.06661e-15  1.81075e-15
    800          ***          ***          ***  5.83173e-16  2.42909e-17  7.11428e-16  2.80483e-15
    850          ***          ***  1.14878e-15  2.24568e-16   8.9586e-17  1.46391e-15  4.17563e-15
    900          ***          ***          ***  6.27107e-16  1.29635e-16  8.76635e-16  6.01011e-15
    950          ***          ***   1.3588e-15  2.38801e-16  2.41219e-16  1.83966e-15  8.40341e-15
   1000          ***          ***          ***  5.71135e-16  3.38303e-16  1.02239e-15  1.14583e-14

   Pressure = 760 torr

   T(K)    pr_5->w_1    pr_5->w_2    pr_5->w_6    pr_5->w_7   pr_5->pr_1       pr_5->      Capture
    300 -1.88693e-35   1.1098e-27  3.83382e-19  4.58112e-23  2.57612e-29  3.83427e-19  3.86648e-19
    350 -8.05614e-35  4.69562e-26  2.32182e-18  5.58553e-22  4.17952e-27  2.32238e-18   2.3423e-18
    400  4.52321e-34  1.08626e-24  9.51844e-18   4.5106e-21  2.78335e-25  9.52295e-18  9.60774e-18
    450  2.13472e-31  1.53072e-23  2.98373e-17  2.71104e-20  9.07845e-24  2.98645e-17  3.01544e-17
    500  5.66865e-30  1.37606e-22  7.70414e-17   1.2985e-19  1.67977e-22  7.71715e-17    7.808e-17
    550  8.41167e-29  8.72582e-22  1.71765e-16  5.15652e-19    1.979e-21  1.72284e-16   1.7517e-16
    600  7.75453e-28  4.11746e-21  3.40772e-16  1.74074e-18  1.61977e-20  3.42533e-16   3.5202e-16
    650  4.84201e-27   1.5138e-20  6.12984e-16  5.05407e-18  9.81623e-20  6.18151e-16  6.48708e-16
    700  2.20391e-26  4.50348e-20    1.011e-15  1.27266e-17  4.61737e-19  1.02423e-15  1.11508e-15
    750  7.77986e-26  1.10895e-19  1.53977e-15  2.77984e-17  1.74726e-18  1.56943e-15  1.81075e-15
    800          ***          ***  2.17633e-15  5.35864e-17  5.87773e-18  2.23563e-15  2.80483e-15
    850          ***  4.21557e-19  2.84841e-15  9.68622e-17  1.46627e-17  2.96036e-15  4.17563e-15
    900          ***          ***  3.55736e-15  1.41245e-16   3.4062e-17  3.73294e-15  6.01011e-15
    950          ***          ***  4.16016e-15  2.00197e-16  6.93478e-17  4.43037e-15  8.40341e-15
   1000          ***          ***  4.65625e-15    2.589e-16  1.28172e-16  5.04428e-15  1.14583e-14

   Pressure = 7600 torr

   T(K)    pr_5->w_1    pr_5->w_2    pr_5->w_6    pr_5->w_7   pr_5->pr_1       pr_5->      Capture
    300    2.247e-40  1.21239e-29  3.83428e-19  4.58257e-24  4.11842e-32  3.83433e-19  3.86648e-19
    350  1.57434e-37  5.99466e-28  2.32248e-18  5.59069e-23  1.06157e-29  2.32253e-18   2.3423e-18
    400 -2.53254e-32  1.82741e-26  9.52495e-18  4.52241e-22  1.17958e-27   9.5254e-18  9.60774e-18
    450  4.97014e-32  3.63313e-25  2.98879e-17  2.73012e-21  6.29512e-26  2.98906e-17  3.01544e-17
    500  1.74773e-31  5.29929e-24  7.73601e-17  1.32574e-20  1.81843e-24  7.73733e-17    7.808e-17
    550  4.25401e-30  4.36932e-23  1.73423e-16  5.35853e-20  3.17487e-23  1.73477e-16   1.7517e-16
    600   6.3803e-29  2.85455e-22  3.47966e-16  1.88121e-19  3.68032e-22  3.48155e-16   3.5202e-16
    650  6.26689e-28  1.40461e-21  6.39241e-16  5.82684e-19  3.05461e-21  6.39828e-16  6.48708e-16
    700  4.31946e-27  5.43733e-21  1.09229e-15  1.61549e-18  1.92609e-20  1.09393e-15  1.11508e-15
    750  2.21306e-26  1.71689e-20  1.75496e-15  4.02607e-18  9.65625e-20   1.7591e-15  1.81075e-15
    800  9.00134e-26  4.34155e-20   2.6703e-15   9.1507e-18  4.00832e-19  2.67989e-15  2.80483e-15
    850  2.90191e-25  1.06005e-19  3.86253e-15  1.96417e-17  1.39464e-18  3.88368e-15  4.17563e-15
    900  7.99765e-25  2.06715e-19  5.34141e-15  3.60963e-17  4.19816e-18  5.38191e-15  6.01011e-15
    950  1.93001e-24  3.87899e-19  7.05953e-15  6.34431e-17  1.11079e-17  7.13447e-15  8.40341e-15
   1000  4.16502e-24  6.40985e-19  8.95497e-15   1.0241e-16  2.62472e-17  9.08427e-15  1.14583e-14

   Pressure = 76000 torr

   T(K)    pr_5->w_1    pr_5->w_2    pr_5->w_6    pr_5->w_7   pr_5->pr_1       pr_5->      Capture
    300  1.46406e-42  2.01271e-31  3.83433e-19  4.58272e-25  1.74114e-34  3.83433e-19  3.86648e-19
    350  1.38754e-39  1.57072e-29  2.32254e-18  5.59121e-24  6.72727e-32  2.32255e-18   2.3423e-18
    400   4.2589e-37  7.50111e-28  9.52561e-18  4.52361e-23   9.7954e-30  9.52565e-18  9.60774e-18
    450  -6.9477e-33  2.13252e-26   2.9893e-17  2.73208e-22  6.61218e-28  2.98933e-17  3.01544e-17
    500 -1.00289e-31  3.80391e-25  7.73928e-17  1.32327e-21  2.43566e-26  7.73941e-17    7.808e-17
    550  9.87784e-32  4.60078e-24  1.73599e-16  5.37187e-21  5.50727e-25  1.73604e-16   1.7517e-16
    600  2.63507e-30   3.9046e-23  3.48775e-16  1.89513e-20  8.33406e-24  3.48794e-16   3.5202e-16
    650  3.85366e-29  2.54819e-22  6.42462e-16  5.93959e-20  9.00544e-23  6.42521e-16  6.48708e-16
    700  4.03105e-28  1.29288e-21  1.10355e-15  1.67553e-19  7.31325e-22  1.10371e-15  1.11508e-15
    750  3.13037e-27  5.29629e-21  1.78973e-15  4.29737e-19  4.65291e-21  1.79017e-15  1.81075e-15
    800  1.87401e-26  1.79292e-20  2.76615e-15  1.02055e-18   2.4072e-20  2.76722e-15  2.80483e-15
    850  8.93665e-26   5.2064e-20  4.10252e-15  2.32394e-18  1.03577e-19    4.105e-15  4.17563e-15
    900  3.48488e-25  1.28973e-19  5.87058e-15  4.66064e-18  3.81285e-19  5.87575e-15  6.01011e-15
    950  1.14502e-24   2.8522e-19  8.13412e-15  9.09256e-18  1.22437e-18  8.14472e-15  8.40341e-15
   1000  3.24305e-24  5.64472e-19  1.09455e-14  1.66384e-17  3.49044e-18  1.09662e-14  1.14583e-14

______________________________________________________________________________________

Temperature-Pressure Rate Tables:

w_1->w_2

P\T              300          350          400          450          500          550          600          650          700          750          800          850          900          950         1000
7.6          103.555      324.829       893.32      2005.33      3592.66      5217.19      6347.49       6476.8      6203.41      5021.28          ***          ***          ***          ***          ***
76           105.957       346.82      1111.03      3203.79      7785.33      15502.5      25411.5      34924.6      41956.4      44778.6          ***          ***          ***          ***          ***
760          129.006      352.042      1199.24      4035.34      12631.9      34550.9      79612.6       153204       249602       351544          ***          ***          ***          ***          ***
7600         104.838       352.72      1216.27      4314.36      15318.8      51797.7       157724       416172       937067  1.80359e+06       707603  4.42848e+06  5.24431e+06  7.12463e+06  7.80007e+06
76000         104.84      352.798       1219.6       4359.6      15945.1      57757.3       198268       620645  1.72956e+06  4.24527e+06  9.12875e+06  1.75063e+07  2.97178e+07  4.59374e+07   6.4804e+07
O-O          105.219      353.796      1222.95      4375.49      16065.7      58874.8       207361       680236  2.04305e+06  5.59183e+06  1.39884e+07  3.21969e+07  6.87284e+07  1.37154e+08  2.57794e+08

w_1->w_6

P\T              300          350          400          450          500          550          600          650          700          750          800          850          900          950         1000
7.6      3.53467e-05  0.000688115    0.0214524     0.188319     0.985492      3.42442      8.66011      17.2015      28.0898      40.5234          ***          ***          ***          ***          ***
76      -0.000883547 -0.000309355   0.00132301    0.0258937     0.247151      1.48367       6.0744      18.2532      42.9099      83.4311          ***          ***          ***          ***          ***
760        0.0546784   0.00671497    0.0102833   0.00502805    0.0262598     0.267595      1.79515      8.44612       29.576      81.3516          ***          ***          ***          ***          ***
7600    -6.44653e-10     1.36e-08    0.0750125   -0.0215643  -0.00775609    0.0393091      0.40341      2.94957      15.3616      60.4864      195.511      480.505      1048.68      1988.53      3401.25
76000   -8.17487e-12  5.73882e-10  8.94618e-08   0.00338588    0.0147526    0.0244225    0.0787071      0.92266      6.84008      38.4187      169.389      602.606      1782.63       4485.3      9833.25
O-O              ***          ***          ***          ***          ***          ***          ***          ***          ***          ***          ***          ***          ***          ***          ***

w_1->w_7

P\T              300          350          400          450          500          550          600          650          700          750          800          850          900          950         1000
7.6       0.00299503    0.0502384     0.457745      2.51486      9.20652      24.3351      49.6147      82.6813      115.135      137.215          ***          ***          ***          ***          ***
76        0.00038517   0.00960808     0.143437      1.30641      7.75282      32.0567      97.9178      233.039      451.463      741.938          ***          ***          ***          ***          ***
760      4.10991e-05   0.00123412    0.0258778     0.362818      3.38452      21.6765      99.6878      344.766      935.347      2076.18          ***          ***          ***          ***          ***
7600     4.12289e-06  0.000129865   0.00310785    0.0553008     0.710406      6.52215      43.4434      216.119      829.477      2540.43      8945.04      13725.7      26323.2      43045.3      66056.9
76000    4.12613e-07  1.30737e-05  0.000320184   0.00605719    0.0872963     0.952096      7.91735       51.099       261.09      1078.93      3720.91      10559.5      26118.5      55994.5       107371
O-O              ***          ***          ***          ***          ***          ***          ***          ***          ***          ***          ***          ***          ***          ***          ***

w_1->pr_1

P\T              300          350          400          450          500          550          600          650          700          750          800          850          900          950         1000
7.6          1.16973      26.9378      302.366      1977.47      8539.36      26633.8      64504.4       129151       223566       348431          ***          ***          ***          ***          ***
76          0.168117      5.87709       105.42      1084.87      7096.15      32041.2       106676       277412       592463  1.08819e+06          ***          ***          ***          ***          ***
760        0.0184828     0.801648      20.4443      319.862      3196.46      21508.4       102991       369517  1.04028e+06  2.40219e+06          ***          ***          ***          ***          ***
7600      0.00187443    0.0858201      2.52172      50.3227      689.784      6583.26      44971.4       227820       887443  2.75457e+06  9.33922e+06  1.53024e+07  2.97261e+07  4.97591e+07  7.82584e+07
76000     0.00018773    0.0086578     0.261123      5.55589      85.5657      969.328      8245.33      53932.6       277837  1.15397e+06  3.98715e+06  1.13588e+07  2.81432e+07  6.04826e+07  1.16274e+08
O-O              ***          ***          ***          ***          ***          ***          ***          ***          ***          ***          ***          ***          ***          ***          ***

w_1->pr_5

P\T              300          350          400          450          500          550          600          650          700          750          800          850          900          950         1000
7.6      3.58026e-07  4.91129e-05   0.00211461    0.0376162     0.340367      1.84517      6.84037      19.2383      44.4004      87.9987          ***          ***          ***          ***          ***
76       1.73063e-09  6.10271e-07  5.80169e-05   0.00216861    0.0385272     0.378325      2.32594      9.93646        32.18      84.5207          ***          ***          ***          ***          ***
760      2.30443e-10  6.76566e-09  5.65439e-07  4.23452e-05   0.00142197    0.0251915     0.265331      1.83071      8.98049      33.5779          ***          ***          ***          ***          ***
7600      1.1623e-14  1.48002e-11  9.79459e-09  7.63953e-07  4.28974e-05   0.00127443    0.0218287     0.236811      1.75607      9.48336      39.6779      132.341      371.505      910.458      1998.07
76000    7.57311e-17   1.3044e-13  6.15176e-11  4.17598e-08   9.3169e-07   3.5626e-05  0.000894027    0.0145618     0.163866      1.34084      8.31903      40.5688      160.064      527.624      1489.86
O-O              ***          ***          ***          ***          ***          ***          ***          ***          ***          ***          ***          ***          ***          ***          ***

w_2->w_1

P\T              300          350          400          450          500          550          600          650          700          750          800          850          900          950         1000
7.6      5.00062e-14  9.32325e-12  5.48935e-10  1.33958e-08  1.62704e-07  1.13851e-06  5.18216e-06  1.67245e-05  4.29475e-05  9.03109e-05          ***          ***          ***          ***          ***
76       5.05055e-14   9.9542e-12  6.82701e-10  2.13984e-08  3.52343e-07  3.37527e-06  2.06127e-05  8.69596e-05  0.000276138  0.000698322          ***          ***          ***          ***          ***
760      5.05794e-14  1.01029e-11  7.36775e-10  2.69519e-08  5.71634e-07  7.51912e-06  6.44635e-05  0.000379099    0.0016186   0.00529334          ***          ***          ***          ***          ***
7600     5.05876e-14  1.01237e-11     7.48e-10  2.88144e-08   6.9322e-07   1.1272e-05  0.000127683   0.00102885   0.00605889     0.026949    0.0904425     0.266548     0.618673      1.32637      2.46025
76000    5.05884e-14   1.0126e-11  7.49411e-10  2.91202e-08   7.2157e-07  1.25688e-05  0.000160503   0.00153424    0.0111801    0.0633789     0.284615      1.04821      3.19091      8.33828      18.9431
O-O      5.07713e-14  1.01546e-11  7.51469e-10   2.9224e-08  7.27023e-07   1.2812e-05  0.000167864   0.00168155    0.0132064    0.0834788      0.43594      1.92712      7.36963      24.8443      75.0371

w_2->w_6

P\T              300          350          400          450          500          550          600          650          700          750          800          850          900          950         1000
7.6      5.04977e-10  1.92333e-07  1.92728e-05  0.000691758    0.0112969     0.100075     0.546689      2.00368      5.52051      11.9025          ***          ***          ***          ***          ***
76       5.24586e-11   2.2478e-08  2.79323e-06  0.000132743   0.00295544    0.0359588     0.268845      1.34551      4.88586      13.5371          ***          ***          ***          ***          ***
760      5.28036e-12  2.32947e-09  3.14767e-07  1.74733e-05  0.000483641   0.00761977    0.0752739     0.502737      2.41795      8.79563          ***      60.3938          ***          ***          ***
7600     5.32607e-13  2.36416e-10  3.29338e-08  1.97963e-06  6.37011e-05   0.00124155    0.0158948      0.14056     0.897435      4.30708      15.5464      49.0682      120.643      270.577      521.063
76000    5.74964e-14  2.60236e-11  4.09625e-09   3.1916e-07  1.45877e-05  0.000405971   0.00728978     0.086882     0.733058      4.59229      22.1681      86.3717      275.486      749.078      1761.04
O-O      4.72719e-15  2.64685e-12  8.87379e-10  1.33513e-07   9.0614e-06  0.000315209   0.00640763     0.084749     0.792769      5.59301      31.2788      144.168      564.784      1927.51      5846.08

w_2->w_7

P\T              300          350          400          450          500          550          600          650          700          750          800          850          900          950         1000
7.6      4.58649e-06  0.000175822   0.00470721    0.0732325     0.661586      3.72019      14.1307      38.6623        84.57      151.897          ***          ***          ***          ***          ***
76       4.58863e-06  0.000177512    0.0049689    0.0855118     0.900478      6.10942      28.4095      95.8137      250.546      530.586          ***          ***          ***          ***          ***
760      4.58888e-06  0.000177775   0.00502671    0.0894766       1.0126       7.7098      41.7507      168.403      528.132      1335.96          ***      5185.89          ***          ***          ***
7600     4.58891e-06  0.000177804   0.00503453    0.0901686      1.03916      8.23557       47.858      214.359      768.107       2264.8      5420.76      12070.3      22117.4      38595.6      59661.4
76000    4.58891e-06  0.000177807   0.00503536    0.0902495      1.04277      8.32342      49.1654      227.306      858.531      2734.41      7487.81      18155.2      38929.6        75831       134457
O-O       4.6151e-06  0.000178844   0.00506527    0.0907999      1.04951      8.38543      49.6522      230.819      881.542      2865.59      8150.52      20730.8      47977.2       102447       204140

w_2->pr_1

P\T              300          350          400          450          500          550          600          650          700          750          800          850          900          950         1000
7.6      2.42841e-05   0.00831779      0.63207      16.7715      205.783      1409.48      6171.54      18917.3      45675.8      89796.8          ***          ***          ***          ***          ***
76       2.49163e-05   0.00902478     0.762165      23.5604      347.944      2913.35      15590.4      58170.7       164558       372286          ***          ***          ***          ***          ***
760      2.50007e-05   0.00915378     0.796681      26.2161      428.909      4132.09      26170.3       117605       398594  1.06902e+06          ***  4.52268e+06          ***          ***          ***
7600     2.50096e-05   0.00916915     0.801718      26.7258      450.222      4579.31      31583.3       159588       623337  1.95669e+06  4.90571e+06  1.13169e+07  2.13233e+07  3.80764e+07  6.00426e+07
76000    2.50105e-05   0.00917073     0.802265      26.7872      453.242       4657.8      32806.4       172096       712810  2.42972e+06  6.99516e+06     1.76e+07  3.87876e+07  7.71163e+07  1.38871e+08
O-O      2.50551e-05   0.00917929     0.802517      26.7861      453.264      4662.65      32933.7       173865       729156  2.54095e+06  7.61155e+06  2.01177e+07  4.78821e+07    1.043e+08   2.1065e+08

w_2->pr_5

P\T              300          350          400          450          500          550          600          650          700          750          800          850          900          950         1000
7.6      1.40465e-13  3.36498e-10  1.19325e-07  1.11689e-05  0.000395976   0.00673588     0.064624     0.385978      1.62091      4.90393          ***          ***          ***          ***          ***
76       2.39176e-15   8.7415e-12  4.83738e-09  6.99668e-07  3.76984e-05  0.000959577    0.0135865     0.119378     0.713608      3.04596          ***          ***          ***          ***          ***
760      2.77003e-17  1.26698e-13  9.64135e-11   2.0034e-08  1.56031e-06  5.68729e-05   0.00114078    0.0141539     0.118581     0.711578          ***      11.5011          ***          ***          ***
7600     3.02611e-19  1.61749e-15  1.62196e-12  4.80799e-10  5.45604e-08  2.84751e-06  7.90668e-05   0.00131235    0.0142943     0.109862     0.608499      2.87926      10.1329      32.0737       84.174
76000    5.02028e-21  4.23839e-17  6.65771e-14  2.82214e-11  4.31628e-09  2.97586e-07  1.08875e-05  0.000238024   0.00339713    0.0338599     0.247747      1.41219      6.32284      23.5951      74.1784
O-O              ***          ***          ***          ***          ***          ***          ***          ***          ***          ***          ***          ***          ***          ***          ***

w_6->w_1

P\T              300          350          400          450          500          550          600          650          700          750          800          850          900          950         1000
7.6      3.84697e-18  2.37241e-15  9.17475e-13  5.69653e-11  1.42103e-09  1.76788e-08  1.29022e-07   6.2534e-07  2.20296e-06  6.10463e-06          ***          ***          ***          ***          ***
76       7.56674e-20  1.62407e-16  5.67658e-14  7.83747e-12  3.56999e-10  7.69296e-09  9.13447e-08  6.74966e-07  3.42244e-06  1.28949e-05          ***          ***          ***          ***          ***
760      9.62064e-22  3.10335e-18  2.21164e-15  1.48688e-12  3.79469e-11  1.38895e-09  2.70713e-08  3.14393e-07   2.3899e-06  1.28652e-05          ***          ***          ***          ***          ***
7600    -7.48361e-23  4.66074e-20  6.13638e-17   2.3167e-14 -1.04342e-11  2.03571e-10  6.08694e-09  1.09965e-07  1.24599e-06  9.64294e-06   5.4311e-05  0.000234807   0.00081803   0.00238212   0.00599722
76000   -9.49052e-25   1.9667e-21  3.82701e-18  2.00924e-15  3.76555e-13  1.19967e-10  1.20074e-09   3.4403e-08  5.54961e-07  6.12752e-06  4.89018e-05  0.000294324   0.00139213   0.00534469     0.017193
O-O              ***          ***          ***          ***          ***          ***          ***          ***          ***          ***          ***          ***          ***          ***          ***

w_6->w_2

P\T              300          350          400          450          500          550          600          650          700          750          800          850          900          950         1000
7.6      1.21488e-07  2.29671e-05   0.00134173    0.0313531     0.360763      2.38809      10.1952      30.2753      69.2494      127.061          ***          ***          ***          ***          ***
76       1.26205e-08  2.68387e-06  0.000194422   0.00601633    0.0943752     0.857927      5.01251      20.3102      61.3583      144.706          ***          ***          ***          ***          ***
760      1.27036e-09  2.78138e-07  2.19133e-05  0.000791572    0.0154437     0.181786      1.40325      7.58557      30.3703      94.1009          ***      491.183          ***          ***          ***
7600     1.28135e-10  2.82281e-08  2.29278e-06  8.97229e-05   0.00203418    0.0296193     0.296287      2.12033      11.2673      46.0518      149.738      402.145      906.113      1817.08      3253.54
76000    1.38325e-11  3.10721e-09  2.85171e-07  1.44653e-05  0.000465817    0.0096876     0.135876      1.31053      9.20166      49.0717      205.541      705.463      2010.62      4944.61      10642.5
O-O      1.13727e-12  3.16034e-10  6.17772e-08   6.0512e-06   0.00028935   0.00751982     0.119439      1.27835      9.95108      59.7628      289.871      1176.94      4115.22      12675.9        35033

w_6->w_7

P\T              300          350          400          450          500          550          600          650          700          750          800          850          900          950         1000
7.6          0.16152      1.70172      14.1572      86.5363      394.623       1386.7       3861.3      8742.22      16527.4        27204          ***          ***          ***          ***          ***
76          0.161531      1.70279      14.2025      87.5547      408.259      1503.35      4537.02      11520.1      25059.2      47521.4          ***       112970          ***       213774          ***
760         0.161532       1.7029      14.2072        87.67      410.055      1522.61      4684.82      12351.8      28591.1      59091.2       110277       186249       293462       425662       581186
7600        0.161532      1.70291      14.2077      87.6817      410.245      1524.82      4704.04      12481.4      29279.3      62006.5       120393       216562       364764       577233       864014
76000       0.161532      1.70291      14.2078      87.6829      410.265      1525.04      4706.06      12495.7        29362      62401.4       121989       222252       381350       621002       965852
O-O         0.161651      1.70421      14.2188      87.7516      410.585      1526.23      4709.81      12506.5      29392.5        62491       122267       223134       383927       628216       984457

w_6->pr_1

P\T              300          350          400          450          500          550          600          650          700          750          800          850          900          950         1000
7.6      4.41073e-09  4.02183e-06  0.000680203    0.0353611     0.778604      8.96606      62.3662      291.108      982.902       2594.5          ***          ***          ***          ***          ***
76        7.0458e-11  9.89495e-08  2.66508e-05   0.00218005     0.073767      1.27615      13.0748      88.0446      419.242      1501.82          ***      8964.61          ***      33074.9          ***
760       7.9483e-13   1.3797e-09  5.11224e-07  6.08851e-05     0.003038    0.0767685      1.13143      10.8052      72.1829      358.082      1025.83      4265.77      10424.6      23796.4      47495.1
7600     8.41693e-15  1.64784e-11  7.77641e-09  1.30659e-06    9.648e-05     0.003618    0.0775059      1.04574      9.61766      64.2958      328.896      1338.24      4502.91      12772.7      31524.4
76000    1.17923e-16  3.46307e-13  2.60339e-10  6.44202e-08  6.48725e-06  0.000319548   0.00887992     0.154835      1.83468      15.7151      102.888      524.049      2199.79      7695.57        23183
O-O              ***          ***          ***          ***          ***          ***          ***          ***          ***          ***          ***          ***          ***          ***          ***

w_6->pr_5

P\T              300          350          400          450          500          550          600          650          700          750          800          850          900          950         1000
7.6      2.27239e-06  0.000726853    0.0552688      1.57682      22.0678       179.44      951.583      3590.04      10319.4      24199.2          ***          ***          ***          ***          ***
76       2.29935e-06  0.000745931    0.0584255      1.76174      26.9614      248.496      1539.71      6910.59      23734.3      65359.1          ***       277048          ***       813408          ***
760      2.30214e-06  0.000748017    0.0588152      1.78964      27.9261      267.053      1759.25      8636.72      33345.7       105210       279110       633258  1.28231e+06  2.30984e+06  3.81812e+06
7600     2.30242e-06  0.000748228    0.0588555      1.79267      28.0416       269.63      1796.39      9006.65      36026.3       119899       342293       856580  1.91604e+06  3.87273e+06  7.16787e+06
76000    2.30245e-06  0.000748249    0.0588595      1.79298      28.0535      269.904      1800.56      9052.03      36397.5       122274       354576       909739  2.10541e+06  4.45912e+06  8.74454e+06
O-O      2.32175e-06  0.000754614     0.059367      1.80866      28.3026      272.347      1817.32      9140.04        36778       123710       359534       925951  2.15545e+06  4.60668e+06  9.15383e+06

w_7->w_1

P\T              300          350          400          450          500          550          600          650          700          750          800          850          900          950         1000
7.6      7.62142e-19   1.2725e-15  3.53614e-13  2.77618e-11  8.49315e-10  1.27228e-08  1.10074e-07   6.2352e-07  2.52255e-06  7.84885e-06          ***          ***          ***          ***          ***
76       9.78156e-20  2.40638e-16  1.10991e-13  1.44239e-11  7.15387e-10  1.67618e-08  2.17023e-07  1.75281e-06  9.69663e-06  3.97543e-05          ***          ***          ***          ***          ***
760      1.03986e-20  3.08466e-17  1.99934e-14  3.96953e-12  3.12336e-10  1.13361e-08  2.20977e-07  2.59259e-06  2.00416e-05   0.00011031          ***          ***          ***          ***          ***
7600     1.04917e-21  3.25177e-18  2.40068e-15  6.10592e-13  6.63815e-11  3.41047e-09   9.6313e-08  1.62557e-06  1.77774e-05  0.000134958  0.000768359   0.00325718    0.0114617    0.0334086     0.084838
76000    1.04999e-22   3.2736e-19  2.47375e-16   6.6884e-14  8.05607e-12  4.90074e-10  1.75705e-08  3.84383e-07  5.59675e-06  5.73366e-05  0.000437482   0.00250694    0.0115735    0.0434333     0.137876
O-O              ***          ***          ***          ***          ***          ***          ***          ***          ***          ***          ***          ***          ***          ***          ***

w_7->w_2

P\T              300          350          400          450          500          550          600          650          700          750          800          850          900          950         1000
7.6       2.4188e-06  0.000153387   0.00591862     0.121063      1.34916      8.94019      38.6846       117.46      279.284       535.48          ***          ***          ***          ***          ***
76       2.41993e-06  0.000154861    0.0062476     0.141363      1.83635      14.6829      77.8013      291.482      830.085      1883.92          ***          ***          ***          ***          ***
760      2.42006e-06   0.00015509    0.0063203     0.147917      2.06501      18.5292      114.344      512.445      1751.25      4754.14          ***      20526.3          ***          ***          ***
7600     2.42007e-06  0.000155116   0.00633013     0.149061      2.11916      19.7929       131.07      652.304      2547.29      8062.71      20465.9      47883.1      91423.6       165222       262941
76000    2.42008e-06  0.000155119   0.00633117     0.149195      2.12652       20.004      134.651      691.703      2847.19      9734.83      28278.2        72043       161066       325052       594009
O-O      2.43388e-06  0.000156023   0.00636878     0.150105      2.14028       20.153      135.984      702.393      2923.51      10201.9      30781.2      82264.4       198507       439183       902020

w_7->w_6

P\T              300          350          400          450          500          550          600          650          700          750          800          850          900          950         1000
7.6      0.000354066    0.0124336     0.255688      3.15638      25.2021      139.697      567.282      1762.97      4360.27      9031.51          ***          ***          ***          ***          ***
76        0.00035409    0.0124414     0.256507      3.19352       26.073      151.449      666.602      2323.99      6619.29      15820.6          ***      54058.9          ***       136352          ***
760      0.000354092    0.0124422     0.256593      3.19773      26.1877       153.39      688.322      2491.87      7553.77        19687      44929.9      90451.8       166321       276258       425121
7600     0.000354092    0.0124423     0.256601      3.19816      26.1998      153.612      691.146         2518      7735.66      20659.4      49061.7       105264       207108       376166       636576
76000    0.000354092    0.0124423     0.256602       3.1982      26.2011      153.634      691.443       2520.9      7757.53        20791      49712.6       108033       216548       404813       712159
O-O      0.000354354    0.0124519     0.256802       3.2007      26.2215      153.754      691.994      2523.07      7765.57      20820.9      49825.7       108461       218011       409519       725893

w_7->pr_1

P\T              300          350          400          450          500          550          600          650          700          750          800          850          900          950         1000
7.6      9.81407e-10  1.50594e-06  0.000366973      0.02472     0.657845      8.76598      68.7587      357.774      1329.42      3813.96          ***      17213.3          ***      59690.3          ***
76       1.18748e-10  2.34451e-07  7.87276e-05   0.00744192     0.274891      4.98002      52.0196      353.464       1690.2      6128.97      22351.4      49351.1       102108       176747       298435
760      1.23127e-11  2.64983e-08   1.0488e-05   0.00125096    0.0606484      1.45982        20.16      178.475      1095.15      5003.67      28960.6      52705.4       168066       343274       638307
7600     1.23671e-12  2.70109e-09  1.11425e-06   0.00014476   0.00805665     0.233427      4.01269      44.9841      351.446      2030.63      9872.08      32694.6       101112       254520       581056
76000    1.23728e-13  2.70684e-10  1.12288e-07  1.48075e-05   0.00085138    0.0261725     0.493462      6.27966      57.4826      398.583      2282.49      9571.76      35639.6       109345       295719
O-O              ***          ***          ***          ***          ***          ***          ***          ***          ***          ***          ***          ***          ***          ***          ***

w_7->pr_5

P\T              300          350          400          450          500          550          600          650          700          750          800          850          900          950         1000
7.6      5.83388e-11  1.20649e-07  4.12871e-05    0.0039944     0.150821      2.74722      28.0818      179.521      785.062      2483.45          ***      26753.9          ***      91643.1          ***
76       6.01113e-12    1.303e-08  4.91243e-06  0.000558811     0.026454     0.635522      8.84906      78.2984      473.189      2051.69      32724.1      21021.4       136543      79392.7       367355
760      6.03018e-13  1.31479e-09  5.03377e-07   5.9312e-05   0.00300561     0.080765      1.32034      14.3645      110.855       631.96      2789.42      10307.8      28308.1      69503.4       145879
7600      6.0321e-14  1.31601e-10  5.04695e-08   5.9728e-06  0.000305774   0.00839286     0.142692      1.65623      14.0768       91.631      477.775       2113.6      7329.01      22526.9      59607.5
76000    6.03229e-15  1.31613e-11  5.04829e-09  5.97708e-07   3.0633e-05  0.000842891    0.0144038      0.16883      1.46006      9.78194      53.3074      250.451        948.8      3246.54      9783.85
O-O              ***          ***          ***          ***          ***          ***          ***          ***          ***          ***          ***          ***          ***          ***          ***

pr_1->w_1

P\T              300          350          400          450          500          550          600          650          700          750          800          850          900          950         1000
7.6      2.81632e-29    6.585e-28  7.60212e-27   5.1747e-26  2.34817e-25  7.73983e-25  1.97928e-24  4.14405e-24  7.35777e-24  1.14499e-23          ***          ***          ***          ***          ***
76        4.0477e-30  1.43666e-28   2.6505e-27   2.8391e-26  1.95252e-25  9.34269e-25  3.31359e-24  9.19196e-24  2.08458e-23  4.01851e-23          ***          ***          ***          ***          ***
760      4.44867e-31  1.95964e-29  5.14011e-28  8.37081e-27  8.79533e-26  6.27292e-25  3.20351e-24  1.23123e-23  3.72146e-23  9.21802e-23          ***          ***          ***          ***          ***
7600     4.51302e-32  2.09789e-30  6.34187e-29  1.31692e-27    1.898e-26  1.92001e-25   1.3989e-24  7.59378e-24   3.1805e-23  1.06384e-22  4.73215e-22  6.86982e-22  1.45735e-21  2.55964e-21  4.26674e-21
76000    4.51993e-33  2.11641e-31  6.56522e-30  1.45456e-28  2.35454e-27  2.82704e-26  2.56481e-25  1.79766e-24    9.957e-24  4.45708e-23  1.66307e-22  5.11805e-22  1.37161e-21  3.18625e-21  6.61616e-21
O-O              ***          ***          ***          ***          ***          ***          ***          ***          ***          ***          ***          ***          ***          ***          ***

pr_1->w_2

P\T              300          350          400          450          500          550          600          650          700          750          800          850          900          950         1000
7.6       1.2117e-18  7.08418e-18  2.58622e-17  6.57149e-17  1.25123e-16  1.88861e-16  2.36811e-16  2.53152e-16  2.47889e-16  2.19868e-16          ***          ***          ***          ***          ***
76       1.24324e-18  7.68631e-18  3.11853e-17  9.23159e-17  2.11565e-16  3.90441e-16  5.98932e-16  7.83217e-16  9.07199e-16  9.46307e-16          ***          ***          ***          ***          ***
760      1.24745e-18  7.79618e-18  3.25976e-17  1.02721e-16  2.60795e-16  5.53787e-16  1.00558e-15  1.58551e-15  2.20806e-15   2.7566e-15          ***  3.31407e-15          ***          ***          ***
7600      1.2479e-18  7.80927e-18  3.28037e-17  1.04718e-16  2.73755e-16  6.13725e-16   1.2136e-15   2.1518e-15  3.45559e-15   5.0605e-15  6.44221e-15  8.48145e-15  9.38287e-15  1.07654e-14  1.09958e-14
76000    1.24795e-18  7.81062e-18   3.2826e-17  1.04959e-16  2.75591e-16  6.24245e-16   1.2606e-15  2.32046e-15  3.95176e-15  6.28542e-15   9.3538e-15  1.32362e-14  1.75802e-14   2.2328e-14  2.69288e-14
O-O      1.25017e-18  7.81791e-18  3.28363e-17  1.04955e-16  2.75604e-16  6.24894e-16  1.26549e-15  2.34431e-15  4.04239e-15  6.57321e-15    1.018e-14  1.51325e-14  2.17233e-14   3.0264e-14  4.10819e-14

pr_1->w_6

P\T              300          350          400          450          500          550          600          650          700          750          800          850          900          950         1000
7.6      9.14792e-25   2.8688e-23  3.99809e-22  3.05702e-21  1.48257e-20  5.03659e-20  1.28535e-19  2.60078e-19  4.33163e-19  6.24029e-19          ***          ***          ***          ***          ***
76       1.46131e-26  7.05815e-25  1.56648e-23  1.88466e-22  1.40464e-21  7.16884e-21  2.69494e-20  7.86898e-20   1.8515e-19  3.63701e-19          ***  8.69913e-19          ***  1.44479e-18          ***
760      1.64849e-28  9.84154e-27  3.00465e-25  5.27642e-24  5.78654e-23  4.31256e-22   2.3321e-21  9.65625e-21  3.18658e-20  8.66445e-20  1.48332e-19  3.93957e-19  6.52515e-19  1.05804e-18   1.5585e-18
7600     1.74569e-30  1.17542e-28  4.57047e-27  1.12957e-25  1.89179e-24  2.03251e-23  1.59767e-22  9.34709e-22  4.24711e-21  1.55627e-20  4.73426e-20  1.23353e-19  2.81049e-19  5.65288e-19  1.03122e-18
76000    2.44592e-32  2.47021e-30  1.53011e-28  5.56925e-27  1.23546e-25  1.80034e-24  1.82538e-23  1.38406e-22  8.10321e-22  3.80484e-21   1.4856e-20  4.83185e-20  1.37224e-19  3.40674e-19  7.58929e-19
O-O              ***          ***          ***          ***          ***          ***          ***          ***          ***          ***          ***          ***          ***          ***          ***

pr_1->w_7

P\T              300          350          400          450          500          550          600          650          700          750          800          850          900          950         1000
7.6      9.28544e-23  1.47019e-21  1.19437e-20   5.8591e-20  1.96149e-19  4.88907e-19  9.65303e-19  1.58854e-18  2.22994e-18   2.7837e-18          ***  4.41627e-18          ***  3.26292e-18          ***
76       1.12352e-23  2.28886e-22  2.56197e-21  1.76387e-20  8.19625e-20  2.77723e-19  7.30037e-19  1.56772e-18  2.83212e-18  4.47393e-18  7.36861e-18  9.31353e-18  1.04719e-17   1.1746e-17  1.20632e-17
760      1.16495e-24  2.58693e-23  3.41303e-22  2.96499e-21  1.80832e-20  8.14074e-20   2.8287e-19  7.91072e-19  1.83271e-18  3.64565e-18  1.02558e-17   1.0083e-17  1.84203e-17  2.32035e-17  2.80732e-17
7600      1.1701e-25  2.63697e-24  3.62601e-23   3.4311e-22  2.40262e-21   1.3017e-20  5.62999e-20  1.99334e-19   5.8767e-19  1.47683e-18  3.62733e-18  6.22834e-18  1.13846e-17   1.7503e-17  2.63387e-17
76000    1.17063e-26  2.64259e-25   3.6541e-24  3.50967e-23  2.53849e-22  1.45964e-21  6.92329e-21  2.78249e-20  9.60973e-20  2.89669e-19  8.10226e-19  1.81677e-18  3.92443e-18  7.44699e-18  1.31984e-17
O-O              ***          ***          ***          ***          ***          ***          ***          ***          ***          ***          ***          ***          ***          ***          ***

pr_1->pr_5

P\T              300          350          400          450          500          550          600          650          700          750          800          850          900          950         1000
7.6      5.60758e-27  5.77948e-25  2.08171e-23  3.48669e-22  3.27619e-21  1.96997e-20  8.34554e-20  2.67455e-19  6.84561e-19  1.46122e-18  5.31804e-18  4.56433e-18  9.69243e-18  1.01464e-17  1.64357e-17
76       1.95172e-29  3.67104e-27  2.32865e-25  6.64692e-24  1.03405e-22  9.98599e-22  6.57243e-21  3.15899e-20  1.16837e-19  3.46471e-19   4.4936e-19  1.83043e-18  2.89481e-18  5.83452e-18  8.79559e-18
760      3.20832e-32  9.60475e-30  1.01082e-27  4.70751e-26  1.15943e-24  1.72851e-23  1.72378e-22  1.23632e-21  6.72621e-21  2.89004e-20  1.08733e-19  2.99589e-19  7.60618e-19  1.67736e-18  3.33238e-18
7600     5.12913e-35  2.43954e-32  4.28384e-30  3.26425e-28  1.25514e-26  2.77302e-25  3.91666e-24  3.84718e-23  2.80578e-22  1.59718e-21  7.41504e-21  2.84953e-20  9.37466e-20  2.68675e-19  6.82405e-19
76000    2.16843e-37  1.54596e-34  3.55736e-32  3.42866e-30  1.68117e-28  4.81021e-27  8.86923e-26  1.13421e-24  1.06533e-23  7.69607e-23  4.45312e-22  2.11629e-21  8.51423e-21  2.96147e-20  9.07487e-20
O-O              ***          ***          ***          ***          ***          ***          ***          ***          ***          ***          ***          ***          ***          ***          ***

pr_5->w_1

P\T              300          350          400          450          500          550          600          650          700          750          800          850          900          950         1000
7.6      6.92147e-33   5.2243e-31  1.46395e-29  1.89832e-28  1.35597e-27  6.13871e-27  1.97201e-26  4.90094e-26  1.00463e-25  1.75616e-25          ***          ***          ***          ***          ***
76       3.38339e-35  6.49974e-33  4.01656e-31  1.09448e-29  1.53583e-28  1.26293e-27  6.78784e-27  2.61305e-26  7.76836e-26  1.88698e-25          ***          ***          ***          ***          ***
760     -1.88693e-35 -8.05614e-35  4.52321e-34  2.13472e-31  5.66865e-30  8.41167e-29  7.75453e-28  4.84201e-27  2.20391e-26  7.77986e-26          ***          ***          ***          ***          ***
7600       2.247e-40  1.57434e-37 -2.53254e-32  4.97014e-32  1.74773e-31  4.25401e-30   6.3803e-29  6.26689e-28  4.31946e-27  2.21306e-26  9.00134e-26  2.90191e-25  7.99765e-25  1.93001e-24  4.16502e-24
76000    1.46406e-42  1.38754e-39   4.2589e-37  -6.9477e-33 -1.00289e-31  9.87784e-32  2.63507e-30  3.85366e-29  4.03105e-28  3.13037e-27  1.87401e-26  8.93665e-26  3.48488e-25  1.14502e-24  3.24305e-24
O-O              ***          ***          ***          ***          ***          ***          ***          ***          ***          ***          ***          ***          ***          ***          ***

pr_5->w_2

P\T              300          350          400          450          500          550          600          650          700          750          800          850          900          950         1000
7.6      5.62767e-24  1.24707e-22  1.34513e-21  8.43937e-21  3.48792e-20  1.03314e-19  2.33068e-19  4.12844e-19  6.15735e-19  7.65942e-19          ***          ***          ***          ***          ***
76       9.58247e-26  3.23972e-24  5.45257e-23  5.28645e-22  3.32081e-21  1.47209e-20  4.90216e-20  1.27606e-19  2.70772e-19  4.74489e-19          ***          ***          ***          ***          ***
760       1.1098e-27  4.69562e-26  1.08626e-24  1.53072e-23  1.37606e-22  8.72582e-22  4.11746e-21   1.5138e-20  4.50348e-20  1.10895e-19          ***  4.21557e-19          ***          ***          ***
7600     1.21239e-29  5.99466e-28  1.82741e-26  3.63313e-25  5.29929e-24  4.36932e-23  2.85455e-22  1.40461e-21  5.43733e-21  1.71689e-20  4.34155e-20  1.06005e-19  2.06715e-19  3.87899e-19  6.40985e-19
76000    2.01271e-31  1.57072e-29  7.50111e-28  2.13252e-26  3.80391e-25  4.60078e-24   3.9046e-23  2.54819e-22  1.29288e-21  5.29629e-21  1.79292e-20   5.2064e-20  1.28973e-19   2.8522e-19  5.64472e-19
O-O              ***          ***          ***          ***          ***          ***          ***          ***          ***          ***          ***          ***          ***          ***          ***

pr_5->w_6

P\T              300          350          400          450          500          550          600          650          700          750          800          850          900          950         1000
7.6      3.78428e-19  2.25613e-18  8.94449e-18  2.62892e-17  6.08793e-17  1.15407e-16   1.8425e-16  2.54288e-16   3.1057e-16  3.47504e-16          ***          ***          ***          ***          ***
76       3.82918e-19  2.31534e-18  9.45536e-18  2.93722e-17    7.438e-17   1.5983e-16  2.98242e-16   4.9042e-16  7.19171e-16  9.54408e-16          ***  1.14878e-15          ***   1.3588e-15          ***
760      3.83382e-19  2.32182e-18  9.51844e-18  2.98373e-17  7.70414e-17  1.71765e-16  3.40772e-16  6.12984e-16    1.011e-15  1.53977e-15  2.17633e-15  2.84841e-15  3.55736e-15  4.16016e-15  4.65625e-15
7600     3.83428e-19  2.32248e-18  9.52495e-18  2.98879e-17  7.73601e-17  1.73423e-16  3.47966e-16  6.39241e-16  1.09229e-15  1.75496e-15   2.6703e-15  3.86253e-15  5.34141e-15  7.05953e-15  8.95497e-15
76000    3.83433e-19  2.32254e-18  9.52561e-18   2.9893e-17  7.73928e-17  1.73599e-16  3.48775e-16  6.42462e-16  1.10355e-15  1.78973e-15  2.76615e-15  4.10252e-15  5.87058e-15  8.13412e-15  1.09455e-14
O-O      3.86648e-19   2.3423e-18  9.60774e-18  3.01544e-17    7.808e-17   1.7517e-16   3.5202e-16  6.48708e-16  1.11508e-15  1.81075e-15  2.80483e-15  4.17563e-15  6.01011e-15  8.40341e-15  1.14583e-14

pr_5->w_7

P\T              300          350          400          450          500          550          600          650          700          750          800          850          900          950         1000
7.6      4.43199e-21   5.1257e-20  3.69964e-19  1.82582e-18  6.51534e-18  1.75447e-17  3.70713e-17  6.34466e-17  9.11919e-17  1.11635e-16          ***  3.35945e-16          ***  2.07114e-16          ***
76       4.56665e-22  5.53541e-21  4.40192e-20  2.55427e-19  1.14275e-18  4.05768e-18  1.16686e-17  2.75688e-17  5.44537e-17  9.07806e-17  5.83173e-16  2.24568e-16  6.27107e-16  2.38801e-16  5.71135e-16
760      4.58112e-23  5.58553e-22   4.5106e-21  2.71104e-20   1.2985e-19  5.15652e-19  1.74074e-18  5.05407e-18  1.27266e-17  2.77984e-17  5.35864e-17  9.68622e-17  1.41245e-16  2.00197e-16    2.589e-16
7600     4.58257e-24  5.59069e-23  4.52241e-22  2.73012e-21  1.32574e-20  5.35853e-20  1.88121e-19  5.82684e-19  1.61549e-18  4.02607e-18   9.1507e-18  1.96417e-17  3.60963e-17  6.34431e-17   1.0241e-16
76000    4.58272e-25  5.59121e-24  4.52361e-23  2.73208e-22  1.32327e-21  5.37187e-21  1.89513e-20  5.93959e-20  1.67553e-19  4.29737e-19  1.02055e-18  2.32394e-18  4.66064e-18  9.09256e-18  1.66384e-17
O-O              ***          ***          ***          ***          ***          ***          ***          ***          ***          ***          ***          ***          ***          ***          ***

pr_5->pr_1

P\T              300          350          400          450          500          550          600          650          700          750          800          850          900          950         1000
7.6      4.50259e-24  2.51495e-22   5.7321e-21   6.7241e-20  4.74652e-19  2.25544e-18  7.84197e-18  2.12355e-17  4.69934e-17  8.83428e-17  2.87475e-16   2.2339e-16  4.34047e-16  4.19488e-16  6.32162e-16
76       1.56713e-26  1.59746e-24  6.41207e-23  1.28186e-21  1.49813e-20  1.14331e-19  6.17585e-19   2.5082e-18  8.02058e-18   2.0947e-17  2.42909e-17   8.9586e-17  1.29635e-16  2.41219e-16  3.38303e-16
760      2.57612e-29  4.17952e-27  2.78335e-25  9.07845e-24  1.67977e-22    1.979e-21  1.61977e-20  9.81623e-20  4.61737e-19  1.74726e-18  5.87773e-18  1.46627e-17   3.4062e-17  6.93478e-17  1.28172e-16
7600     4.11842e-32  1.06157e-29  1.17958e-27  6.29512e-26  1.81843e-24  3.17487e-23  3.68032e-22  3.05461e-21  1.92609e-20  9.65625e-20  4.00832e-19  1.39464e-18  4.19816e-18  1.11079e-17  2.62472e-17
76000    1.74114e-34  6.72727e-32   9.7954e-30  6.61218e-28  2.43566e-26  5.50727e-25  8.33406e-24  9.00544e-23  7.31325e-22  4.65291e-21   2.4072e-20  1.03577e-19  3.81285e-19  1.22437e-18  3.49044e-18
O-O              ***          ***          ***          ***          ***          ***          ***          ***          ***          ***          ***          ***          ***          ***          ***

w_1-> 

P\T              300          350          400          450          500          550          600          650          700          750          800          850          900          950         1000
7.6          104.806      351.818      1196.17      3985.54      12142.5      31880.6        70917       135747       229957       353718          ***          ***          ***          ***          ***
76           104.837      352.699       1216.6      4289.99      14889.5      47577.7       132194       312597       634946  1.13387e+06          ***          ***          ***          ***          ***
760           104.84      352.796       1219.5      4355.53      15831.8      56081.3       182705       523075  1.29086e+06  2.75592e+06          ***          ***          ***          ***          ***
7600          104.84      352.805      1219.83      4364.55      16009.3      58387.5       202740       644211  1.82536e+06  4.56076e+06   1.0056e+07  1.97452e+07  3.49982e+07  5.69296e+07  8.61299e+07
76000         104.84      352.806      1219.86      4365.52      16030.9      58727.6       206521       674630  2.00766e+06  5.40036e+06  1.31198e+07  2.88763e+07  5.78891e+07  1.06481e+08  1.81197e+08
O-O          105.219      353.796      1222.95      4375.49      16065.7      58874.8       207361       680236  2.04305e+06  5.59183e+06  1.39884e+07  3.21969e+07  6.87284e+07  1.37154e+08  2.57794e+08

w_2-> 

P\T              300          350          400          450          500          550          600          650          700          750          800          850          900          950         1000
7.6      2.88711e-05   0.00849381     0.636797      16.8454      206.456       1413.3      6186.28      18958.4      45767.5      89965.5          ***          ***          ***          ***          ***
76        2.9505e-05   0.00920231     0.767136      23.6461      348.848      2919.49      15619.1        58268       164814       372833          ***          ***          ***          ***          ***
760      2.95896e-05   0.00933156     0.801708      26.3056      429.922       4139.8      26212.1       117774       399125  1.07037e+06          ***  4.52793e+06          ***          ***          ***
7600     2.95986e-05   0.00934696     0.806753       26.816      451.261      4587.54      31631.2       159803       624106  1.95896e+06  4.91115e+06  1.13291e+07  2.13456e+07  3.81153e+07  6.01029e+07
76000    2.95995e-05   0.00934854     0.807301      26.8775      454.285      4666.13      32855.6       172324       713669  2.43246e+06  7.00267e+06  1.76182e+07  3.88268e+07  7.71929e+07  1.39007e+08
O-O      2.96701e-05   0.00935813     0.807582      26.8769      454.314      4671.04      32983.4       174096       730038  2.54382e+06  7.61973e+06  2.01386e+07  4.79306e+07  1.04404e+08   2.1086e+08

w_6-> 

P\T              300          350          400          450          500          550          600          650          700          750          800          850          900          950         1000
7.6         0.161522      1.70247      14.2145      88.1799       417.83       1577.5      4885.44      12653.6        27899      54124.7          ***          ***          ***          ***          ***
76          0.161533      1.70354      14.2611      89.3247      435.388      1753.98      6094.81      18539.1      49274.2       114527          ***       399707          ***  1.06189e+06          ***
760         0.161534      1.70364      14.2661      89.4605          438      1789.93       6446.6      21006.9      62039.4       164753       391004       824264  1.58778e+06  2.76156e+06  4.44993e+06
7600        0.161534      1.70365      14.2666      89.4745      438.289      1794.48       6500.8      21491.2      65326.4       182016       463164  1.07488e+06  2.28621e+06  4.46456e+06  8.06666e+06
76000       0.161534      1.70366      14.2666      89.4759      438.319      1794.96      6506.77      21549.2      65770.5       184740       476873  1.13322e+06  2.49097e+06  5.09276e+06  9.74422e+06
O-O         0.161653      1.70497      14.2782      89.5602      438.888      1798.59      6527.24      21647.8      66180.4       186261       482090  1.15026e+06  2.54349e+06  5.24758e+06  1.01733e+07

w_7-> 

P\T              300          350          400          450          500          550          600          650          700          750          800          850          900          950         1000
7.6      0.000356486    0.0125886     0.262015      3.30615      27.3599       160.15      702.807      2417.72      6754.04      15864.4          ***      43722.4          ***       117125          ***
76        0.00035651    0.0125966     0.262838      3.34289      28.2107      171.747      805.272      3047.23      9612.77      25885.2      46742.5       123730       200348       390213       555860
760      0.000356512    0.0125974     0.262924      3.34695      28.3164      173.459      824.146      3197.15        10511      30076.8      76315.1       173991       360945       685699  1.20341e+06
7600     0.000356512    0.0125974     0.262933      3.34737      28.3273      173.646      826.372      3216.95      10648.5      30844.4      79877.5       187955       406973       818435  1.54018e+06
76000    0.000356512    0.0125974     0.262934      3.34741      28.3285      173.665      826.602      3219.05      10663.7      30934.2      80326.6       189898       414202       842457  1.61167e+06
O-O      0.000356787    0.0126079     0.263171      3.35081      28.3618      173.907      827.977      3225.46      10689.1      31022.7      80606.9       190726       416519       848701  1.62791e+06

pr_1-> 

P\T              300          350          400          450          500          550          600          650          700          750          800          850          900          950         1000
7.6      1.21179e-18  7.08568e-18  2.58746e-17  6.57769e-17  1.25337e-16   1.8942e-16  2.37988e-16  2.55268e-16  2.51237e-16  2.24737e-16  5.31804e-18  9.00532e-18  9.69243e-18  1.43623e-17  1.64357e-17
76       1.24325e-18  7.68654e-18  3.11878e-17  9.23337e-17  2.11648e-16  3.90727e-16  5.99695e-16  7.84895e-16  9.10333e-16  9.51491e-16   9.1316e-18  1.20655e-17  1.53688e-17  1.90918e-17  2.32445e-17
760      1.24746e-18  7.79621e-18  3.25979e-17  1.02724e-16  2.60813e-16  5.53868e-16  1.00587e-15  1.58631e-15  2.20993e-15  2.76036e-15  1.05607e-17  3.32485e-15  1.99217e-17   2.6051e-17  3.31009e-17
7600      1.2479e-18  7.80928e-18  3.28037e-17  1.04719e-16  2.73757e-16  6.13738e-16  1.21365e-15    2.152e-15  3.45618e-15    5.062e-15  6.44589e-15  8.48783e-15  9.39463e-15  1.07838e-14  1.10238e-14
76000    1.24795e-18  7.81062e-18   3.2826e-17  1.04959e-16  2.75591e-16  6.24246e-16   1.2606e-15  2.32049e-15  3.95186e-15  6.28572e-15  9.35463e-15   1.3238e-14  1.75843e-14  2.23358e-14  2.69428e-14
O-O      1.25017e-18  7.81791e-18  3.28363e-17  1.04955e-16  2.75604e-16  6.24894e-16  1.26549e-15  2.34431e-15  4.04239e-15  6.57321e-15    1.018e-14  1.51325e-14  2.17233e-14   3.0264e-14  4.10819e-14

pr_5-> 

P\T              300          350          400          450          500          550          600          650          700          750          800          850          900          950         1000
7.6       3.8287e-19  2.30776e-18  9.32153e-18  2.81907e-17  6.79041e-17   1.3531e-16  2.29396e-16  3.39383e-16  4.49371e-16  5.48248e-16  2.87475e-16  5.61216e-16  4.34047e-16  6.87094e-16  6.32162e-16
76       3.83374e-19  2.32088e-18   9.4995e-18  2.96295e-17   7.5541e-17  1.64016e-16  3.10577e-16  5.20624e-16  7.81916e-16  1.06661e-15  7.11428e-16  1.46391e-15  8.76635e-16  1.83966e-15  1.02239e-15
760      3.83427e-19  2.32238e-18  9.52295e-18  2.98645e-17  7.71715e-17  1.72284e-16  3.42533e-16  6.18151e-16  1.02423e-15  1.56943e-15  2.23563e-15  2.96036e-15  3.73294e-15  4.43037e-15  5.04428e-15
7600     3.83433e-19  2.32253e-18   9.5254e-18  2.98906e-17  7.73733e-17  1.73477e-16  3.48155e-16  6.39828e-16  1.09393e-15   1.7591e-15  2.67989e-15  3.88368e-15  5.38191e-15  7.13447e-15  9.08427e-15
76000    3.83433e-19  2.32255e-18  9.52565e-18  2.98933e-17  7.73941e-17  1.73604e-16  3.48794e-16  6.42521e-16  1.10371e-15  1.79017e-15  2.76722e-15    4.105e-15  5.87575e-15  8.14472e-15  1.09662e-14
O-O      3.86648e-19   2.3423e-18  9.60774e-18  3.01544e-17    7.808e-17   1.7517e-16   3.5202e-16  6.48708e-16  1.11508e-15  1.81075e-15  2.80483e-15  4.17563e-15  6.01011e-15  8.40341e-15  1.14583e-14
