# Supplementary material for: Unimolecular Reactions of 2,4-Dimethyloxetanyl Radicals
Source: J Phys Chem A. 2023 Mar 10;127(11):2591–600. doi: 10.1021/acs.jpca.2c08290 (PMC10041641; doi:10.1021/acs.jpca.2c08290)
Supplement: Supplementary file 2 — jp2c08290_si_002.zip [file jp2c08290_si_002.zip › R3_new_mess_0000.inp]

TemperatureList[K]                      300.0 350.0 400.0 450.0 500.0 550.0 600.0 650.0 700.0 750.0 800.0 850.0 900.0 950.0 1000.0
PressureList[torr]                      7.6 76.0 760.0 7600.0 76000.0
EnergyStepOverTemperature               0.2
ExcessEnergyOverTemperature             30
ModelEnergyLimit[kcal/mol]              400
CalculationMethod                       low-eigenvalue
ChemicalEigenvalueMax                   0.2
Reactant                                w_1
MicroRateOutput micro.out
MicroEnerMax[kcal/mol] 200.
MicroEnerMin[kcal/mol] 0.
MicroEnerStep[kcal/mol] 1.
Model
  EnergyRelaxation
    Exponential
      Factor[1/cm]                      323
      Power                             0.53
      ExponentCutoff                    15
    End
  CollisionFrequency
    LennardJones
      Epsilons[1/cm]                    88.75 252
      Sigmas[angstrom]                  3.462 4.36
      Masses[amu]                       40.0 85.0
    End
######################
# WELLS
######################

  Well       w_1 ! 852694105084623900482 ! [H][C]1[C]([H])([C]([H])([H])[H])[O][C]1([H])[C]([H])([H])[H]
    Species
      RRHO
        Geometry[angstrom]            15
        C -9.920731 2.738325 -0.278415
        C -8.848370 1.819224 0.277519
        H -10.522872 3.145433 0.537683
        H -10.578931 2.182798 -0.952625
        H -9.467781 3.565726 -0.828697
        C -7.729338 1.393924 -0.617054
        C -6.783550 2.094869 0.303120
        H -7.613372 0.615513 -1.358177
        O -7.901103 2.514948 1.124795
        H -9.319704 0.993026 0.832487
        C -5.774259 1.254723 1.066367
        H -4.982852 0.914255 0.392245
        H -6.257867 0.382867 1.512952
        H -5.319633 1.849149 1.862697
        H -6.283237 2.973895 -0.129544
        Core   RigidRotor
          SymmetryFactor              1.0
        End
        Frequencies[1/cm]             37
        94.8 230.8 243.2 
        354.1 361.7 566.2 
        690.8 810.9 832.6 
        858.5 930.1 972.4 
        988.0 1045.5 1065.1 
        1125.5 1146.9 1218.5 
        1225.5 1263.3 1311.1 
        1357.9 1370.9 1400.5 
        1404.1 1486.4 1488.5 
        1493.5 2557.6 2915.3 
        2985.8 3001.3 3044.1 
        3047.0 3126.3 3133.6 
        3140.6
      Rotor     Hindered
        ThermalPowerMax           50.
        Group                     3 4 5
        Axis                      1 2
        Symmetry                  3
        Potential[kcal/mol]       8
        0.00 0.42 1.49 2.66 3.18 2.69 1.54 0.44
      End ! Rotor

      Rotor     Hindered
        ThermalPowerMax           50.
        Group                     6 2 1 3 4 5 9 10 8 15
        Axis                      7 11
        Symmetry                  3
        Potential[kcal/mol]       8
        0.00 0.41 1.46 2.64 3.18 2.66 1.48 0.40
      End ! Rotor

        ElectronicLevels[1/cm]        1
          0.    2
        ZeroEnergy[kcal/mol]          0.0
      End ! RRHO
    End ! Species


!****************************************

  Well       w_2 ! 852413132901871410182 ! [H][C](=[C]([H])[C]([H])([O])[C]([H])([H])[H])[C]([H])([H])[H]
    Species
      RRHO
        Geometry[angstrom]            15
        C -1.979576 0.879948 -0.748905
        C -1.360517 -0.478567 -0.675207
        H -2.902912 0.896703 -0.162089
        H -2.253025 1.122187 -1.780678
        H -1.326761 1.661458 -0.360186
        C -0.145410 -0.788199 -0.222743
        C 0.870132 0.220750 0.305079
        H 0.161422 -1.827587 -0.155911
        O 0.438768 0.357181 1.600949
        H -1.979682 -1.299527 -1.032084
        C 2.298391 -0.304093 0.202104
        H 2.571947 -0.444389 -0.847475
        H 2.392019 -1.257671 0.727454
        H 2.995637 0.407744 0.648942
        H 0.773033 1.165464 -0.251436
        Core   RigidRotor
          SymmetryFactor              0.5
        End
        Frequencies[1/cm]             36
        179.7 222.2 321.1 
        373.3 458.9 581.0 
        592.9 807.5 873.7 
        915.0 953.9 1011.8 
        1054.5 1086.2 1116.8 
        1148.8 1253.9 1267.9 
        1279.5 1347.9 1385.4 
        1418.3 1428.8 1484.2 
        1486.3 1491.8 1712.2 
        2602.1 2851.0 3040.2 
        3047.6 3116.6 3134.8 
        3142.1 3155.8 3173.6 
       
      Rotor     Hindered
        ThermalPowerMax           50.
        Group                     3 4 5
        Axis                      1 2
        Symmetry                  3
        Potential[kcal/mol]       8
        0.00 0.14 0.50 0.86 0.96 0.78 0.46 0.14
      End ! Rotor

      Rotor     Hindered
        ThermalPowerMax           50.
        Group                     2 1 3 4 5 10 8
        Axis                      6 7
        Symmetry                  1
        Potential[kcal/mol]       24
        0.00 0.20 0.64 0.50 0.53 0.66 1.27 2.61 3.85 3.61 3.84 4.18 3.39 2.35 1.70 1.32 1.10 1.31 2.03 1.89 1.79 2.16 1.11 0.27
      End ! Rotor

      Rotor     Hindered
        ThermalPowerMax           50.
        Group                     6 2 1 3 4 5 10 8 9 15
        Axis                      7 11
        Symmetry                  3
        Potential[kcal/mol]       8
        0.00 0.41 1.44 2.58 3.12 2.64 1.49 0.41
      End ! Rotor

        ElectronicLevels[1/cm]        1
          0.    2
        ZeroEnergy[kcal/mol]          -0.08
      End ! RRHO
    End ! Species


!****************************************

!****************************************

!****************************************

!****************************************

  Well       w_6 ! 852453093031931240162 ! [H][O][C]([H])([C]([H])[C]([H])=[C]([H])[H])[C]([H])([H])[H]
    Species
      RRHO
        Geometry[angstrom]            15
        C -0.322655 0.263430 -2.319081
        C -0.763982 0.460427 -1.025940
        H 1.733063 2.313770 0.782092
        H -1.028481 0.193137 -3.137161
        H 0.728464 0.172750 -2.566803
        C 0.019874 0.565328 0.114164
        C 1.514126 0.472556 0.170765
        H -0.467285 0.694230 1.077464
        O 2.041918 1.451172 1.064265
        H -1.839098 0.534709 -0.878992
        C 1.976229 -0.883380 0.687360
        H 1.641919 -1.677879 0.016380
        H 1.564728 -1.066775 1.682999
        H 3.066444 -0.905456 0.752103
        H 1.939451 0.630293 -0.828845
        Core   RigidRotor
          SymmetryFactor              0.5
        End
        Frequencies[1/cm]             36
        209.6 224.3 374.5 
        432.8 457.9 521.0 
        592.5 692.9 786.1 
        858.8 955.9 959.6 
        1005.8 1026.7 1066.3 
        1131.8 1161.5 1207.1 
        1233.2 1279.1 1295.2 
        1348.6 1418.8 1453.2 
        1481.7 1505.1 1520.8 
        2538.4 2885.1 3053.6 
        3081.2 3137.2 3153.4 
        3170.5 3257.2 3851.1 
       
      Rotor     Hindered
        ThermalPowerMax           50.
        Group                     2 1 4 5 10 8
        Axis                      6 7
        Symmetry                  1
        Potential[kcal/mol]       24
        0.00 0.07 0.56 1.96 3.91 4.72 4.74 4.76 4.85 4.59 2.89 1.42 0.99 1.34 2.00 2.85 3.80 4.54 1.00 1.16 0.54 0.27 0.12 0.03
      End ! Rotor

      Rotor     Hindered
        ThermalPowerMax           50.
        Group                     6 2 1 4 5 10 8 11 12 13 14 15
        Axis                      7 9
        Symmetry                  1
        Potential[kcal/mol]       24
        0.00 0.20 0.70 1.14 1.30 1.19 0.97 1.45 1.19 1.23 1.50 1.77 1.82 1.57 1.17 0.89 0.90 1.19 1.56 1.80 1.73 1.32 0.73 0.21
      End ! Rotor

      Rotor     Hindered
        ThermalPowerMax           50.
        Group                     6 2 1 4 5 10 8 9 3 15
        Axis                      7 11
        Symmetry                  3
        Potential[kcal/mol]       8
        0.00 0.44 1.58 2.84 3.46 2.91 1.65 0.47
      End ! Rotor

        ElectronicLevels[1/cm]        1
          0.    2
        ZeroEnergy[kcal/mol]          -21.87
      End ! RRHO
    End ! Species


!****************************************

  Well       w_7 ! 852694104544172771082 ! [H][C]([C]([H])([H])[H])[C]1([H])[O][C]1([H])[C]([H])([H])[H]
    Species
      RRHO
        Geometry[angstrom]            15
        C -0.009194 0.020797 -0.067442
        C 1.471847 0.022687 0.068623
        H -0.365436 0.958370 -0.498025
        H -0.511606 -0.122765 0.900553
        H -0.341276 -0.801855 -0.709858
        C 2.312480 1.211599 -0.046209
        C 2.144645 2.472628 0.729221
        H 3.333574 1.010279 -0.371994
        O 1.751336 2.393817 -0.628979
        H 1.986429 -0.912328 0.263655
        C 1.079595 2.692951 1.764641
        H 1.475220 2.464636 2.758230
        H 0.204840 2.068189 1.587483
        H 0.761897 3.739161 1.758470
        H 3.052665 3.058457 0.880180
        Core   RigidRotor
          SymmetryFactor              0.5
        End
        Frequencies[1/cm]             36
        188.6 257.1 304.0 
        352.0 519.3 622.4 
        648.7 798.0 830.3 
        878.1 901.6 984.6 
        1044.4 1058.9 1078.6 
        1109.6 1178.7 1219.0 
        1240.2 1337.6 1398.1 
        1418.8 1446.7 1457.2 
        1478.2 1493.8 1504.5 
        2582.2 2890.0 3020.0 
        3046.1 3063.9 3093.7 
        3126.8 3137.3 3154.0 
       
      Rotor     Hindered
        ThermalPowerMax           50.
        Group                     3 4 5
        Axis                      1 2
        Symmetry                  3
        Potential[kcal/mol]       8
        0.00 0.17 0.69 0.84 0.67 0.48 0.29 0.10
      End ! Rotor

      Rotor     Hindered
        ThermalPowerMax           50.
        Group                     1 3 4 5 10
        Axis                      2 6
        Symmetry                  1
        Potential[kcal/mol]       24
        0.00 0.30 0.90 1.59 2.17 2.53 1.91 1.15 0.53 0.16 0.02 0.01 0.05 0.35 0.95 1.76 2.86 3.28 3.55 3.53 3.11 2.27 1.20 0.33
      End ! Rotor

      Rotor     Hindered
        ThermalPowerMax           50.
        Group                     6 2 1 3 4 5 10 8 9 15
        Axis                      7 11
        Symmetry                  3
        Potential[kcal/mol]       8
        0.00 0.19 0.68 1.21 1.42 1.11 0.61 0.16
      End ! Rotor

        ElectronicLevels[1/cm]        1
          0.    2
        ZeroEnergy[kcal/mol]          -1.51
      End ! RRHO
    End ! Species


!****************************************

!****************************************

!****************************************

  Well       w_10 ! 852453092972420850122 ! [H][O][C]([H])([C]([H])[C]([H])([H])[H])[C]([H])=[C]([H])[H]
    Species
      RRHO
        Geometry[angstrom]            15
        C -0.658412 -0.503545 -1.000798
        C 0.076430 -0.060430 0.013591
        H -0.393403 0.364104 0.898885
        H -1.741461 -0.455172 -0.983196
        H -0.197331 -0.926982 -1.889038
        C 1.587397 -0.058738 0.030532
        C 2.096282 1.340179 -0.009302
        H 1.942878 -0.597671 -0.863499
        O 2.081520 -0.676455 1.211923
        H 1.650599 -1.528026 1.305013
        C 2.122106 2.099390 -1.285542
        H 2.644496 3.051193 -1.175372
        H 1.106534 2.320006 -1.649296
        H 2.615599 1.527221 -2.081029
        H 2.239342 1.838432 0.943600
        Core   RigidRotor
          SymmetryFactor              0.5
        End
        Frequencies[1/cm]             35
        204.9 288.4 343.7 
        395.5 442.9 478.0 
        607.8 735.8 876.0 
        903.4 979.4 1024.7 
        1036.7 1088.5 1136.6 
        1147.4 1212.0 1265.9 
        1277.6 1322.0 1360.3 
        1405.8 1432.2 1440.3 
        1464.0 1711.1 2436.7 
        2851.0 2947.2 2987.7 
        3077.7 3115.0 3149.1 
        3184.4 3796.6
      Rotor     Hindered
        ThermalPowerMax           50.
        Group                     1 4 5 3
        Axis                      2 6
        Symmetry                  1
        Potential[kcal/mol]       24
        0.00 0.39 1.45 2.87 4.17 3.26 4.36 2.92 1.71 1.20 1.50 2.37 3.28 3.67 3.44 3.00 2.80 3.02 3.63 4.26 4.11 2.92 1.48 0.40
      End ! Rotor

      Rotor     Hindered
        ThermalPowerMax           50.
        Group                     2 1 4 5 3 8 9 10
        Axis                      6 7
        Symmetry                  1
        Potential[kcal/mol]       24
        0.00 0.19 0.68 1.17 1.59 1.83 1.88 1.81 1.59 0.94 0.48 0.43 0.70 0.98 1.02 0.91 0.85 0.99 0.97 1.01 1.03 0.93 0.62 0.20
      End ! Rotor

      Rotor     Hindered
        ThermalPowerMax           50.
        Group                     2 1 4 5 3 7 11 12 13 14 15 8
        Axis                      6 9
        Symmetry                  1
        Potential[kcal/mol]       24
        0.00 0.22 0.78 1.43 1.91 2.00 1.66 1.05 0.41 0.01 0.01 0.39 0.94 1.41 1.63 1.64 1.62 1.70 1.86 1.96 1.81 1.38 0.76 0.22
      End ! Rotor

      Rotor     Hindered
        ThermalPowerMax           50.
        Group                     6 2 1 4 5 3 8 9 10 15
        Axis                      7 11
        Symmetry                  3
        Potential[kcal/mol]       8
        0.00 0.05 0.19 0.32 0.34 0.25 0.13 0.04
      End ! Rotor

        ElectronicLevels[1/cm]        1
          0.    2
        ZeroEnergy[kcal/mol]          -6.83
      End ! RRHO
    End ! Species


!****************************************

!****************************************

!****************************************

!****************************************

  Well       w_14 ! 852694315705282220222 ! [H][O][C]1([H])[C]([H])([C]([H])[H])[C]1([H])[C]([H])([H])[H]
    Species
      RRHO
        Geometry[angstrom]            15
        C -0.742145 -0.975703 0.727433
        C 0.017867 0.012799 -0.010197
        H -0.399764 1.014576 -0.054127
        H -1.654119 -0.707544 1.244012
        H -0.402334 -2.003644 0.784342
        C 1.555645 0.007660 -0.007402
        C 0.841772 -0.361542 -1.253693
        H 2.031416 -0.788921 0.561406
        O 2.236866 1.222588 0.000640
        H 2.205378 1.581066 0.888723
        C 0.841025 0.550341 -2.454551
        H 1.714639 0.359223 -3.083988
        H 0.875645 1.597802 -2.151429
        H -0.056795 0.389917 -3.056967
        H 0.840010 -1.423741 -1.481342
        Core   RigidRotor
          SymmetryFactor              0.5
        End
        Frequencies[1/cm]             36
        211.7 230.5 290.1 
        310.5 386.7 455.6 
        546.1 587.5 762.6 
        800.5 827.5 891.4 
        1014.7 1040.2 1081.4 
        1121.7 1181.7 1186.6 
        1228.6 1251.2 1287.3 
        1295.4 1407.5 1413.5 
        1455.1 1478.9 1500.7 
        2698.0 2847.9 2960.3 
        3069.2 3137.3 3150.9 
        3157.8 3190.1 3662.9 
       
      Rotor     Hindered
        ThermalPowerMax           50.
        Group                     4 5
        Axis                      1 2
        Symmetry                  2
        Potential[kcal/mol]       12
        0.00 0.10 0.45 1.13 2.14 3.21 3.68 3.37 2.62 1.69 0.83 0.23
      End ! Rotor

      Rotor     Hindered
        ThermalPowerMax           50.
        Group                     2 1 4 5 3 7 11 12 13 14 15 8
        Axis                      6 9
        Symmetry                  1
        Potential[kcal/mol]       24
        0.00 0.22 0.82 1.58 2.18 2.33 2.02 1.45 0.94 0.70 0.79 1.13 1.58 1.96 2.15 2.21 2.29 2.41 2.50 2.43 2.07 1.45 0.75 0.21
      End ! Rotor

      Rotor     Hindered
        ThermalPowerMax           50.
        Group                     2 1 4 5 3 6 8 9 10 15
        Axis                      7 11
        Symmetry                  3
        Potential[kcal/mol]       8
        0.00 0.27 0.95 1.67 1.95 1.61 0.90 0.25
      End ! Rotor

        ElectronicLevels[1/cm]        1
          0.    2
        ZeroEnergy[kcal/mol]          -1.93
      End ! RRHO
    End ! Species


!****************************************

!****************************************

!****************************************

  Well       w_17 ! 852453053192460710042 ! [H][O][C]([H])[C]([H])([C]([H])=[C]([H])[H])[C]([H])([H])[H]
    Species
      RRHO
        Geometry[angstrom]            15
        C -0.676637 2.083994 1.365641
        C -0.405742 1.546869 0.180028
        H -0.543384 2.138989 -0.724113
        H -1.049084 3.098209 1.458551
        H -0.551038 1.516630 2.284163
        C 1.584582 0.239481 -0.438646
        C 0.142300 0.157386 -0.030080
        H 2.064772 -0.591432 -0.943126
        O 2.449536 0.947392 0.336053
        H 1.959114 1.640998 0.791221
        C -0.670381 -0.615326 -1.072036
        H -0.258816 -1.617656 -1.217375
        H -0.652745 -0.099414 -2.036281
        H -1.710266 -0.715859 -0.754009
        H 0.074268 -0.376594 0.933962
        Core   RigidRotor
          SymmetryFactor              0.5
        End
        Frequencies[1/cm]             35
        246.1 314.7 389.9 
        460.7 511.1 577.9 
        711.7 826.4 876.3 
        926.1 960.3 1034.5 
        1086.5 1113.9 1173.7 
        1208.1 1235.2 1291.1 
        1327.2 1331.1 1382.4 
        1403.2 1428.2 1445.3 
        1487.0 1716.5 2419.5 
        2925.1 2988.8 3034.1 
        3069.7 3142.7 3166.1 
        3202.9 3742.5
      Rotor     Hindered
        ThermalPowerMax           50.
        Group                     1 4 5 3
        Axis                      2 7
        Symmetry                  1
        Potential[kcal/mol]       24
        0.00 0.39 1.49 3.10 4.86 2.24 3.97 2.47 1.54 1.39 1.85 2.58 3.21 3.54 3.55 3.66 4.09 4.47 4.89 4.81 4.07 2.81 1.42 0.38
      End ! Rotor

      Rotor     Hindered
        ThermalPowerMax           50.
        Group                     8 9 10
        Axis                      6 7
        Symmetry                  1
        Potential[kcal/mol]       24
        0.00 0.27 0.76 0.95 1.05 4.36 3.79 3.26 3.15 3.39 3.75 3.58 3.05 3.60 2.80 2.47 2.73 3.40 4.14 4.23 5.08 3.42 1.57 0.37
      End ! Rotor

      Rotor     Hindered
        ThermalPowerMax           50.
        Group                     7 2 1 4 5 3 11 12 13 14 15 8
        Axis                      6 9
        Symmetry                  1
        Potential[kcal/mol]       24
        0.00 0.34 1.16 1.23 1.68 2.46 3.65 5.07 6.21 6.59 5.44 4.29 3.36 2.79 2.67 3.02 2.80 3.58 4.50 5.75 4.91 3.27 1.58 0.40
      End ! Rotor

      Rotor     Hindered
        ThermalPowerMax           50.
        Group                     2 1 4 5 3 6 8 9 10 15
        Axis                      7 11
        Symmetry                  3
        Potential[kcal/mol]       8
        0.00 0.40 1.39 2.45 2.95 2.53 1.45 0.41
      End ! Rotor

        ElectronicLevels[1/cm]        1
          0.    2
        ZeroEnergy[kcal/mol]          -11.03
      End ! RRHO
    End ! Species


!****************************************

!****************************************

!****************************************

!****************************************

######################
# BIMOLECULAR PRODUCTS
######################

  Bimolecular     pr_1 ! 411131080600060000002_441041030570000000001 ! [H][C]=[C]([H])[C]([H])([H])[H] [H][C](=[O])[C]([H])([H])[H]
  Fragment       fr_1 ! 411131080600060000002 ! [H][C]=[C]([H])[C]([H])([H])[H]
    RRHO
      Geometry[angstrom]            8
        C -2.081716 0.113080 0.130488
        C -1.843522 -1.025604 -0.823297
        H -2.262255 -0.266304 1.140575
        H -2.967489 0.681834 -0.167369
        H -1.226694 0.789430 0.159762
        C -0.767018 -1.214818 -1.540620
        H -0.404005 -1.935892 -2.258907
        H -2.657073 -1.754753 -0.913333
      Core   RigidRotor
        SymmetryFactor              1.0
      End
      Frequencies[1/cm]             17
        409.9 612.0 799.2 
        831.4 940.9 1034.4 
        1117.0 1273.4 1409.8 
        1454.4 1488.6 1703.1 
        2985.1 3042.1 3051.1 
        3143.7 3255.1
      Rotor     Hindered
        ThermalPowerMax           50.
        Group                     3 4 5
        Axis                      1 2
        Symmetry                  3
        Potential[kcal/mol]       8
        0.00 0.22 0.75 1.31 1.57 1.36 0.81 0.25
      End ! Rotor

      ElectronicLevels[1/cm]        1
            0.    2
      ZeroEnergy[kcal/mol]        0.0
    End ! RRHO
  Fragment       fr_2 ! 441041030570000000001 ! [H][C](=[O])[C]([H])([H])[H]
    RRHO
      Geometry[angstrom]            7
        C 1.887055 0.794225 0.133226
        O 1.243699 1.806094 0.213479
        C 1.785557 -0.360721 1.086397
        H 1.512674 -1.264710 0.532562
        H 1.048671 -0.159654 1.863542
        H 2.766329 -0.547059 1.535577
        H 2.620877 0.664729 -0.691198
      Core   RigidRotor
        SymmetryFactor              1.0
      End
      Frequencies[1/cm]             14
        515.5 773.3 898.6 
        1085.9 1136.8 1383.6 
        1431.0 1432.6 1465.6 
        1851.7 2904.2 2964.0 
        3043.2 3165.3
      Rotor     Hindered
        ThermalPowerMax           50.
        Group                     2 7
        Axis                      1 3
        Symmetry                  3
        Potential[kcal/mol]       8
        0.00 0.14 0.49 0.87 1.01 0.80 0.40 0.08
      End ! Rotor

      ElectronicLevels[1/cm]        1
            0.    1
      ZeroEnergy[kcal/mol]        0.0
    End ! RRHO

    GroundEnergy[kcal/mol]        13.1
  End ! Bimolecular

!****************************************

  Bimolecular     pr_2 ! 150390060000000000002_701782031571050570001 ! [H][C](=[O])[C]([H])=[C]([H])[C]([H])([H])[H] [H][C]([H])[H]
  Fragment       fr_4 ! 701782031571050570001 ! [H][C](=[O])[C]([H])=[C]([H])[C]([H])([H])[H]
    RRHO
      Geometry[angstrom]            11
        C 3.238373 -1.389912 -0.000006
        C 1.758845 -1.167332 -0.000052
        H 3.522972 -1.978204 -0.877749
        H 3.522901 -1.978309 0.877689
        H 3.823750 -0.471686 0.000072
        C 1.088597 -0.009387 -0.000010
        C 1.700896 1.327350 0.000094
        H 0.002799 -0.011086 -0.000054
        O 1.055814 2.349084 0.000130
        H 1.165130 -2.079686 -0.000131
        H 2.806993 1.374016 0.000141
      Core   RigidRotor
        SymmetryFactor              1.0
      End
      Frequencies[1/cm]             25
        245.8 288.2 450.2 
        522.0 622.0 934.5 
        939.0 1019.3 1032.2 
        1063.2 1171.3 1272.2 
        1387.3 1419.2 1427.8 
        1462.6 1493.4 1725.8 
        1807.7 2816.0 2946.8 
        3049.2 3146.4 3164.8 
        3191.5
      Rotor     Hindered
        ThermalPowerMax           50.
        Group                     3 4 5
        Axis                      1 2
        Symmetry                  3
        Potential[kcal/mol]       8
        0.00 0.17 0.54 0.89 1.04 0.94 0.61 0.21
      End ! Rotor

      Rotor     Hindered
        ThermalPowerMax           50.
        Group                     2 1 3 4 5 10 8
        Axis                      6 7
        Symmetry                  1
        Potential[kcal/mol]       24
        0.00 0.36 1.37 2.88 4.58 5.99 6.54 5.86 4.41 2.83 1.60 0.96 0.85 0.96 1.60 2.83 4.41 5.86 6.54 5.99 4.58 2.88 1.37 0.36
      End ! Rotor

      ElectronicLevels[1/cm]        1
            0.    1
      ZeroEnergy[kcal/mol]        0.0
    End ! RRHO
  Fragment       fr_3 ! 150390060000000000002 ! [H][C]([H])[H]
    RRHO
      Geometry[angstrom]            4
        C 3.751815 0.765504 -0.981509
        H 4.040769 1.776719 -0.730836
        H 4.068089 0.329554 -1.918962
        H 3.146572 0.190225 -0.294753
      Core   RigidRotor
        SymmetryFactor              6.0
      End
      Frequencies[1/cm]             6
        525.4 1404.5 1405.0 
        3113.0 3299.0 3299.4 
       

      ElectronicLevels[1/cm]        1
            0.    2
      ZeroEnergy[kcal/mol]        0.0
    End ! RRHO

    GroundEnergy[kcal/mol]        1.32
  End ! Bimolecular

!****************************************

!****************************************

!****************************************

!****************************************

!****************************************

  Bimolecular     pr_7 ! 180340020000000000001_671871971491170750122 ! [H][C](=[C][C]([H])=[C]([H])[H])[C]([H])([H])[H] [H][O][H]
  Fragment       fr_12 ! 671871971491170750122 ! [H][C](=[C][C]([H])=[C]([H])[H])[C]([H])([H])[H]
    RRHO
      Geometry[angstrom]            12
        C -1.908930 -0.564503 1.226892
        C -1.612610 0.031283 0.004765
        H -2.177520 0.914812 -0.288110
        H -2.681153 -0.155760 1.865567
        H -1.375541 -1.445535 1.562054
        C -0.671647 -0.401055 -0.859956
        C 0.237835 -0.817138 -1.690380
        C 1.680809 -0.376330 -1.692287
        H 2.343069 -1.236255 -1.555201
        H 1.875468 0.342847 -0.895693
        H 1.937822 0.085856 -2.650050
        H -0.048315 -1.543998 -2.453318
      Core   RigidRotor
        SymmetryFactor              1.0
      End
      Frequencies[1/cm]             29
        114.3 186.5 251.9 
        455.8 539.2 561.5 
        690.0 755.8 811.3 
        893.9 953.4 1010.4 
        1078.6 1121.3 1195.2 
        1264.5 1322.9 1408.0 
        1438.9 1493.6 1497.2 
        1939.5 2512.1 3041.8 
        3097.6 3125.9 3143.7 
        3161.3 3239.3
      Rotor     Hindered
        ThermalPowerMax           50.
        Group                     6 2 1 4 5 3 12
        Axis                      7 8
        Symmetry                  3
        Potential[kcal/mol]       8
        0.00 0.21 0.74 1.28 1.50 1.24 0.69 0.18
      End ! Rotor

      ElectronicLevels[1/cm]        1
            0.    2
      ZeroEnergy[kcal/mol]        0.0
    End ! RRHO
  Fragment       fr_8 ! 180340020000000000001 ! [H][O][H]
    RRHO
      Geometry[angstrom]            3
        H 0.366882 0.889136 1.364969
        O 1.276588 1.186415 1.332875
        H 1.452019 1.551978 2.200381
      Core   RigidRotor
        SymmetryFactor              2.0
      End
      Frequencies[1/cm]             3
        1609.7 3899.0 4008.2 
       

      ElectronicLevels[1/cm]        1
            0.    1
      ZeroEnergy[kcal/mol]        0.0
    End ! RRHO

    GroundEnergy[kcal/mol]        0.19
  End ! Bimolecular

!****************************************

!****************************************

!****************************************

!****************************************

!****************************************

######################
# BARRIERS
######################

!****************************************
!****************************************
  Barrier       rxn_3 w_2 w_1 ! 852413132901871410182_Intra_R_Add_ExoTetCyclic_F_9_2_1   ! 
  RRHO
    Geometry[angstrom]            15
        C 3.538913 1.206463 -0.251637
        C 2.152609 0.993175 0.254571
        H 4.155225 1.675352 0.522530
        H 3.508366 1.893444 -1.100599
        H 4.004378 0.273399 -0.571124
        C 1.612078 -0.254142 0.603138
        C 0.208449 -0.073010 0.123569
        H 2.157624 -1.172449 0.404599
        O 0.698660 0.741851 -0.956138
        H 1.659749 1.882329 0.638505
        C -0.541850 -1.303589 -0.337758
        H -0.853082 -1.905686 0.520667
        H 0.086994 -1.911259 -0.992884
        H -1.434976 -1.010789 -0.894324
        H -0.414094 0.528756 0.802105
    Core   RigidRotor
      SymmetryFactor            1.0
    End ! Core

    Frequencies[1/cm]             36
        140.1 267.6 301.1 
        372.6 456.7 510.7 
        681.6 805.0 851.7 
        887.9 928.4 943.6 
        1069.2 1092.5 1143.8 
        1171.1 1173.7 1252.8 
        1275.1 1297.1 1400.1 
        1403.3 1423.8 1472.7 
        1484.6 1495.1 1536.1 
        2584.7 2971.0 3009.6 
        3047.2 3049.2 3123.2 
        3132.8 3146.7 3167.1 
       
      Rotor     Hindered
        ThermalPowerMax           50.
        Group                     3 4 5
        Axis                      1 2
        Symmetry                  3
        Potential[kcal/mol]       8
        0.00 0.13 0.44 0.75 0.89 0.79 0.52 0.18
      End ! Rotor

      Rotor     Hindered
        ThermalPowerMax           50.
        Group                     6 2 1 3 4 5 9 10 8 15
        Axis                      7 11
        Symmetry                  3
        Potential[kcal/mol]       8
        0.00 0.35 1.26 2.28 2.76 2.33 1.30 0.35
      End ! Rotor
  
    ElectronicLevels[1/cm]        1
      0.    2
    ZeroEnergy[kcal/mol]          20.18 ! 
    Tunneling   Eckart
      ImaginaryFrequency[1/cm]  625.92  
      CutoffEnergy[kcal/mol]    20.18
      WellDepth[kcal/mol]       20.26
      WellDepth[kcal/mol]       20.18
    End 

  End ! RRHO


!****************************************
  Barrier       rxn_4 w_2 pr_1 ! 852413132901871410182_r12_insertion_R_11_7_6   ! 
  RRHO
    Geometry[angstrom]            15
        C 3.192402 -0.455720 -0.575967
        C 1.923607 -0.775346 0.156316
        H 4.033387 -0.971101 -0.103639
        H 3.394208 0.614632 -0.572736
        H 3.131106 -0.816215 -1.607344
        C 1.074353 0.054229 0.708861
        C 1.316205 2.209018 0.515748
        H 0.158297 -0.078936 1.268074
        O 2.524555 2.369836 0.675803
        H 1.668708 -1.837598 0.236299
        C 0.654783 2.369521 -0.836937
        H -0.330659 1.901493 -0.868368
        H 1.288198 1.956928 -1.623472
        H 0.532923 3.443044 -1.019759
        H 0.640021 2.296196 1.388837
    Core   RigidRotor
      SymmetryFactor            0.5
    End ! Core

    Frequencies[1/cm]             35
        173.7 184.4 256.0 
        313.9 405.1 470.2 
        519.8 693.7 838.3 
        855.5 874.2 936.0 
        953.7 968.7 1098.9 
        1120.1 1147.2 1180.5 
        1302.8 1402.6 1454.0 
        1471.5 1477.4 1485.7 
        1637.9 1706.8 2574.9 
        2843.0 2979.8 3051.0 
        3057.6 3088.4 3128.2 
        3161.3 3211.9
      Rotor     Hindered
        ThermalPowerMax           50.
        Group                     3 4 5
        Axis                      1 2
        Symmetry                  3
        Potential[kcal/mol]       8
        0.00 0.18 0.66 1.18 1.33 1.09 0.57 0.13
      End ! Rotor

      Rotor     Hindered
        ThermalPowerMax           50.
        Group                     2 1 3 4 5 10 8
        Axis                      6 7
        Symmetry                  1
        Potential[kcal/mol]       24
        0.00 0.03 0.06 0.09 0.10 0.04 -0.08 -0.06 0.31 1.08 1.91 2.10 1.41 0.65 0.79 1.66 2.21 2.02 1.79 2.04 2.25 1.77 0.84 0.17
      End ! Rotor

      Rotor     Hindered
        ThermalPowerMax           50.
        Group                     6 2 1 3 4 5 10 8 9 15
        Axis                      7 11
        Symmetry                  3
        Potential[kcal/mol]       8
        0.00 0.33 1.14 1.91 2.16 1.62 0.90 0.26
      End ! Rotor
  
    ElectronicLevels[1/cm]        1
      0.    2
    ZeroEnergy[kcal/mol]          17.89 ! 
    Tunneling   Eckart
      ImaginaryFrequency[1/cm]  350.49  
      CutoffEnergy[kcal/mol]    4.79
      WellDepth[kcal/mol]       17.97
      WellDepth[kcal/mol]       4.79
    End 

  End ! RRHO


!****************************************
  Barrier       rxn_5 w_2 pr_2 ! 852413132901871410182_r12_insertion_R_11_7_15   ! 
  RRHO
    Geometry[angstrom]            15
        C -1.567003 0.783796 -1.018596
        C -1.308220 -0.581395 -0.458536
        H -2.600352 1.085075 -0.821964
        H -1.445479 0.771681 -2.106875
        H -0.908382 1.552050 -0.613193
        C -0.367877 -0.937830 0.418591
        C 0.603437 -0.031094 1.087980
        H -0.283029 -1.974843 0.731220
        O 1.289210 -0.425354 2.041845
        H -1.968611 -1.363189 -0.827797
        C 2.065485 0.089115 -0.433126
        H 1.492801 0.518228 -1.247957
        H 2.328439 -0.957813 -0.521136
        H 2.790435 0.729375 0.054353
        H 0.432609 1.053600 0.963005
    Core   RigidRotor
      SymmetryFactor            0.5
    End ! Core

    Frequencies[1/cm]             35
        161.0 237.0 309.0 
        368.7 442.5 514.8 
        598.6 624.7 634.3 
        826.0 892.3 931.8 
        998.0 1022.4 1057.2 
        1074.4 1154.8 1268.7 
        1364.8 1401.4 1428.0 
        1430.5 1457.1 1487.3 
        1577.2 1733.8 2575.7 
        2875.1 3005.3 3085.2 
        3099.1 3138.4 3157.4 
        3233.5 3254.4
      Rotor     Hindered
        ThermalPowerMax           50.
        Group                     3 4 5
        Axis                      1 2
        Symmetry                  3
        Potential[kcal/mol]       8
        0.00 0.13 0.43 0.71 0.83 0.77 0.50 0.16
      End ! Rotor

      Rotor     Hindered
        ThermalPowerMax           50.
        Group                     2 1 3 4 5 10 8
        Axis                      6 7
        Symmetry                  1
        Potential[kcal/mol]       24
        0.00 0.52 2.35 5.16 7.91 9.62 9.83 8.61 6.34 3.85 1.89 0.92 0.58 0.55 1.05 2.11 3.51 4.84 5.53 5.11 3.86 2.39 1.14 0.32
      End ! Rotor

      Rotor     Hindered
        ThermalPowerMax           50.
        Group                     6 2 1 3 4 5 10 8 9 15
        Axis                      7 11
        Symmetry                  3
        Potential[kcal/mol]       8
        0.00 0.22 0.78 1.34 1.56 1.32 0.78 0.24
      End ! Rotor
  
    ElectronicLevels[1/cm]        1
      0.    2
    ZeroEnergy[kcal/mol]          11.25 ! 
    Tunneling   Eckart
      ImaginaryFrequency[1/cm]  442.9  
      CutoffEnergy[kcal/mol]    9.94
      WellDepth[kcal/mol]       11.34
      WellDepth[kcal/mol]       9.94
    End 

  End ! RRHO


!****************************************
!****************************************
!****************************************
  Barrier       rxn_8 w_6 w_2 ! 852453093031931240162_intra_H_migration_1_10   ! 
  RRHO
    Geometry[angstrom]            15
        C -0.050416 -1.093167 -2.208073
        C -0.713038 -0.462937 -1.038965
        H -1.799285 -0.386084 -1.036258
        H -0.170392 -0.566912 -3.156582
        H -0.210508 -2.167422 -2.316216
        C -0.016248 0.016405 -0.016560
        C 1.499398 0.004224 0.017386
        H -0.506815 0.481138 0.833171
        O 2.055995 -0.747027 -1.023761
        H 1.154126 -0.988277 -1.851705
        C 2.043565 1.434740 0.011157
        H 1.742888 1.944297 -0.907732
        H 3.134056 1.418651 0.062234
        H 1.663718 2.001118 0.866891
        H 1.791360 -0.489120 0.958640
    Core   RigidRotor
      SymmetryFactor            0.5
    End ! Core

    Frequencies[1/cm]             37
        64.3 179.5 211.6 
        277.4 291.1 453.0 
        532.0 560.2 657.9 
        734.2 911.5 917.8 
        943.1 995.8 1057.0 
        1063.8 1104.9 1140.4 
        1151.3 1191.9 1229.6 
        1341.8 1367.2 1404.4 
        1441.5 1459.7 1495.4 
        1555.0 1703.8 2802.0 
        3015.7 3044.5 3091.2 
        3119.3 3125.4 3145.8 
        3180.8
      Rotor     Hindered
        ThermalPowerMax           50.
        Group                     6 2 1 4 5 10 9 3 8 15
        Axis                      7 11
        Symmetry                  3
        Potential[kcal/mol]       8
        0.00 0.46 1.63 2.84 3.32 2.77 1.57 0.46
      End ! Rotor
  
    ElectronicLevels[1/cm]        1
      0.    2
    ZeroEnergy[kcal/mol]          6.6 ! 
    Tunneling   Eckart
      ImaginaryFrequency[1/cm]  1536.02  
      CutoffEnergy[kcal/mol]    6.69
      WellDepth[kcal/mol]       28.47
      WellDepth[kcal/mol]       6.69
    End 

  End ! RRHO


!****************************************
!****************************************
!****************************************
!****************************************
!****************************************
!****************************************
!****************************************
!****************************************
  Barrier       rxn_16 w_7 w_2 ! 852694104544172771082_r12_insertion_R_6_7_9   ! 
  RRHO
    Geometry[angstrom]            15
        C 0.049364 -0.008850 0.157301
        C 1.525463 0.018914 -0.070854
        H -0.438904 0.828243 -0.348868
        H -0.196530 0.061612 1.222651
        H -0.380852 -0.936633 -0.221477
        C 2.387434 1.082411 0.118925
        C 2.099372 2.444001 0.659837
        H 3.421738 0.933269 -0.167309
        O 1.866905 2.596619 -0.689519
        H 1.978862 -0.881964 -0.473896
        C 0.961508 2.736378 1.614802
        H 1.150242 2.275247 2.588617
        H 0.006707 2.382693 1.230147
        H 0.887049 3.817087 1.759908
        H 3.023274 2.930352 1.001749
    Core   RigidRotor
      SymmetryFactor            0.5
    End ! Core

    Frequencies[1/cm]             36
        160.2 211.9 257.1 
        350.9 390.2 471.1 
        669.2 800.3 834.8 
        882.0 935.9 980.1 
        1059.4 1075.3 1112.0 
        1154.0 1205.0 1256.6 
        1291.6 1373.5 1414.5 
        1430.3 1445.7 1480.2 
        1491.8 1506.3 1519.0 
        2592.7 2959.5 3032.2 
        3051.8 3107.2 3132.1 
        3161.5 3166.4 3201.9 
       
      Rotor     Hindered
        ThermalPowerMax           50.
        Group                     3 4 5
        Axis                      1 2
        Symmetry                  3
        Potential[kcal/mol]       8
        0.00 0.13 0.45 0.77 0.99 0.95 0.51 0.14
      End ! Rotor

      Rotor     Hindered
        ThermalPowerMax           50.
        Group                     6 2 1 3 4 5 10 8 9 15
        Axis                      7 11
        Symmetry                  3
        Potential[kcal/mol]       8
        0.00 0.24 0.84 1.46 1.69 1.47 0.91 0.23
      End ! Rotor
  
    ElectronicLevels[1/cm]        1
      0.    2
    ZeroEnergy[kcal/mol]          5.02 ! 
    Tunneling   Eckart
      ImaginaryFrequency[1/cm]  490.34  
      CutoffEnergy[kcal/mol]    5.1
      WellDepth[kcal/mol]       6.53
      WellDepth[kcal/mol]       5.1
    End 

  End ! RRHO


!****************************************
!****************************************
!****************************************
!****************************************
  Barrier       rxn_20 w_10 w_6 ! 852453092972420850122_r12_insertion_R_7_6_9   ! 
  RRHO
    Geometry[angstrom]            15
        C -0.542267 -0.500521 1.286073
        C 0.038483 -0.389045 0.092760
        H -0.576481 -0.326373 -0.803284
        H -1.620332 -0.532975 1.390334
        H 0.047287 -0.557400 2.195701
        C 1.485981 -0.353915 -0.105693
        C 2.057671 -0.423528 -1.341535
        H 2.105169 -0.499922 0.773091
        O 2.015907 1.700174 -0.046219
        H 1.212895 2.033262 -0.466779
        C 3.521059 -0.519907 -1.590947
        H 3.866240 0.350986 -2.156113
        H 3.754960 -1.408582 -2.187123
        H 4.083066 -0.561780 -0.656888
        H 1.406790 -0.363447 -2.212408
    Core   RigidRotor
      SymmetryFactor            0.5
    End ! Core

    Frequencies[1/cm]             36
        148.9 179.8 200.4 
        238.0 243.2 448.7 
        481.8 527.8 693.8 
        799.8 814.3 911.1 
        954.3 993.9 1011.8 
        1042.7 1118.9 1213.0 
        1291.3 1308.6 1341.9 
        1407.6 1431.4 1450.0 
        1477.0 1629.4 1723.9 
        2867.5 3033.4 3073.9 
        3134.7 3148.5 3158.6 
        3180.3 3240.5 3808.5 
       
      Rotor     Hindered
        ThermalPowerMax           50.
        Group                     1 4 5 3
        Axis                      2 6
        Symmetry                  1
        Potential[kcal/mol]       24
        0.00 0.40 1.36 2.56 3.77 4.78 5.36 5.30 4.49 3.29 2.58 2.41 2.36 2.04 1.61 1.63 2.41 3.75 5.06 5.89 5.50 3.89 1.93 0.48
      End ! Rotor

      Rotor     Hindered
        ThermalPowerMax           50.
        Group                     6 2 1 4 5 3 8 9 10 15
        Axis                      7 11
        Symmetry                  3
        Potential[kcal/mol]       8
        0.00 0.14 0.49 0.92 1.13 0.96 0.54 0.15
      End ! Rotor
  
    ElectronicLevels[1/cm]        1
      0.    2
    ZeroEnergy[kcal/mol]          15.18 ! 
    Tunneling   Eckart
      ImaginaryFrequency[1/cm]  253.01  
      CutoffEnergy[kcal/mol]    22.01
      WellDepth[kcal/mol]       22.01
      WellDepth[kcal/mol]       37.05
    End 

  End ! RRHO


!****************************************
  Barrier       rxn_21 w_10 pr_7 ! 852453092972420850122_r12_insertion_R_9_6_8   ! 
  RRHO
    Geometry[angstrom]            15
        C 1.760068 -1.143442 0.067776
        C 1.109244 0.018335 0.017832
        H 0.019565 0.031112 -0.000604
        H 1.225094 -2.085276 0.088593
        H 2.844697 -1.176565 0.084307
        C 1.750300 1.321096 -0.013885
        C 1.200172 2.526691 -0.092859
        H 2.959486 1.278076 0.023087
        O 4.213587 1.247909 0.418993
        H 4.073087 1.209995 1.374976
        C 1.939277 3.827248 -0.095189
        H 1.731901 4.383999 -1.014308
        H 3.015913 3.668339 -0.018582
        H 1.614532 4.456596 0.739431
        H 0.112767 2.577677 -0.178098
    Core   RigidRotor
      SymmetryFactor            0.5
    End ! Core

    Frequencies[1/cm]             36
        57.3 92.1 183.4 
        200.1 234.5 259.9 
        354.6 445.8 656.5 
        723.1 834.4 856.3 
        896.2 991.4 1017.3 
        1055.5 1070.6 1121.9 
        1137.2 1236.0 1265.6 
        1320.3 1360.2 1444.3 
        1470.1 1490.8 1679.1 
        1731.5 2820.6 3036.1 
        3093.5 3118.2 3141.4 
        3156.9 3215.4 3756.4 
       
      Rotor     Hindered
        ThermalPowerMax           50.
        Group                     1 4 5 3
        Axis                      2 6
        Symmetry                  1
        Potential[kcal/mol]       24
        0.00 0.35 1.33 2.69 3.95 4.59 4.35 3.48 2.55 2.02 2.09 2.70 3.37 3.23 2.73 2.57 2.91 3.64 4.34 4.44 3.74 2.52 1.27 0.34
      End ! Rotor

      Rotor     Hindered
        ThermalPowerMax           50.
        Group                     6 2 1 4 5 3 8 9 10 15
        Axis                      7 11
        Symmetry                  3
        Potential[kcal/mol]       8
        0.00 0.23 0.83 1.49 1.82 1.47 0.77 0.18
      End ! Rotor
  
    ElectronicLevels[1/cm]        1
      0.    2
    ZeroEnergy[kcal/mol]          19.14 ! 
    Tunneling   Eckart
      ImaginaryFrequency[1/cm]  773.22  
      CutoffEnergy[kcal/mol]    18.95
      WellDepth[kcal/mol]       25.97
      WellDepth[kcal/mol]       18.95
    End 

  End ! RRHO


!****************************************
!****************************************
!****************************************
!****************************************
!****************************************
  Barrier       rxn_26 w_14 w_17 ! 852694315705282220222_r12_insertion_R_2_6_9   ! 
  RRHO
    Geometry[angstrom]            15
        C -0.723145 -0.976938 0.662869
        C -0.065555 0.001152 -0.055511
        H -0.355331 1.041948 0.061554
        H -1.406711 -0.718507 1.461941
        H -0.533318 -2.029797 0.482169
        C 1.823495 0.121707 -0.013807
        C 0.941935 -0.259991 -1.133941
        H 2.259076 -0.630481 0.634822
        O 2.388435 1.365932 -0.032752
        H 2.621854 1.623457 0.860200
        C 0.914680 0.615450 -2.370489
        H 1.822306 0.478400 -2.963951
        H 0.845821 1.671238 -2.102618
        H 0.051747 0.358504 -2.989138
        H 1.011457 -1.321746 -1.375127
    Core   RigidRotor
      SymmetryFactor            0.5
    End ! Core

    Frequencies[1/cm]             36
        214.0 243.3 263.6 
        357.8 391.6 458.9 
        542.2 591.7 649.7 
        808.0 853.5 887.4 
        930.0 1033.3 1103.8 
        1129.0 1194.1 1221.3 
        1246.4 1252.8 1274.0 
        1392.3 1403.0 1452.4 
        1469.4 1501.1 1520.5 
        2693.5 2936.5 3062.1 
        3102.0 3147.4 3158.9 
        3178.0 3191.9 3826.2 
       
      Rotor     Hindered
        ThermalPowerMax           50.
        Group                     2 1 4 5 3 7 11 12 13 14 15 8
        Axis                      6 9
        Symmetry                  1
        Potential[kcal/mol]       24
        0.00 0.31 1.12 2.13 3.04 3.67 3.99 3.98 3.63 3.02 2.34 1.80 1.49 1.45 1.67 2.17 2.83 3.51 3.96 3.93 3.31 2.26 1.15 0.31
      End ! Rotor

      Rotor     Hindered
        ThermalPowerMax           50.
        Group                     2 1 4 5 3 6 8 9 10 15
        Axis                      7 11
        Symmetry                  3
        Potential[kcal/mol]       8
        0.00 0.35 1.24 2.18 2.61 2.21 1.26 0.36
      End ! Rotor
  
    ElectronicLevels[1/cm]        1
      0.    2
    ZeroEnergy[kcal/mol]          4.1 ! 
    Tunneling   Eckart
      ImaginaryFrequency[1/cm]  520.64  
      CutoffEnergy[kcal/mol]    6.02
      WellDepth[kcal/mol]       6.02
      WellDepth[kcal/mol]       15.13
    End 

  End ! RRHO


!****************************************
  Barrier       rxn_27 w_14 w_10 ! 852694315705282220222_R_Addition_MultipleBond_1_2_7   ! 
  RRHO
    Geometry[angstrom]            15
        C -0.759023 -0.905309 0.656273
        C 0.023626 0.015156 -0.008448
        H -0.436938 0.867472 -0.498380
        H -0.313174 -1.706935 1.235655
        H -1.837391 -0.892006 0.562146
        C 1.517452 0.022953 0.001538
        C 1.281959 -0.532440 -1.340975
        H 1.942159 -0.689466 0.714961
        O 2.162765 1.268583 0.023098
        H 1.912141 1.719002 0.831380
        C 1.299701 0.299023 -2.580530
        H 2.277899 0.228066 -3.072867
        H 1.135518 1.353890 -2.354304
        H 0.545275 -0.034662 -3.298045
        H 1.291924 -1.611815 -1.428727
    Core   RigidRotor
      SymmetryFactor            0.5
    End ! Core

    Frequencies[1/cm]             36
        159.0 222.7 293.4 
        311.3 422.4 448.2 
        550.3 580.5 692.4 
        822.3 869.8 891.6 
        999.4 1025.2 1036.3 
        1137.1 1163.1 1205.6 
        1230.0 1257.7 1279.7 
        1367.9 1419.3 1441.8 
        1455.6 1491.7 1519.0 
        2744.7 2882.5 3053.0 
        3065.5 3148.2 3175.7 
        3193.2 3201.7 3779.1 
       
      Rotor     Hindered
        ThermalPowerMax           50.
        Group                     2 1 4 5 3 7 11 12 13 14 15 8
        Axis                      6 9
        Symmetry                  1
        Potential[kcal/mol]       24
        0.00 0.23 0.85 1.62 2.24 2.46 2.20 1.62 1.02 0.68 0.76 1.21 1.84 2.34 2.52 2.44 2.30 2.23 2.23 2.18 1.91 1.38 0.74 0.21
      End ! Rotor

      Rotor     Hindered
        ThermalPowerMax           50.
        Group                     2 1 4 5 3 6 8 9 10 15
        Axis                      7 11
        Symmetry                  3
        Potential[kcal/mol]       8
        0.00 0.14 0.53 0.99 1.20 0.99 0.53 0.14
      End ! Rotor
  
    ElectronicLevels[1/cm]        1
      0.    2
    ZeroEnergy[kcal/mol]          4.22 ! 
    Tunneling   Eckart
      ImaginaryFrequency[1/cm]  558.92  
      CutoffEnergy[kcal/mol]    6.15
      WellDepth[kcal/mol]       6.15
      WellDepth[kcal/mol]       11.06
    End 

  End ! RRHO


!****************************************
!****************************************
!****************************************
!****************************************
!****************************************
!****************************************
!****************************************
!****************************************
!****************************************


######################

  Well       w_21 ! 852694105084623900482s ! [H][C]1[C]([H])([C]([H])([H])[H])[O][C]1([H])[C]([H])([H])[H]
    Species
      RRHO
        Geometry[angstrom]            15
        C 0.362168 -0.236551 -1.040534
        C 1.036894 0.597302 0.000096
        C 0.361361 -0.235478 1.041059
        H 1.904930 1.241429 0.000102
        C -0.586498 0.430454 2.021130
        H -1.169276 -0.327590 2.550323
        H -1.272112 1.098706 1.496034
        H -0.020277 1.009796 2.756074
        C -0.584929 0.428369 -2.022025
        O -0.332529 -0.965729 0.000369
        H 1.045821 -0.906672 1.583719
        H -1.167298 -0.330220 -2.550887
        H -1.270950 1.097163 -1.498151
        H -0.018140 1.006954 -2.757128
        H 1.047050 -0.908303 -1.581970
        Core   RigidRotor
          SymmetryFactor              1.0
        End
        Frequencies[1/cm]             37
        93.7 231.4 288.8 
        373.8 404.0 507.4 
        637.2 781.1 818.0 
        846.3 913.3 963.2 
        977.9 1049.3 1095.2 
        1113.3 1151.4 1214.2 
        1217.3 1262.3 1307.1 
        1353.7 1383.3 1401.3 
        1405.6 1486.2 1486.4 
        1497.2 2572.4 2832.2 
        2972.8 3016.1 3044.9 
        3045.7 3126.5 3134.9 
        3138.1
      Rotor     Hindered
        ThermalPowerMax           50.
        Group                     2 3 5 6 7 8 10 11 4 15
        Axis                      1 9
        Symmetry                  3
        Potential[kcal/mol]       8
        0.00 0.40 1.44 2.57 3.08 2.61 1.49 0.43
      End ! Rotor

      Rotor     Hindered
        ThermalPowerMax           50.
        Group                     2 1 9 12 13 14 10 15 4 11
        Axis                      3 5
        Symmetry                  3
        Potential[kcal/mol]       8
        0.00 0.40 1.45 2.60 3.07 2.52 1.37 0.37
      End ! Rotor

        ElectronicLevels[1/cm]        1
          0.    2
        ZeroEnergy[kcal/mol]          -0.24
      End ! RRHO
    End ! Species


!****************************************


!****************************************

######################
# BIMOLECULAR PRODUCTS
######################

######################

!****************************************
!****************************************
  Barrier       rxn_35 w_21 w_2 ! 852694105084623900482_r12_insertion_R_9_1_10   ! 
  RRHO
    Geometry[angstrom]            15
        C 0.317553 -0.118647 -1.124067
        C 0.434059 0.739848 -0.020022
        C 0.219714 -0.235051 1.091928
        H -0.053760 1.710588 -0.015647
        C -0.407727 0.280800 2.368776
        H -0.743399 -0.555930 2.985529
        H -1.272512 0.909246 2.142732
        H 0.318447 0.862633 2.943596
        C -0.318725 0.248354 -2.421776
        O -0.694265 -0.965762 0.254767
        H 1.104687 -0.848972 1.315569
        H -0.966786 -0.569047 -2.746566
        H -0.914388 1.158294 -2.340936
        H 0.446987 0.380804 -3.193242
        H 0.969089 -0.987649 -1.159155
    Core   RigidRotor
      SymmetryFactor            1.0
    End ! Core

    Frequencies[1/cm]             36
        139.7 267.4 301.0 
        373.1 456.5 510.3 
        680.5 805.0 851.5 
        887.1 928.2 943.9 
        1069.3 1092.3 1143.7 
        1170.8 1173.7 1252.9 
        1274.8 1296.7 1399.9 
        1403.5 1423.7 1472.8 
        1484.5 1495.2 1536.3 
        2584.8 2970.5 3009.2 
        3046.9 3049.1 3123.1 
        3133.0 3146.4 3166.2 
       
      Rotor     Hindered
        ThermalPowerMax           50.
        Group                     2 3 5 6 7 8 10 11 4 15
        Axis                      1 9
        Symmetry                  3
        Potential[kcal/mol]       8
        0.00 0.13 0.42 0.72 0.88 0.81 0.51 0.16
      End ! Rotor

      Rotor     Hindered
        ThermalPowerMax           50.
        Group                     2 1 9 12 13 14 10 15 4 11
        Axis                      3 5
        Symmetry                  3
        Potential[kcal/mol]       8
        0.00 0.37 1.33 2.35 2.76 2.25 1.23 0.33
      End ! Rotor
  
    ElectronicLevels[1/cm]        1
      0.    2
    ZeroEnergy[kcal/mol]          17.9 ! 
    Tunneling   Eckart
      ImaginaryFrequency[1/cm]  624.52  
      CutoffEnergy[kcal/mol]    17.98
      WellDepth[kcal/mol]       18.14
      WellDepth[kcal/mol]       17.98
    End 

  End ! RRHO


!****************************************
!****************************************
!****************************************


End ! end kinetics
