# Supplementary material for: Unimolecular Reactions of 2,4-Dimethyloxetanyl Radicals
Source: J Phys Chem A. 2023 Mar 10;127(11):2591–600. doi: 10.1021/acs.jpca.2c08290 (PMC10041641; doi:10.1021/acs.jpca.2c08290)
Supplement: Supplementary file 2 — jp2c08290_si_002.zip [file jp2c08290_si_002.zip › R3_new_mess_0000.out]

Wells (G - ground energy, D - dissociation limit, kcal/mol):
      Name        G        D
       w_1      0.0     20.2
       w_2     -0.1      5.0
       w_6    -21.9      6.6
       w_7     -1.5      5.0
      w_10     -6.8      4.2
      w_14     -1.9      4.1
      w_17    -11.0      4.1
      w_21     -0.2     17.9

Bimolecular Products (G - ground energy, kcal/mol):
      Name        G
      pr_1     13.1
      pr_2      1.3
      pr_7      0.2

Well-to-Bimolecular Barriers (H/G - barrier height/well depth, kcal/mol)
      Name        H     Well        G  Product
     rxn_4     17.9      w_2     -0.1     pr_1
     rxn_5     11.2      w_2     -0.1     pr_2
     rxn_21     19.1     w_10     -6.8     pr_7

Well-to-Well Barriers (H/G - barrier height/well depth, kcal/mol):
      Name        H     Well       G1     Well       G2
     rxn_3     20.2      w_2     -0.1      w_1      0.0
     rxn_8      6.6      w_6    -21.9      w_2     -0.1
     rxn_16      5.0      w_7     -1.5      w_2     -0.1
     rxn_20     15.2     w_10     -6.8      w_6    -21.9
     rxn_26      4.1     w_14     -1.9     w_17    -11.0
     rxn_27      4.2     w_14     -1.9     w_10     -6.8
     rxn_35     17.9     w_21     -0.2      w_2     -0.1

________________________________________________________________________________________

Unimolecular Rate Units: 1/sec;  Bimolecular Rate Units: cm^3/sec

______________________________________________________________________________________

Species-Species Rate Tables:

Temperature = 300 K

High Pressure Rate Coefficients:

From\To           w_1          w_2          w_6          w_7         w_10         w_14         w_17         w_21         pr_1         pr_2         pr_7
w_1               ***    0.0200635          ***          ***          ***          ***          ***          ***          ***          ***          ***
w_2        0.00107305          ***  1.96999e+08  3.07511e+08          ***          ***          ***    0.0493866      1.95738      64887.3          ***
w_6               ***  2.88928e-08          ***          ***  6.41561e-15          ***          ***          ***          ***          ***          ***
w_7               ***  2.13972e+07          ***          ***          ***          ***          ***          ***          ***          ***          ***
w_10              ***          ***  7.94808e-05          ***          ***      2433.77          ***          ***          ***          ***  1.12259e-06
w_14              ***          ***          ***          ***  2.36006e+08          ***  1.20606e+08          ***          ***          ***          ***
w_17              ***          ***          ***          ***          ***       17.291          ***          ***          ***          ***          ***
w_21              ***     0.617546          ***          ***          ***          ***          ***          ***          ***          ***          ***
pr_1              ***  4.80426e-18          ***          ***          ***          ***          ***          ***          ***          ***          ***
pr_2              ***  1.21934e-20          ***          ***          ***          ***          ***          ***          ***          ***          ***
pr_7              ***          ***          ***          ***  1.52995e-26          ***          ***          ***          ***          ***          ***

Temperature = 300 K    Pressure = 7.6 torr

From\To           w_1          w_2          w_6          w_7         w_10         w_14         w_17         w_21         pr_1         pr_2         pr_7
w_1         0.0186151          ***    0.0247742  9.12446e-07  2.67341e-06  1.02413e-08  2.15007e-06  4.38297e-08  7.82666e-06   0.00331978   4.5879e-08
w_2               ***          ***          ***          ***          ***          ***          ***          ***          ***          ***          ***
w_6        1.9433e-19          ***  1.87617e-09   1.8683e-09  3.53914e-15  6.09242e-18  2.87362e-15  5.42625e-18  2.41095e-16  9.22567e-12  1.45631e-18
w_7       3.49039e-09          ***       886374       886376  6.17683e-06  1.17905e-08  5.26695e-06  2.22637e-07  7.93592e-06      1.23586  7.26206e-09
w_10      2.60174e-13          ***  4.38753e-05  1.57921e-10      714.184      24.4275      689.756  1.80245e-12  3.62453e-10  1.72998e-07  6.01603e-07
w_14      4.37605e-11          ***   0.00733832  3.22314e-08  2.36876e+06  4.18506e+06   1.8163e+06  4.51997e-10  1.13265e-07    4.241e-05   0.00014788
w_17      2.90704e-15          ***  4.94515e-07  1.87093e-12      9.58937     0.260399      9.84976  2.08153e-14  4.18832e-12  1.99486e-09  6.94438e-09
w_21       2.9312e-08          ***     0.462633  3.89434e-05  1.24047e-05  3.14788e-08  1.03041e-05     0.520165  4.54301e-05    0.0574248  6.22104e-08
pr_1      1.02741e-24          ***  4.03474e-18  2.79847e-22  4.89615e-22  1.57782e-24  4.06956e-22  8.91732e-24  4.78371e-18  7.47773e-19  1.79254e-23
pr_2      3.33648e-29          ***  1.18205e-20   3.3366e-24  1.78919e-26  4.52314e-29    1.484e-26  8.62984e-28  5.72509e-26   1.1824e-20  1.49953e-28
pr_7      6.07624e-35          ***  2.45887e-28  2.58367e-33  8.19911e-27  2.07837e-29  6.80763e-27  1.23199e-34  1.80852e-31  1.97604e-29  1.52934e-26

Temperature = 300 K    Pressure = 76 torr

From\To           w_1          w_2          w_6          w_7         w_10         w_14         w_17         w_21         pr_1         pr_2         pr_7
w_1         0.0197996   3.1628e-05     0.016368 -3.50761e-06  4.11678e-07  6.49112e-10  2.42097e-07  8.86895e-08  8.99829e-06   0.00339379  1.88817e-09
w_2       1.69156e-06  7.48708e+07  5.95616e+07  1.53086e+07  0.000315075  2.89719e-07  0.000131056  0.000112397   0.00368628      498.375  4.95266e-08
w_6       1.28391e-19  8.73557e-09  1.32665e-08  4.52174e-09  4.69851e-15  3.75231e-18   1.6861e-15  6.19471e-18  2.43443e-16  9.14803e-12  1.89034e-19
w_7      -1.30534e-08   1.0652e+06  2.14524e+06  3.21045e+06    1.288e-06  7.32637e-10  3.24242e-07 -8.00041e-07 -2.76136e-05        6.762 -2.53555e-10
w_10      4.00057e-14  5.72483e-10  5.82082e-05  3.36332e-11       874.52      126.846      747.675  4.42236e-13  4.76596e-11  2.17998e-08  7.38354e-07
w_14      6.11684e-12  5.10468e-08   0.00450781  1.85517e-09  1.23004e+07  2.06408e+07  8.34039e+06  5.84823e-11  7.18681e-09  2.51833e-06  8.49954e-05
w_17      3.27076e-16  3.31054e-12  2.90404e-07  1.17711e-13      10.3946      1.19574      11.5903  3.43211e-15  3.86186e-13  1.54852e-10  5.33481e-09
w_21      5.93128e-08   0.00140545      0.52815 -0.000143773  3.04345e-06  4.15044e-09  1.69894e-06     0.598245  7.80081e-05    0.0687505  4.84501e-09
pr_1      1.18121e-24  9.04772e-21  4.07403e-18 -9.74043e-22  6.43803e-23  1.00114e-25  3.75236e-23  1.53119e-23  4.78386e-18  7.01639e-19  3.18625e-25
pr_2      3.41087e-29  9.36527e-23  1.17211e-20  1.82618e-23  2.25459e-27  2.68587e-30  1.15196e-27  1.03319e-27  5.37188e-26   1.1833e-20  2.32441e-30
pr_7       2.5007e-36  1.22643e-33  3.19168e-29 -9.02364e-35  1.00629e-26  1.19456e-29  5.22975e-27  9.59488e-36  3.21466e-33  3.06306e-31  1.53368e-26

Temperature = 300 K    Pressure = 760 torr

From\To           w_1          w_2          w_6          w_7         w_10         w_14         w_17         w_21         pr_1         pr_2         pr_7
w_1         0.0199772    7.836e-05    0.0165843 -5.14226e-06  5.82159e-08  3.79676e-11  1.09318e-08  1.03205e-07  8.92302e-06   0.00331058  3.20162e-11
w_2       4.19093e-06    1.721e+08   1.0038e+08  7.17175e+07   0.00013965  6.08213e-08  9.74454e-06  0.000324873    0.0096337      2199.12    1.622e-09
w_6       1.30088e-19  1.47222e-08  2.14885e-08  6.75827e-09  6.04736e-15  2.48104e-18  3.42718e-16  6.33125e-18  2.44207e-16  8.08753e-12  2.36006e-20
w_7      -1.91366e-08  4.99023e+06  3.20632e+06  8.19696e+06   1.3503e-05  5.53557e-09  7.60557e-07  1.07827e-05  9.78069e-05      406.075  3.42709e-11
w_10      5.65726e-15   2.5374e-10  7.49186e-05  3.52601e-10      1141.45      516.991      624.455  7.14565e-14  6.29049e-12  2.82831e-09  1.00947e-06
w_14      3.57784e-13  1.07164e-08   0.00298058  1.40171e-08  5.01332e+07   7.9828e+07  2.96948e+07  4.13205e-12  3.87788e-10  1.43725e-07  5.06963e-05
w_17       1.4769e-17  2.46153e-13  5.90276e-08  2.76108e-13      8.68151      4.25728      12.9388  1.56751e-16  1.56427e-14  4.63452e-12  1.60508e-09
w_21      6.90206e-08   0.00406233     0.539791   0.00193772   4.9176e-07  2.93248e-10  7.75942e-08     0.613654  8.59873e-05    0.0677769  1.33312e-10
pr_1      1.17133e-24  2.36453e-20  4.08682e-18  3.45005e-21  8.49742e-24  5.40199e-27  1.51992e-24  1.68782e-23  4.78394e-18  6.69996e-19  4.05472e-27
pr_2      3.32724e-29   4.1325e-22  1.03623e-20  1.09667e-21  2.92511e-28  1.53286e-31  3.44767e-29  1.01856e-27  5.12962e-26  1.18723e-20   2.9231e-32
pr_7      4.24024e-38  4.01658e-35  3.98478e-30  1.21965e-35  1.37578e-26  7.12509e-30  1.57348e-27  2.64006e-37  4.09087e-35  3.85199e-33  1.53424e-26

Temperature = 300 K    Pressure = 7600 torr

From\To           w_1          w_2          w_6          w_7         w_10         w_14         w_17         w_21         pr_1         pr_2         pr_7
w_1         0.0199965   0.00068161    0.0144257   0.00234663  5.40562e-09  2.30952e-12  1.33318e-10  8.02853e-08  6.87707e-06   0.00253562  3.30289e-13
w_2       3.64545e-05   3.4444e+08  1.53116e+08  1.91314e+08  9.67394e-05  3.67363e-08  7.69916e-07   0.00267856    0.0834127      10081.9  1.16136e-10
w_6       1.13156e-19  2.24567e-08  2.65942e-08   4.1334e-09   6.3526e-15  2.36073e-18  3.80469e-17  4.86466e-18  2.01067e-16  4.16276e-12  2.56536e-21
w_7       8.73286e-06   1.3312e+07  1.96101e+06  1.52748e+07  2.18575e-05  8.30905e-09  1.75426e-07  0.000668736    0.0205261      1762.79  2.42928e-11
w_10      5.25304e-16  1.75773e-10  7.87001e-05  5.70761e-10      1719.47      1383.61       335.86  6.41852e-15  5.68236e-13    2.267e-10  1.11091e-06
w_14      2.17635e-14  6.47272e-09   0.00283605  2.10401e-08   1.3417e+08  2.06365e+08  7.21952e+07  2.59556e-13  2.33562e-11  8.81868e-09  4.27781e-05
w_17      1.80114e-19  1.94485e-14  6.55296e-09  6.36855e-14      4.66931      10.3505      15.0198   1.8282e-18   1.8389e-16  4.60574e-14  2.00304e-10
w_21      5.36924e-08    0.0334936     0.414752     0.120176   4.4172e-08  1.84205e-11  9.04983e-10     0.615509  6.49837e-05    0.0470223  1.54557e-12
pr_1      9.02756e-25  2.04731e-19  3.36486e-18  7.24038e-19  7.67593e-25  3.25358e-28  1.78676e-26  1.27554e-23  4.78427e-18  4.90626e-19  4.01634e-29
pr_2      2.54838e-29  1.89455e-21   5.3336e-21  4.76066e-21  2.34459e-29  9.40537e-33  3.42626e-31  7.06655e-28  3.75633e-26  1.19888e-20  2.89989e-34
pr_7      4.37437e-40  2.87589e-36  4.33141e-31  8.64544e-36  1.51403e-26  6.01222e-30  1.96359e-28  3.06079e-39  4.05214e-37  3.82141e-35  1.53431e-26

Temperature = 300 K    Pressure = 76000 torr

From\To           w_1          w_2          w_6          w_7         w_10         w_14         w_17         w_21         pr_1         pr_2         pr_7
w_1         0.0199985   0.00464947   0.00690306     0.007333  2.63962e-10  1.63975e-13  6.60764e-13  3.56011e-08  3.11715e-06    0.0011098  1.96029e-15
w_2       0.000248667  4.70325e+08  1.87943e+08  2.82342e+08  5.27246e-05   2.7175e-08  3.80533e-08    0.0159179     0.530224      39831.6  9.49732e-12
w_6       5.41479e-20  2.75645e-08  2.84973e-08  9.31499e-10  6.38711e-15  2.97381e-18  3.00512e-18  2.05586e-18  9.08995e-17  1.29411e-12   2.5951e-22
w_7       2.72894e-05  1.96459e+07       441930  2.00889e+07  3.66805e-06  1.98169e-09  3.33037e-09   0.00124035     0.049819      1089.78  1.35917e-12
w_10      2.56511e-17  9.57994e-11  7.91277e-05   9.5783e-11      2250.71       2167.8      82.9153  2.97326e-16  2.72083e-14  9.71817e-12  1.12386e-06
w_14       1.5452e-15  4.78808e-09   0.00357257  5.01802e-09  2.10214e+08    3.187e+08  1.08486e+08  1.75907e-14  1.62975e-12  5.49344e-10  6.22918e-05
w_17      8.92699e-22  9.61247e-16  5.17583e-10  1.20904e-15      1.15273      15.5533      16.7061  8.58831e-21  8.93916e-19  1.96382e-16  1.79523e-11
w_21      2.38089e-08     0.199043     0.175279     0.222899  2.04619e-09   1.2484e-12  4.25134e-12       0.6157   2.8058e-05     0.018451  9.25954e-15
pr_1       4.0919e-25   1.3014e-18  1.52121e-18  1.75732e-18  3.67539e-26  2.27029e-29   8.6857e-29   5.5074e-24  4.78484e-18  2.04908e-19  2.37035e-31
pr_2      1.11538e-29    7.485e-21   1.6581e-21  2.94312e-21  1.00508e-30  5.85891e-34  1.46091e-33  2.77282e-28  1.56882e-26  1.20862e-20  1.71146e-36
pr_7      2.59623e-42  2.35183e-37  4.38162e-32  4.83706e-37  1.53168e-26  8.75476e-30  1.75988e-29  1.83373e-41  2.39148e-39  2.25533e-37  1.53432e-26

Temperature = 350 K

High Pressure Rate Coefficients:

From\To           w_1          w_2          w_6          w_7         w_10         w_14         w_17         w_21         pr_1         pr_2         pr_7
w_1               ***      2.52898          ***          ***          ***          ***          ***          ***          ***          ***          ***
w_2          0.120006          ***  5.16305e+08  1.00261e+09          ***          ***          ***      3.20089       172.23  1.14412e+06          ***
w_6               ***  1.40091e-05          ***          ***  5.68555e-11          ***          ***          ***          ***          ***          ***
w_7               ***  1.03637e+08          ***          ***          ***          ***          ***          ***          ***          ***          ***
w_10              ***          ***    0.0164208          ***          ***      29879.8          ***          ***          ***          ***   0.00058443
w_14              ***          ***          ***          ***   1.0076e+09          ***  4.85958e+08          ***          ***          ***          ***
w_17              ***          ***          ***          ***          ***      614.657          ***          ***          ***          ***          ***
w_21              ***      47.8647          ***          ***          ***          ***          ***          ***          ***          ***          ***
pr_1              ***  1.85698e-17          ***          ***          ***          ***          ***          ***          ***          ***          ***
pr_2              ***  1.28522e-19          ***          ***          ***          ***          ***          ***          ***          ***          ***
pr_7              ***          ***          ***          ***  1.46034e-24          ***          ***          ***          ***          ***          ***

Temperature = 350 K    Pressure = 7.6 torr

From\To           w_1          w_2          w_6          w_7         w_10         w_14         w_17         w_21         pr_1         pr_2         pr_7
w_1           2.07762          ***      1.63925  0.000233678  0.000590875  5.67242e-06  0.000499329  4.91133e-06   0.00154037      0.44299  3.01922e-05
w_2               ***          ***          ***          ***          ***          ***          ***          ***          ***          ***          ***
w_6       2.11059e-15          ***  6.31092e-07  6.01692e-07   2.9931e-11  1.72107e-13  2.51962e-11  5.09634e-14  3.68683e-12  2.94123e-08  8.83402e-14
w_7       1.19186e-06          ***  2.29219e+06  2.29225e+06   0.00156637  1.03524e-05   0.00132302  3.95523e-05   0.00225364      59.3592  1.30984e-05
w_10      2.19726e-10          ***   0.00864459  1.14757e-07       6791.8       177.33      6614.46  9.90411e-10  4.40415e-07  0.000108382  0.000294993
w_14      7.10447e-08          ***      1.67376  3.00506e-05  5.97985e+06  1.03005e+07  4.32068e+06  2.68669e-07  0.000157259    0.0313777    0.0828838
w_17      7.91982e-12          ***  0.000310386  4.13377e-09      282.122      5.46495      287.588  3.57783e-11  1.58912e-08   3.9132e-06  1.06548e-05
w_21      3.48499e-06          ***      28.0868   0.00551534   0.00188989  1.52006e-05   0.00160065      32.3752   0.00527677        4.274  2.98126e-05
pr_1      7.88104e-24          ***  1.46504e-17  2.34884e-21  6.05952e-21  6.41625e-23  5.12612e-21  3.80473e-23  1.84872e-17  3.82238e-18  8.23433e-22
pr_2      2.36135e-27          ***  1.21768e-19  6.44563e-23   1.5536e-24  1.33381e-26  1.31514e-24  3.21068e-26  3.98236e-24  1.21839e-19  6.58694e-26
pr_7      2.80542e-32          ***   6.3753e-26  2.47933e-30  7.37111e-25  6.14161e-27  6.24201e-25  3.90392e-32  1.49546e-28  1.14821e-26  1.44284e-24

Temperature = 350 K    Pressure = 76 torr

From\To           w_1          w_2          w_6          w_7         w_10         w_14         w_17         w_21         pr_1         pr_2         pr_7
w_1           2.43403   0.00592252       1.9289 -0.000584053  0.000152178   7.7519e-07  9.50884e-05  1.47223e-05   0.00215519     0.497371  2.60432e-06
w_2       0.000281038  1.38459e+08  1.04741e+08  3.37065e+07    0.0418478   0.00012986    0.0218364     0.010382     0.478384      11413.7  5.90373e-05
w_6       2.48354e-15  2.84198e-06  4.44547e-06  1.57426e-06  3.85659e-11  9.88582e-14   1.7838e-11  6.76775e-14  3.78325e-12  2.91668e-08  1.40479e-14
w_7      -2.86477e-06  3.48412e+06  5.99724e+06   9.4814e+06 -0.000112233 -5.28068e-07 -7.74201e-05 -9.42442e-05  -0.00467966      42.3143 -5.54335e-07
w_10      5.65892e-11  3.27942e-07    0.0111384 -8.50878e-09      9569.39      940.644      8628.74  3.78922e-10  6.98474e-08  1.45335e-05  0.000364742
w_14      9.72075e-09   3.4317e-05     0.962815 -1.35003e-06  3.17201e+07  5.18716e+07  2.01515e+07  5.55428e-08  1.23466e-05   0.00201853     0.047741
w_17      1.50818e-12  7.29876e-09   0.00021974 -2.50347e-10      368.036      25.4883      393.525  9.82765e-12    1.861e-09  3.65962e-07  9.14635e-06
w_21      1.04467e-05     0.155248       37.298   -0.0136339  0.000723053  3.14296e-06   0.00043967      43.7005     0.012715      6.24699  4.39506e-06
pr_1      1.10267e-23  5.15795e-20  1.50336e-17  -4.8813e-21  9.61006e-22   5.0375e-24  6.00315e-22  9.16792e-23  1.84897e-17  3.40772e-18  2.39459e-23
pr_2      2.65122e-27  1.28213e-21  1.20752e-19  4.59849e-23  2.08331e-25  8.58042e-28  1.22992e-25  4.69282e-26  3.55036e-24  1.22084e-19  1.52197e-27
pr_7      2.41991e-33  1.15604e-30   1.0138e-26 -1.05012e-31  9.11395e-25  3.53756e-27  5.35829e-25  5.75528e-33  4.34888e-30  2.65304e-28  1.46117e-24

Temperature = 350 K    Pressure = 760 torr

From\To           w_1          w_2          w_6          w_7         w_10         w_14         w_17         w_21         pr_1         pr_2         pr_7
w_1              2.51    0.0151375      1.99251  -0.00358878  2.45735e-05  4.82095e-08  6.55471e-06  2.15286e-05    0.0023212     0.503562  6.67581e-08
w_2        0.00071831  3.50569e+08  1.90281e+08  1.60248e+08    0.0164922  1.91037e-05   0.00200059     0.029218      1.23349      39714.2  2.00967e-06
w_6       2.56545e-15  5.16295e-06  8.39588e-06  3.20564e-06  5.17793e-11  5.25574e-14  4.82062e-12  7.24635e-14  3.79858e-12  2.72349e-08  1.81204e-15
w_7      -1.76029e-05  1.65643e+07  1.22121e+07  2.87813e+07  0.000603088  5.49227e-07  4.37043e-05 -0.000165174   -0.0220038      4894.67 -2.46828e-08
w_10      9.13797e-12  1.29242e-07    0.0149547   4.5722e-08      12175.1      4029.01      8146.05  7.93761e-11   9.3807e-09  1.94242e-06  0.000498543
w_14      6.04539e-10  5.04838e-06     0.511875  1.40413e-06  1.35865e+08  2.12113e+08  7.62482e+07  4.67189e-09  6.10513e-07  9.94642e-05    0.0238674
w_17      1.03963e-13   6.6869e-10  5.93836e-05  1.41323e-10      347.448      96.4414       443.89  7.84349e-13  1.04432e-10  1.57532e-08  3.67591e-06
w_21      1.52763e-05     0.436914      39.9356    -0.023895  0.000151464  2.64365e-07  3.50903e-05      47.1409    0.0170054      6.77512   2.0866e-07
pr_1       1.1876e-23  1.32995e-19  1.50945e-17 -2.29518e-20  1.29066e-22  2.49093e-25  3.36873e-23  1.22614e-22  1.84903e-17  3.28547e-18  3.40893e-25
pr_2      2.68422e-27  4.46121e-21  1.12753e-19  5.31927e-21  2.78436e-26  4.22805e-29  5.29431e-27  5.08955e-26  3.42298e-24  1.22537e-19  2.08296e-29
pr_7      6.20309e-35  3.93524e-32   1.3077e-27 -4.67586e-33  1.24573e-24  1.76855e-27  2.15349e-25  2.73238e-34  6.19105e-32  3.63094e-30  1.46416e-24

Temperature = 350 K    Pressure = 7600 torr

From\To           w_1          w_2          w_6          w_7         w_10         w_14         w_17         w_21         pr_1         pr_2         pr_7
w_1           2.51947    0.0801907      1.85181     0.161528  2.70026e-06  2.11098e-09   1.1134e-07  1.93708e-05   0.00198405     0.423934  8.20477e-10
w_2        0.00380524  8.12954e+08  3.26323e+08  4.86478e+08   0.00877612  5.17517e-06  0.000126376     0.160976      6.70548       152842  9.44566e-08
w_6       2.38429e-15  8.85423e-06  1.18903e-05  3.01952e-06  5.60474e-11  3.09859e-14   5.9108e-13  6.20096e-14  3.40017e-12  1.65267e-08  2.05326e-16
w_7       0.000792294  5.02855e+07  1.15031e+07  6.18243e+07   0.00203254   1.1833e-06  2.73777e-05     0.039342      1.51618      35692.7  1.42158e-08
w_10      1.00413e-12  6.87744e-08    0.0161874  1.54093e-07      17862.7      12370.5      5492.17  8.94349e-12  9.89494e-10  1.86947e-07  0.000573242
w_14      2.64714e-11   1.3676e-06     0.301783  3.02516e-06  4.17154e+08  6.30704e+08   2.1355e+08  2.24216e-10  2.57474e-08  4.31035e-06    0.0125928
w_17      1.76595e-15  4.22409e-11  7.28132e-06  8.85288e-11      234.254      270.106       504.36  1.34291e-14  1.67304e-12  2.10963e-10  5.30543e-07
w_21      1.37452e-05      2.40716      34.1743      5.69143  1.70658e-05  1.26875e-08  6.00791e-07      47.6598    0.0148271      5.37202  3.28621e-09
pr_1       1.0151e-23  7.22986e-19  1.35113e-17  1.58151e-18  1.36141e-23  1.05051e-26  5.39684e-25  1.06908e-22  1.84924e-17  2.67642e-18  3.75045e-27
pr_2      2.25977e-27  1.71693e-20  6.84209e-20  3.87889e-20   2.6798e-27  1.83226e-30     7.09e-29  4.03553e-26  2.78844e-24  1.24382e-19  2.28954e-31
pr_7      7.62378e-37   1.8496e-33  1.48179e-28  2.69301e-33  1.43239e-24  9.33118e-28  3.10813e-26  4.30326e-36  6.81129e-34  3.99105e-32  1.46455e-24

Temperature = 350 K    Pressure = 76000 torr

From\To           w_1          w_2          w_6          w_7         w_10         w_14         w_17         w_21         pr_1         pr_2         pr_7
w_1           2.52046     0.454548      1.00222     0.847398  1.60076e-07  1.08446e-10  7.08672e-10  1.01651e-05   0.00106035     0.215218  5.79971e-12
w_2         0.0215694  1.31067e+09  4.60227e+08  8.49865e+08   0.00427465  2.50915e-06  6.14959e-06     0.800594       35.702       573680  6.57402e-09
w_6        1.2904e-15  1.24875e-05  1.35175e-05  1.02392e-06   5.6589e-11  3.05456e-14  5.20955e-14  2.96411e-14  1.74734e-12  5.96778e-09  2.09599e-17
w_7        0.00415647  8.78475e+07  3.90069e+06  9.17826e+07  0.000603844   3.6627e-07  1.05592e-06      0.11702      6.13225      34411.6  1.56899e-09
w_10      5.95261e-14  3.34984e-08    0.0163438  4.57794e-08      25573.6      23641.4       1932.2  5.10305e-13  5.76635e-11  9.81079e-09  0.000584558
w_14      1.35989e-12  6.63071e-07     0.297494  9.36386e-07  7.97228e+08  1.18695e+09  3.89726e+08  1.14806e-11  1.31184e-09  2.13452e-07    0.0123485
w_17      1.12401e-17  2.05548e-12  6.41748e-07  3.41445e-12      82.4128       492.94      575.352  8.28612e-17  1.04643e-14  1.18455e-12  5.12428e-08
w_21      7.21298e-06      11.9717      16.3356      16.9287  9.73756e-07  6.49645e-10  3.70705e-09      47.7162   0.00760722      2.47249  2.40481e-11
pr_1      5.42509e-24  3.84939e-18  6.94343e-18  6.39647e-18  7.93372e-25   5.3524e-28  3.37553e-27  5.48506e-23  1.84973e-17  1.30798e-18   2.6172e-29
pr_2      1.14721e-27  6.44432e-20  2.47068e-20  3.73967e-20  1.40633e-28  9.07347e-32    3.981e-31  1.85737e-26  1.36273e-24  1.26548e-19  1.60799e-33
pr_7      5.38902e-39  1.28729e-34  1.51262e-29  2.97226e-34  1.46066e-24   9.1501e-28    3.002e-27  3.14907e-38  4.75316e-36    2.803e-34  1.46459e-24

Temperature = 400 K

High Pressure Rate Coefficients:

From\To           w_1          w_2          w_6          w_7         w_10         w_14         w_17         w_21         pr_1         pr_2         pr_7
w_1               ***      96.5491          ***          ***          ***          ***          ***          ***          ***          ***          ***
w_2           4.17663          ***  1.18575e+09   2.4472e+09          ***          ***          ***      73.9809      5099.46   1.0138e+07          ***
w_6               ***    0.0015938          ***          ***  5.33915e-08          ***          ***          ***          ***          ***          ***
w_7               ***   3.4243e+08          ***          ***          ***          ***          ***          ***          ***          ***          ***
w_10              ***          ***     0.909585          ***          ***       197521          ***          ***          ***          ***    0.0676645
w_14              ***          ***          ***          ***  3.01127e+09          ***  1.40317e+09          ***          ***          ***          ***
w_17              ***          ***          ***          ***          ***      8968.62          ***          ***          ***          ***          ***
w_21              ***      1266.85          ***          ***          ***          ***          ***          ***          ***          ***          ***
pr_1              ***  5.46122e-17          ***          ***          ***          ***          ***          ***          ***          ***          ***
pr_2              ***  7.78429e-19          ***          ***          ***          ***          ***          ***          ***          ***          ***
pr_7              ***          ***          ***          ***  4.83899e-23          ***          ***          ***          ***          ***          ***

Temperature = 400 K    Pressure = 7.6 torr

From\To           w_1          w_2          w_6          w_7         w_10         w_14         w_17         w_21         pr_1         pr_2         pr_7
w_1           64.0526          ***      47.9727    0.0140122    0.0339283          ***    0.0275954  0.000136698    0.0735009      15.9251   0.00350142
w_2               ***          ***          ***          ***          ***          ***          ***          ***          ***          ***          ***
w_6       2.78937e-12          ***  5.89637e-05  4.64468e-05  2.71201e-08          ***  2.22943e-08  4.08068e-11  4.93804e-09  1.24616e-05  3.41572e-10
w_7        8.8866e-05          ***   4.8352e+06   4.8363e+06     0.120885          ***    0.0995838   0.00171846      0.16298      1101.14   0.00398704
w_10      3.36063e-08          ***     0.461992  1.90046e-05      31233.9          ***      31233.4  9.93744e-08  9.34918e-05    0.0148668    0.0313629
w_14              ***          ***          ***          ***          ***          ***          ***          ***          ***          ***          ***
w_17      2.66368e-09          ***    0.0370101  1.51787e-06       3043.7          ***      3043.74  7.91997e-09  7.37387e-06   0.00118007   0.00249278
w_21      0.000101261          ***      519.882     0.201279    0.0743186          ***    0.0607801      613.975     0.160156      93.5937   0.00284819
pr_1      3.40515e-23          ***  3.93442e-17  1.24548e-20  4.37272e-20          ***  3.53916e-20  1.00162e-22   5.4325e-17  1.48737e-17  1.53887e-20
pr_2      5.28962e-26          ***  7.11865e-19  6.03317e-22  4.98533e-23          ***  4.06081e-23  4.19669e-25  1.06639e-22  7.12675e-19  6.57349e-24
pr_7      2.48043e-30          ***  4.16148e-24  4.65902e-28  2.24303e-23          ***  1.82949e-23  2.72376e-30   2.3531e-26  1.40197e-24  4.63126e-23

Temperature = 400 K    Pressure = 76 torr

From\To           w_1          w_2          w_6          w_7         w_10         w_14         w_17         w_21         pr_1         pr_2         pr_7
w_1           87.4686          ***       66.476    0.0558669    0.0134084  0.000187735   0.00862171  0.000606093     0.131824      20.7887  0.000610674
w_2               ***          ***          ***          ***          ***          ***          ***          ***          ***          ***          ***
w_6       3.86486e-12          ***  0.000192889  0.000180329  3.39454e-08  2.55211e-10  1.84763e-08  6.65742e-11  5.26481e-09  1.25021e-05  7.49937e-11
w_7       0.000383463          ***  1.87723e+07  1.87775e+07    0.0714815    0.0006404    0.0416647   0.00942527     0.573454      5217.02   0.00046281
w_10      1.32821e-08          ***     0.578299  1.04683e-05      55255.2       4629.6        50625  5.80939e-08  1.93247e-05   0.00229669    0.0402213
w_14      2.83522e-06          ***      66.2812   0.00292423  7.05798e+07  1.12558e+08   4.1978e+07  1.05332e-05    0.0044502     0.429582      6.84234
w_17      8.32219e-10          ***    0.0306719  5.93237e-07      4933.09      268.311      5201.43  3.59025e-09   1.2126e-06  0.000141039   0.00245418
w_21      0.000448975          ***      848.274      1.02473    0.0434434  0.000516686    0.0275527      1023.97     0.538131      174.063  0.000754955
pr_1      6.10715e-23          ***  4.19482e-17  4.33914e-20  9.03787e-21   1.3652e-22  5.81995e-21   3.3655e-22   5.4348e-17  1.23401e-17   7.9256e-22
pr_2       6.9051e-26          ***  7.14209e-19  2.83026e-21  7.70114e-24  9.44848e-26  4.85333e-24  7.80487e-25  8.84747e-23  7.17147e-19  2.51271e-25
pr_7      4.32606e-31          ***  9.13672e-25  5.35486e-29  2.87641e-23  3.20968e-25  1.80114e-23  7.21974e-31  1.21191e-27  5.35899e-26  4.80649e-23

Temperature = 400 K    Pressure = 760 torr

From\To           w_1          w_2          w_6          w_7         w_10         w_14         w_17         w_21         pr_1         pr_2         pr_7
w_1           94.9169     0.816588      71.6331     -0.19609   0.00272536  1.49995e-05  0.000927862   0.00119314     0.162224      22.4962  2.70687e-05
w_2         0.0353249  6.43683e+08  3.42491e+08  3.00808e+08     0.773876   0.00247883     0.146659     0.901245      50.1416       383919  0.000635654
w_6       4.16516e-12  0.000460351  0.000758472  0.000286217  4.63933e-08  1.22115e-10  6.64913e-09  7.74142e-11  5.27998e-09  1.18447e-05  1.04795e-11
w_7       -0.00118695  4.20913e+07   2.9796e+07  7.19125e+07  0.000703527 -1.44765e-05  -0.00121041   -0.0207283      -1.5114      25282.3 -1.83649e-05
w_10      2.69968e-09  1.77208e-05     0.790362   1.1513e-07      73785.8      19689.3      54095.7  1.68917e-08  2.75069e-06  0.000313294    0.0542967
w_14      2.26518e-07  0.000865359       31.716 -3.61168e-05   3.0017e+08  4.60345e+08  1.60175e+08  1.23867e-06  0.000232151    0.0208073      3.19177
w_17      8.95625e-11  3.27246e-07     0.011038 -1.93017e-08      5271.28      1023.79      6295.09  4.99764e-10  9.12085e-08  8.30315e-06   0.00127505
w_21      0.000883842      15.4329      986.246     -2.53668    0.0126318   6.0759e-05   0.00383534       1217.9     0.927292      217.808   6.2559e-05
pr_1      7.51553e-23  5.36987e-19  4.20686e-17 -1.15676e-19  1.28646e-21  7.12174e-24   4.3776e-22  5.79933e-22  5.43524e-17  1.18601e-17  1.41675e-23
pr_2      7.47223e-26  2.94785e-20  6.76628e-19  1.38733e-20  1.05052e-24  4.57649e-27  2.85721e-25  9.76639e-25  8.50331e-23  7.20067e-19  4.12835e-27
pr_7      1.91757e-32  1.04094e-29  1.27675e-25 -2.14927e-30    3.883e-23  1.49723e-25  9.35768e-24  5.98261e-32  2.16637e-29  8.80476e-28   4.8466e-23

Temperature = 400 K    Pressure = 7600 torr

From\To           w_1          w_2          w_6          w_7         w_10         w_14         w_17         w_21         pr_1         pr_2         pr_7
w_1           96.0765      3.16886      69.4829      2.88847  0.000351807  6.11184e-07   2.2715e-05   0.00126163     0.151459      20.3832  4.17944e-07
w_2          0.137082  1.57561e+09  6.20907e+08   9.5342e+08     0.336397  0.000392245   0.00845434      3.73482      198.967  1.28591e+06  2.43959e-05
w_6       4.04013e-12  0.000834578    0.0012183  0.000375385  5.22326e-08  5.41686e-11  9.36979e-10  7.19557e-11  4.96544e-09  8.28289e-06  1.24517e-12
w_7         0.0174843  1.33409e+08  3.90785e+07  1.72783e+08    0.0566647  6.21224e-05   0.00118194     0.667357      29.7634       294597  1.51891e-06
w_10      3.48493e-10  7.70307e-06     0.889842  9.27304e-06       104345      62604.2      41739.8  2.42998e-09  3.25442e-07  3.46117e-05    0.0654685
w_14      9.22994e-09  0.000136932      14.0688  0.000154987  9.54423e+08  1.42523e+09  4.70802e+08  6.01925e-08  8.51327e-06   0.00077121      1.32222
w_17      2.19258e-12  1.88645e-08   0.00155545  1.88477e-08      4067.29      3009.23      7076.51  1.32903e-11  1.99711e-09  1.49902e-07  0.000221653
w_21      0.000934578       63.955      916.706      81.6697   0.00181717  2.95255e-06  0.000101994      1257.71      0.93651      194.443  1.44299e-06
pr_1       7.0168e-23  2.13082e-18  3.95624e-17  2.27796e-18  1.52204e-22  2.61164e-25   9.5852e-24  5.85697e-22   5.4361e-17   1.0389e-17  1.71083e-25
pr_2      6.77041e-26  9.87356e-20  4.73158e-19  1.61656e-19  1.16058e-25  1.69624e-28   5.1583e-27   8.7187e-25  7.44854e-23  7.33625e-19  4.94804e-29
pr_7      2.96074e-34  3.99505e-31  1.51703e-26  1.77761e-31  4.68194e-23   6.2024e-26  1.62672e-24  1.37996e-33  2.61606e-31   1.0553e-29  4.85234e-23

Temperature = 400 K    Pressure = 76000 torr

From\To           w_1          w_2          w_6          w_7         w_10         w_14         w_17         w_21         pr_1         pr_2         pr_7
w_1           96.2032      14.6176      42.4575      27.1326   2.4863e-05  2.20154e-08  1.80881e-07  0.000775596    0.0936038      11.9011  3.44363e-09
w_2          0.632346  2.84376e+09  9.64361e+08  1.87519e+09     0.141644  0.000104574  0.000375494      15.3381      872.562  4.21384e+06  1.33043e-06
w_6       2.46872e-12   0.00129622   0.00148669  0.000186998   5.3106e-08  3.58412e-11  8.88246e-11  3.90051e-11  2.89815e-09  3.40983e-06  1.28912e-13
w_7          0.164237   2.6239e+08   1.9467e+07   2.8229e+08    0.0301428  2.28796e-05  9.17466e-05      3.25273      210.024       433369  3.84479e-07
w_10      2.46287e-11  3.24346e-06     0.904722   4.9328e-06       154452       135268      19183.3  1.69109e-10  2.25403e-08  2.18667e-06    0.0675726
w_14      3.32471e-10  3.65067e-05      9.30875  5.70815e-05  2.06221e+09  3.03702e+09  9.74812e+08  2.22942e-09  3.02583e-07  2.75398e-05     0.803779
w_17      1.74597e-14  8.37855e-10  0.000147455  1.46303e-09      1869.29      6230.71         8100  1.05607e-13  1.55253e-11  1.06299e-09  2.27451e-05
w_21      0.000574537       262.65       496.92      398.062  0.000126462  1.09357e-07  8.10463e-07      1262.52     0.563525      104.325  1.28465e-08
pr_1      4.33647e-23  9.34463e-18  2.30912e-17  1.60743e-17  1.05418e-23  9.28243e-27  7.45146e-26  3.52431e-22  5.43877e-17  5.87718e-18  1.36729e-27
pr_2      3.95303e-26  3.23551e-19  1.94785e-19  2.37805e-19  7.33222e-27  6.05727e-30  3.65789e-29  4.67787e-25  4.21374e-23  7.56183e-19   4.0006e-31
pr_7      2.43949e-36  2.17871e-32  1.57057e-27  4.49963e-32  4.83242e-23  3.77045e-26  1.66928e-25  1.22853e-35  2.09074e-33  8.53229e-32  4.85304e-23

Temperature = 450 K

High Pressure Rate Coefficients:

From\To           w_1          w_2          w_6          w_7         w_10         w_14         w_17         w_21         pr_1         pr_2         pr_7
w_1               ***      1651.34          ***          ***          ***          ***          ***          ***          ***          ***          ***
w_2           66.5195          ***  2.42056e+09  4.91357e+09          ***          ***          ***      856.917      72609.2  5.64508e+07          ***
w_6               ***    0.0669972          ***          ***   1.1165e-05          ***          ***          ***          ***          ***          ***
w_7               ***  8.73347e+08          ***          ***          ***          ***          ***          ***          ***          ***          ***
w_10              ***          ***      20.9073          ***          ***       862554          ***          ***          ***          ***       2.8406
w_14              ***          ***          ***          ***  7.07466e+09          ***  3.23613e+09          ***          ***          ***          ***
w_17              ***          ***          ***          ***          ***      71960.4          ***          ***          ***          ***          ***
w_21              ***      16278.2          ***          ***          ***          ***          ***          ***          ***          ***          ***
pr_1              ***  1.32933e-16          ***          ***          ***          ***          ***          ***          ***          ***          ***
pr_2              ***  3.25327e-18          ***          ***          ***          ***          ***          ***          ***          ***          ***
pr_7              ***          ***          ***          ***  7.82191e-22          ***          ***          ***          ***          ***          ***

Temperature = 450 K    Pressure = 7.6 torr

From\To           w_1          w_2          w_6          w_7         w_10         w_14         w_17         w_21         pr_1         pr_2         pr_7
w_1           800.539          ***      570.034     0.316344      0.70653          ***     0.487691   0.00145915      1.30186       227.57     0.121593
w_2               ***          ***          ***          ***          ***          ***          ***          ***          ***          ***          ***
w_6       6.35538e-10          ***   0.00279698   0.00143177  5.42137e-06          ***  3.88081e-06  6.12089e-09  1.27016e-06   0.00135443  1.94212e-07
w_7        0.00238504          ***  9.19394e+06    9.205e+06      4.03089          ***      2.87597    0.0292044      4.87836      11052.7     0.347862
w_10      1.47487e-06          ***      10.1505   0.00112501      90072.4          ***      90060.3  3.17418e-06    0.0058646     0.692814      1.17052
w_14              ***          ***          ***          ***          ***          ***          ***          ***          ***          ***          ***
w_17      1.85713e-07          ***      1.32544  0.000144781      16427.6          ***      16429.1  4.06538e-07  0.000723237    0.0871391     0.147784
w_21       0.00111656          ***      4201.03      2.97326      1.16355          ***     0.816936      5085.19      1.95122       877.16    0.0879114
pr_1      9.60105e-23          ***  8.40153e-17  5.01323e-20   2.0718e-19          ***  1.40077e-19  1.88053e-22  1.31996e-16  4.74326e-17  1.48917e-19
pr_2      5.28297e-25          ***  2.82012e-18  3.57539e-21  7.70434e-22          ***  5.31263e-22  2.66111e-24  1.49309e-21  2.82679e-18   2.2828e-22
pr_7      6.99038e-29          ***  1.00142e-22   2.7867e-26  3.22349e-22          ***  2.23128e-22  6.60478e-29  1.16087e-24  5.65324e-23  7.03341e-22

Temperature = 450 K    Pressure = 76 torr

From\To           w_1          w_2          w_6          w_7         w_10         w_14         w_17         w_21         pr_1         pr_2         pr_7
w_1           1331.57          ***      967.066      1.38193     0.425045          ***     0.268386   0.00930665       3.0472      359.318    0.0400276
w_2               ***          ***          ***          ***          ***          ***          ***          ***          ***          ***          ***
w_6       1.07801e-09          ***   0.00695224   0.00556586  6.81274e-06          ***  3.97578e-06  1.25571e-08  1.44329e-06   0.00137407  6.29016e-08
w_7         0.0113136          ***  3.57375e+07  3.57848e+07      2.45662          ***      1.50091      0.18655      15.8272      47325.1     0.062317
w_10      8.87307e-07          ***      12.7559  0.000635998       189770          ***       189756  2.71661e-06   0.00166066     0.132351      1.61843
w_14              ***          ***          ***          ***          ***          ***          ***          ***          ***          ***          ***
w_17      1.02196e-07          ***      1.35783  7.04461e-05      34612.6          ***      34614.2  3.11569e-07  0.000191009    0.0151576     0.184974
w_21       0.00712154          ***      8620.58      17.5725      0.99579          ***     0.626123      10740.9      8.79361       2092.3    0.0398191
pr_1      2.24727e-22          ***  9.54697e-17  1.60454e-19  5.86664e-20          ***  3.69947e-20  8.47503e-22  1.32134e-16  3.63927e-17  1.33225e-20
pr_2      8.34146e-25          ***  2.86124e-18  1.51024e-20  1.47179e-22          ***  9.24117e-23  6.34756e-24  1.14558e-21  2.87786e-18  1.46278e-23
pr_7      2.30119e-29          ***  3.24342e-23  4.92483e-27    4.457e-22          ***  2.79277e-22  2.99161e-29  1.03854e-25  3.62251e-24  7.61143e-22

Temperature = 450 K    Pressure = 760 torr

From\To           w_1          w_2          w_6          w_7         w_10         w_14         w_17         w_21         pr_1         pr_2         pr_7
w_1           1585.49       18.548      1132.69     -3.99455     0.115482   0.00164002    0.0458788    0.0257596      4.51901      433.538   0.00324419
w_2          0.747154   1.1104e+09  5.91715e+08  5.16288e+08      18.7747     0.162158      4.97228      13.2007      936.469  2.39828e+06    0.0748983
w_6       1.26289e-09    0.0163777    0.0263856   0.00868382  9.15706e-06  6.19448e-08  1.86861e-06  1.66644e-08  1.45646e-06   0.00131152  1.02892e-08
w_7        -0.0286003   9.1766e+07  5.57648e+07  1.47601e+08    -0.325481  -0.00371048    -0.114661    -0.403613     -33.7397      70407.3  -0.00284801
w_10      2.41105e-07  0.000973083      17.1472 -9.49104e-05       302585      74575.3       227991  1.11288e-06  0.000262564     0.018705      2.13318
w_14       2.8084e-05    0.0689344      951.396  -0.00887436  6.11666e+08  9.23774e+08  3.12107e+08  0.000111895    0.0317514       1.8151      176.254
w_17      1.74699e-08  4.70024e-05     0.638177 -6.09804e-06      41581.9      6940.18      48522.8  7.36838e-08   1.9285e-05   0.00118569     0.120457
w_21        0.0197115      250.763      11437.1     -43.1363     0.407884   0.00500012     0.148073      14834.3      20.2695      3168.64   0.00564053
pr_1      3.33271e-22  1.71449e-18  9.63381e-17  -3.4753e-19  9.27465e-21  1.36743e-22  3.73505e-21  1.95352e-21  1.32163e-16  3.44425e-17  3.37454e-22
pr_2      1.00645e-24  1.38213e-19  2.73077e-18  2.28286e-20  2.07984e-23  2.46068e-25  7.22868e-24  9.61295e-24  1.08419e-21  2.89293e-18  3.23107e-25
pr_7      1.86509e-30  1.06894e-27  5.30546e-24 -2.28682e-28  5.87395e-22  5.91727e-24  1.81865e-22  4.23773e-30  2.63059e-27  8.00159e-26  7.80566e-22

Temperature = 450 K    Pressure = 7600 torr

From\To           w_1          w_2          w_6          w_7         w_10         w_14         w_17         w_21         pr_1         pr_2         pr_7
w_1           1638.32      58.7434      1136.97      17.9115    0.0178998  7.02489e-05    0.0016949    0.0332074      4.63649      420.014  6.86983e-05
w_2           2.36631  2.72105e+09  1.09488e+09  1.61908e+09      7.07866    0.0177354     0.296324      45.0296      2977.61  7.08191e+06   0.00265336
w_6       1.26765e-09    0.0303045    0.0456601     0.014327  1.07895e-05    2.288e-08  3.15877e-07  1.66991e-08  1.40469e-06   0.00101611  1.29664e-09
w_7          0.128244  2.87779e+08  9.20037e+07  3.81101e+08     0.654076   0.00137788    0.0183826      4.70371      217.704  1.31845e+06  1.50637e-06
w_10      3.73714e-08  0.000366884       20.204  0.000190729       422513       228547       193944  2.11579e-07  3.40426e-05   0.00229078      2.69339
w_14      1.20296e-06   0.00753941      351.408   0.00329547  1.87454e+09  2.77278e+09  8.98242e+08  6.29703e-06   0.00108809    0.0614674      62.6773
w_17      6.45388e-10  2.80112e-06      0.10788  9.77644e-07      35372.2      19973.8      55346.1  3.21091e-09  5.81293e-07  2.90945e-05    0.0261417
w_21        0.0254106      855.391      11460.9       502.71    0.0775462  0.000281388   0.00645253      16036.8      24.2989      3193.38  0.000202826
pr_1      3.41935e-22  5.45141e-18  9.29137e-17  2.24242e-18   1.2025e-21  4.68609e-24  1.12583e-22  2.34186e-21   1.3219e-16  3.15787e-17  4.55036e-24
pr_2      9.75052e-25  4.08132e-19  2.11567e-18   4.2749e-19  2.54716e-24  8.33294e-27  1.77377e-25    9.688e-24  9.94041e-22   2.9523e-18  4.27332e-27
pr_7      3.94947e-32  3.78683e-29   6.6859e-25  1.20955e-31  7.41655e-22  2.10423e-24  3.94684e-23  1.52383e-31   3.5472e-29  1.05827e-27  7.83897e-22

Temperature = 450 K    Pressure = 76000 torr

From\To           w_1          w_2          w_6          w_7         w_10         w_14         w_17         w_21         pr_1         pr_2         pr_7
w_1           1644.71      226.469      777.769      358.559   0.00148859  2.05101e-06  1.68051e-05    0.0238026      3.25408      278.631  6.56371e-07
w_2           9.12267  5.18997e+09  1.78411e+09  3.38559e+09      2.61926   0.00280223    0.0119541      158.007      11048.8  2.02634e+07    0.0001146
w_6        8.6717e-10    0.0493811    0.0598647   0.00999578  1.10907e-05   1.0527e-08  3.18433e-08  1.02621e-08  9.23123e-07  0.000475707  1.37079e-10
w_7           2.56722   6.0176e+08  6.41898e+07  6.68819e+08     0.645979  0.000706456    0.0031682      38.9554      2974.36  2.86601e+06   3.1059e-05
w_10      3.10789e-09  0.000135755      20.7681  0.000188368       621511       514395       107093  1.79417e-08   2.7395e-06  0.000170674      2.82922
w_14      3.51219e-08   0.00119124      161.682   0.00168963  4.21906e+09  6.17164e+09  1.95258e+09  1.96068e-07  3.07509e-05   0.00175133      26.2731
w_17      6.39911e-12     1.13e-07    0.0108753  1.68495e-07        19532      43418.7      62950.6  3.30981e-11  5.52151e-09  2.54279e-07   0.00286234
w_21         0.018214      3001.54      7043.05      4163.37   0.00657588  8.76148e-06  6.65128e-05      16208.9      16.9937      1983.92   2.2336e-06
pr_1      2.39984e-22  2.02282e-17  6.10604e-17  3.06369e-17  9.67686e-23  1.32434e-25  1.06939e-24  1.63781e-21   1.3229e-16  2.03629e-17  4.07135e-26
pr_2      6.46835e-25  1.16779e-18  9.90489e-19  9.29263e-19  1.89775e-25  2.37422e-28  1.55023e-27  6.01877e-24  6.40988e-22  3.08819e-18  3.87441e-29
pr_7      3.77349e-34  1.63556e-30  7.06824e-26  2.49389e-30  7.79058e-22  8.82052e-25  4.32152e-24   1.6781e-33  3.17378e-31  9.59479e-30  7.84332e-22

Temperature = 500 K

High Pressure Rate Coefficients:

From\To           w_1          w_2          w_6          w_7         w_10         w_14         w_17         w_21         pr_1         pr_2         pr_7
w_1               ***      16048.2          ***          ***          ***          ***          ***          ***          ***          ***          ***
w_2           612.003          ***  4.47789e+09  8.59673e+09          ***          ***          ***      6110.59       616733  2.26211e+08          ***
w_6               ***      1.38148          ***          ***  0.000812695          ***          ***          ***          ***          ***          ***
w_7               ***  1.85444e+09          ***          ***          ***          ***          ***          ***          ***          ***          ***
w_10              ***          ***      259.264          ***          ***   2.8159e+06          ***          ***          ***          ***      58.2236
w_14              ***          ***          ***          ***  1.40275e+10          ***  6.36643e+09          ***          ***          ***          ***
w_17              ***          ***          ***          ***          ***       379172          ***          ***          ***          ***          ***
w_21              ***       125754          ***          ***          ***          ***          ***          ***          ***          ***          ***
pr_1              ***  2.81968e-16          ***          ***          ***          ***          ***          ***          ***          ***          ***
pr_2              ***  1.04708e-17          ***          ***          ***          ***          ***          ***          ***          ***          ***
pr_7              ***          ***          ***          ***  7.59404e-21          ***          ***          ***          ***          ***          ***

Temperature = 500 K    Pressure = 7.6 torr

From\To           w_1          w_2          w_6          w_7         w_10         w_14         w_17         w_21         pr_1         pr_2         pr_7
w_1           5179.88          ***      3496.29          ***      7.12873          ***      3.54383   0.00795032      11.2679      1659.87      1.77594
w_2               ***          ***          ***          ***          ***          ***          ***          ***          ***          ***          ***
w_6       4.11343e-08          ***    0.0566506          ***  0.000367299          ***  0.000197216  2.82404e-07  0.000100431    0.0559577  2.76398e-05
w_7               ***          ***          ***          ***          ***          ***          ***          ***          ***          ***          ***
w_10      2.67486e-05          ***      117.144          ***       190578          ***       190426  4.59497e-05     0.152939      14.5817      20.5738
w_14              ***          ***          ***          ***          ***          ***          ***          ***          ***          ***          ***
w_17      3.94695e-06          ***      18.6685          ***      56508.8          ***      56532.6  7.04492e-06    0.0211849      2.11932       3.0079
w_21        0.0062395          ***      18838.2          ***      9.61059          ***      4.96447        23391      12.6829      4524.38      1.21642
pr_1       1.9646e-22          ***  1.48833e-16          ***   7.1058e-19          ***  3.31713e-19  2.81762e-22  2.79109e-16  1.28332e-16  8.88098e-19
pr_2         2.93e-24          ***  8.39569e-18          ***   6.8591e-21          ***  3.35966e-21  1.01762e-23  1.29926e-20  8.42367e-18  3.67902e-21
pr_7      8.69392e-28          ***  1.15007e-21          ***  2.68389e-21          ***  1.32238e-21   7.5876e-28  2.49355e-23  1.02029e-21   6.2017e-21

Temperature = 500 K    Pressure = 76 torr

From\To           w_1          w_2          w_6          w_7         w_10         w_14         w_17         w_21         pr_1         pr_2         pr_7
w_1           10729.8          ***      7447.29      17.0779      6.19419          ***      3.56333    0.0694095      34.1539      3220.45      1.02565
w_2               ***          ***          ***          ***          ***          ***          ***          ***          ***          ***          ***
w_6       8.75888e-08          ***     0.148328    0.0893018  0.000478501          ***  0.000269897  7.25832e-07  0.000125667     0.058138  1.34575e-05
w_7          0.161259          ***  6.24104e+07  6.26963e+07      47.2425          ***      27.3321      1.87576      229.805       285568      3.32635
w_10      2.32436e-05          ***      152.622    0.0190157       486885          ***       486697  5.34494e-05    0.0586533      3.51524      31.1193
w_14              ***          ***          ***          ***          ***          ***          ***          ***          ***          ***          ***
w_17      3.96811e-06          ***      25.5463   0.00322964       144427          ***       144459  9.17899e-06   0.00990784     0.598889      5.32865
w_21        0.0544734          ***      48439.5      157.165      11.1786          ***      6.46902      62203.4      71.9365      13516.2     0.882256
pr_1      5.95483e-22          ***  1.86242e-16  4.77542e-19  2.72513e-19          ***  1.55134e-19  1.59814e-21  2.79689e-16  9.23979e-17  1.29661e-19
pr_2      5.68472e-24          ***  8.72404e-18  6.00795e-20  1.65353e-21          ***  9.49376e-22  3.04005e-23  9.35462e-21  8.79777e-18  3.81417e-22
pr_7      5.02094e-28          ***  5.59961e-22  1.94078e-25  4.05959e-21          ***  2.34263e-21   5.5032e-28  3.64055e-24  1.05777e-22  7.07181e-21

Temperature = 500 K    Pressure = 760 torr

From\To           w_1          w_2          w_6          w_7         w_10         w_14         w_17         w_21         pr_1         pr_2         pr_7
w_1           14666.1          ***      9992.29      85.0518      2.38582          ***      1.03036      0.27386      63.5086      4521.39     0.150535
w_2               ***          ***          ***          ***          ***          ***          ***          ***          ***          ***          ***
w_6        1.1764e-07          ***     0.364991     0.306979  0.000631696          ***  0.000169142  1.15719e-06  0.000130253    0.0570769  2.78096e-06
w_7          0.529488          ***  1.76593e+08  1.77746e+08      20.8791          ***      6.66135       7.5759      632.049  1.15229e+06     0.242469
w_10      8.95301e-06          ***      201.485    0.0123311       768075          ***       767832   3.1175e-05    0.0112031     0.551299        41.39
w_14              ***          ***          ***          ***          ***          ***          ***          ***          ***          ***          ***
w_17      1.14734e-06          ***      16.0081   0.00117126       227854          ***       227874  3.73706e-06   0.00146372     0.065877       4.5118
w_21         0.214929          ***      77126.9      944.147      6.51988          ***      2.63388       103862      223.646      25557.5     0.205947
pr_1      1.10729e-21          ***  1.93094e-16  1.56189e-18  5.20518e-20          ***  2.29188e-20   4.9685e-21  2.79842e-16  8.50754e-17  5.02191e-21
pr_2      7.98128e-24          ***  8.57578e-18  2.88289e-19   2.5933e-22          ***  1.04433e-22  5.74854e-23  8.61327e-21  8.87575e-18  1.22704e-23
pr_7      7.36928e-29          ***  1.15714e-22  1.68234e-26  5.39943e-21          ***  1.98355e-21  1.28463e-28  1.41002e-25  3.40291e-24  7.50226e-21

Temperature = 500 K    Pressure = 7600 torr

From\To           w_1          w_2          w_6          w_7         w_10         w_14         w_17         w_21         pr_1         pr_2         pr_7
w_1           15807.5      625.516      10361.5      19.3028     0.453793   0.00384414    0.0589304     0.449969      73.3205      4726.86   0.00480522
w_2           23.8543  4.34596e+09  1.80568e+09  2.51189e+09      95.0959     0.508912      6.22662      337.248      27073.4  2.83583e+07     0.145643
w_6       1.21905e-07     0.557071     0.847927     0.243875  0.000770936   3.3406e-06  3.50288e-05  1.24852e-06  0.000125726    0.0460444   3.8085e-07
w_7          0.158791  5.41852e+08  1.70521e+08  7.16247e+08      3.39196    0.0103764    0.0651715      16.4657      552.347  3.87452e+06  -0.00478518
w_10      1.70322e-06   0.00935938      245.943   0.00154759  1.32085e+06       673795       646755   7.9571e-06    0.0015569      0.07216      53.6505
w_14      7.18745e-05     0.249512      5308.87    0.0235839  3.35653e+09  4.92976e+09  1.57322e+09  0.000306777    0.0658826      2.55715      1590.69
w_17      6.56229e-08   0.00018182      3.31546    8.822e-06       191886      93698.3       285589  2.71078e-07  6.01756e-05   0.00217831       1.2341
w_21         0.353141      6940.44      83284.7      1570.86      1.66382     0.012877     0.191048       121742      329.069      29614.7    0.0119588
pr_1      1.27837e-21  1.23779e-17  1.86318e-16  1.17067e-18  7.23234e-21  6.14363e-23  9.42181e-22  7.31057e-21  2.79916e-16  8.00322e-17  7.91819e-23
pr_2      8.34386e-24  1.31264e-18  6.90833e-18   8.3139e-19  3.39373e-23  2.41421e-25  3.45301e-24  6.66096e-23  8.10269e-21  9.06058e-18  1.86347e-25
pr_7      2.35234e-30  1.86961e-27  1.58468e-23  -2.8476e-28  6.99757e-21  4.16484e-23  5.42528e-22  7.45949e-30  2.22322e-27  5.16791e-26  7.59765e-21

Temperature = 500 K    Pressure = 76000 torr

From\To           w_1          w_2          w_6          w_7         w_10         w_14         w_17         w_21         pr_1         pr_2         pr_7
w_1           15968.7      2074.97      7816.98       2508.8    0.0442753  0.000102912   0.00073987     0.377255       57.595      3509.98  5.40268e-05
w_2           79.1295  8.44022e+09  3.00472e+09  5.36235e+09      31.5967    0.0538466     0.233776       1048.1      87271.4  7.30535e+07   0.00522415
w_6        9.1968e-08     0.926988      1.17641     0.224109  0.000805424  1.17364e-06  3.78496e-06  8.64296e-07  9.13685e-05    0.0244111  4.15029e-08
w_7           20.6383  1.15674e+09    1.567e+08  1.32537e+09      7.41389    0.0127002    0.0549724      255.042      22304.7  1.19073e+07   0.00109348
w_10      1.66178e-07   0.00310977      256.945   0.00338261  1.90534e+06  1.49995e+06       405071  8.31222e-07  0.000142886   0.00620222       57.744
w_14      1.92416e-06    0.0264001      1865.14    0.0288654  7.47204e+09  1.08847e+10  3.41271e+09  9.24429e-06   0.00164359    0.0641197      518.813
w_17      8.23894e-10  6.82636e-06     0.358244  7.44139e-06       120181       203254       323435  3.73629e-09  6.97534e-07  2.32408e-05     0.146776
w_21         0.296074      21569.6      57654.1      24331.6     0.173808  0.000388029   0.00263324       124964      266.598      21141.4  0.000168829
pr_1      1.00419e-21  3.99001e-17  1.35403e-16  4.72736e-17  6.63755e-22  1.53267e-24  1.09214e-23  5.92272e-21  2.80201e-16  5.76166e-17  7.84071e-25
pr_2      6.19581e-24  3.38149e-18  3.66255e-18  2.55505e-18  2.91694e-24  6.05356e-27  3.68408e-26  4.75513e-23  5.83326e-21  9.60499e-18  1.86534e-27
pr_7      2.64482e-32  6.70617e-29   1.7269e-24  6.50712e-29  7.53149e-21  1.35838e-23  6.45247e-23   1.0531e-31  2.20147e-29   5.1731e-28  7.61133e-21

Temperature = 550 K

High Pressure Rate Coefficients:

From\To           w_1          w_2          w_6          w_7         w_10         w_14         w_17         w_21         pr_1         pr_2         pr_7
w_1               ***       103221          ***          ***          ***          ***          ***          ***          ***          ***          ***
w_2           3774.86          ***  7.64263e+09  1.36021e+10          ***          ***          ***      30597.3  3.58745e+06  7.11812e+08          ***
w_6               ***      16.8297          ***          ***    0.0273837          ***          ***          ***          ***          ***          ***
w_7               ***  3.44266e+09          ***          ***          ***          ***          ***          ***          ***          ***          ***
w_10              ***          ***      2050.39          ***          ***  7.43809e+06          ***          ***          ***          ***      705.424
w_14              ***          ***          ***          ***  2.45724e+10          ***  1.11439e+10          ***          ***          ***          ***
w_17              ***          ***          ***          ***          ***  1.47064e+06          ***          ***          ***          ***          ***
w_21              ***       670044          ***          ***          ***          ***          ***          ***          ***          ***          ***
pr_1              ***  5.38957e-16          ***          ***          ***          ***          ***          ***          ***          ***          ***
pr_2              ***  2.78333e-17          ***          ***          ***          ***          ***          ***          ***          ***          ***
pr_7              ***          ***          ***          ***  5.06355e-20          ***          ***          ***          ***          ***          ***

Temperature = 550 K    Pressure = 7.6 torr

From\To           w_1          w_2          w_6          w_7         w_10         w_14         w_17         w_21         pr_1         pr_2         pr_7
w_1           20675.3          ***      13151.2          ***      41.2022          ***      12.7482    0.0275814      58.0246      7398.22      13.8653
w_2               ***          ***          ***          ***          ***          ***          ***          ***          ***          ***          ***
w_6       1.05909e-06          ***      1.13949          ***    0.0106964          ***   0.00382167   5.6292e-06   0.00329075      1.12027   0.00140205
w_7               ***          ***          ***          ***          ***          ***          ***          ***          ***          ***          ***
w_10      0.000248335          ***      800.569          ***       330827          ***       329663  0.000374342      2.00893      162.645      199.144
w_14              ***          ***          ***          ***          ***          ***          ***          ***          ***          ***          ***
w_17      3.35295e-05          ***      124.796          ***       143767          ***       143938  5.45264e-05     0.228111      20.7282      25.4071
w_21        0.0220887          ***      55980.1          ***      49.7383          ***      16.6053      71667.9         54.7        15557      9.75012
pr_1      3.18797e-22          ***  2.24507e-16          ***  1.83093e-18          ***  4.76793e-19  3.75262e-22  5.31034e-16  3.00418e-16  3.69523e-18
pr_2      1.05794e-23          ***  1.98924e-17          ***  3.85816e-20          ***  1.12764e-20  2.77783e-23   7.8191e-20  2.00647e-17  3.35485e-20
pr_7      6.00133e-27          ***   7.5355e-21          ***  1.42985e-20          ***  4.18358e-21  5.26954e-27  2.91109e-22  1.01545e-20  3.64709e-20

Temperature = 550 K    Pressure = 76 torr

From\To           w_1          w_2          w_6          w_7         w_10         w_14         w_17         w_21         pr_1         pr_2         pr_7
w_1           53118.8          ***      35345.1          ***      50.2347          ***      24.2259     0.304974      220.995        17465      12.9835
w_2               ***          ***          ***          ***          ***          ***          ***          ***          ***          ***          ***
w_6       2.84641e-06          ***      1.25927          ***    0.0153821          ***   0.00762622  1.76892e-05   0.00470945      1.23051   0.00101893
w_7               ***          ***          ***          ***          ***          ***          ***          ***          ***          ***          ***
w_10      0.000302804          ***      1151.37          ***       976925          ***       975379  0.000562189      1.05091      51.0625      342.627
w_14              ***          ***          ***          ***          ***          ***          ***          ***          ***          ***          ***
w_17      6.36936e-05          ***      248.965          ***       425366          ***       425698   0.00012057     0.214077      10.6608      72.5909
w_21         0.244241          ***       175912          ***      74.6914          ***      36.7279       231567      356.475        55177      10.3246
pr_1      1.21419e-21          ***  3.21295e-16          ***  9.57806e-19          ***  4.47432e-19  2.44555e-21  5.32834e-16  2.09217e-16  8.19017e-19
pr_2      2.49747e-23          ***    2.185e-17          ***  1.21128e-20          ***  5.79933e-21  9.85229e-23  5.44539e-20  2.19402e-17  5.33706e-21
pr_7      5.61964e-27          ***  5.47638e-21          ***  2.46007e-20          ***  1.19524e-20  5.58003e-27  6.45221e-23  1.61542e-21  4.37105e-20

Temperature = 550 K    Pressure = 760 torr

From\To           w_1          w_2          w_6          w_7         w_10         w_14         w_17         w_21         pr_1         pr_2         pr_7
w_1           86400.8          ***      55742.3      692.901      27.3069          ***      11.9862      1.68185      524.547      29396.7      3.29674
w_2               ***          ***          ***          ***          ***          ***          ***          ***          ***          ***          ***
w_6       4.49296e-06          ***      4.43868      3.19975    0.0201106          ***   0.00637178  3.38751e-05   0.00503178       1.2071  0.000280365
w_7           4.75506          ***  2.93633e+08   2.9791e+08      244.803          ***      89.9415      51.1185         5479  4.27056e+06      8.63655
w_10       0.00016461          ***      1505.36     0.212571  1.82724e+06          ***  1.82525e+06  0.000447368      0.25054      9.27715      471.044
w_14              ***          ***          ***          ***          ***          ***          ***          ***          ***          ***          ***
w_17      3.15097e-05          ***      207.986     0.034023       795999          ***       796291  8.17231e-05    0.0488244       1.7188      81.8886
w_21          1.34692          ***       336512      5907.55      59.4338          ***      24.8968       474484      1458.12       130517       3.7514
pr_1      2.88196e-21          ***  3.43467e-16  3.88915e-18  2.28344e-19          ***  1.02046e-19  1.00033e-20  5.33471e-16  1.85595e-16  4.94849e-20
pr_2      4.20387e-23          ***  2.14712e-17  7.88986e-19  2.20075e-21          ***  9.35034e-22  2.33064e-22  4.83055e-20  2.23293e-17  2.58064e-22
pr_7      1.42693e-27          ***  1.50688e-21  4.82961e-25   3.3821e-20          ***  1.34834e-20  2.02749e-27  3.89841e-24  7.81109e-23  4.88939e-20

Temperature = 550 K    Pressure = 7600 torr

From\To           w_1          w_2          w_6          w_7         w_10         w_14         w_17         w_21         pr_1         pr_2         pr_7
w_1            100116      4420.87      61437.1      -360.18      6.68156     0.116826      1.11112      3.65675      703.997      33902.2     0.170378
w_2           161.675  6.64613e+09   2.8188e+09  3.73729e+09      906.423      10.1606      86.2266      1776.97       170741  8.98627e+07        4.659
w_6       4.94764e-06      6.20723      9.60112      2.35221    0.0252956  0.000221319   0.00168135  4.06958e-05   0.00487454      1.00951  4.33631e-05
w_7          -3.33381    9.459e+08  2.70353e+08  1.22476e+09    0.0952691    -0.140938     -1.65402      23.5748     -1924.46  8.51022e+06    -0.235042
w_10      4.02893e-05     0.149454      1894.04  6.20643e-05  3.41599e+06  1.72398e+06  1.68949e+06  0.000156357    0.0381705      1.30054      625.176
w_14       0.00232721      5.53459      54745.4    -0.303322  5.69532e+09   8.3232e+09   2.6278e+09   0.00814362      2.24483      64.3124      25178.8
w_17      2.92098e-06   0.00619836      54.8857 -0.000469775       736569       346788  1.08344e+06   1.0071e-05   0.00281913    0.0784186      29.0765
w_21          2.92853      38913.5       404703      2039.77      20.7664     0.327397      3.06801       626639      2709.99       178245      0.35368
pr_1      3.86788e-21  2.56511e-17  3.32559e-16 -1.14232e-18  3.47791e-20  6.19138e-22   5.8918e-21  1.85915e-20  5.33672e-16   1.7654e-16  9.71903e-22
pr_2      4.84798e-23  3.51382e-18  1.79257e-17  1.31478e-18  3.08421e-22  4.61669e-24  4.26563e-23  3.18271e-22  4.59488e-20   2.2801e-17   4.7679e-24
pr_7      7.37446e-29  5.51412e-26  2.33061e-22 -1.09911e-26  4.48753e-20  5.47086e-22  4.78729e-21   1.9115e-28  7.65664e-26  1.44315e-24  5.04443e-20

Temperature = 550 K    Pressure = 76000 torr

From\To           w_1          w_2          w_6          w_7         w_10         w_14         w_17         w_21         pr_1         pr_2         pr_7
w_1            102506      12804.9      50293.6      10996.7     0.772965   0.00307953    0.0183314      3.63142      614.086      27792.1   0.00233448
w_2           468.284  1.27537e+10  4.71673e+09  7.82356e+09      273.383     0.773175      3.11615      4986.22       482284  2.12891e+08     0.146023
w_6       4.05024e-06      10.3866      13.6755      2.65965    0.0270367  6.33765e-05  0.000198898  3.14714e-05   0.00382784     0.597994  4.93529e-06
w_7           101.785  1.98012e+09  3.05688e+08  2.32107e+09      53.0637     0.146154     0.561145      1072.04       104674  3.51514e+07    0.0201368
w_10      4.66092e-06    0.0450764      2024.41    0.0345691   4.8311e+06  3.66524e+06  1.16314e+06  2.05723e-05   0.00394944     0.126604      695.017
w_14      6.13454e-05     0.421155      15676.8     0.314549  1.21084e+10  1.75975e+10  5.48907e+09  0.000258947    0.0517096      1.47894      6847.28
w_17      4.81909e-08  0.000224003      6.49279  0.000159376       507096       724388  1.23149e+06  1.94387e-07  4.04241e-05    0.0010269      3.86159
w_21          2.90825       109192       312970      92756.2      2.73228    0.0104104    0.0592179       662885      2553.73       145407   0.00670984
pr_1       3.3739e-21  7.24554e-17  2.61149e-16  6.21323e-17  3.59853e-21  1.42619e-23  8.44838e-23  1.75195e-20  5.34329e-16  1.38568e-16   1.0659e-23
pr_2      3.97424e-23  8.32447e-18  1.06185e-17  5.43067e-18  3.00241e-23  1.06166e-25   5.5859e-25  2.59635e-22  3.60657e-20    2.441e-17  5.25409e-26
pr_7      1.01043e-30  1.72825e-27  2.65254e-23  9.41644e-28  4.98886e-20  1.48778e-22  6.35791e-22  3.62639e-30  8.39715e-28  1.59031e-26  5.06997e-20

Temperature = 600 K

High Pressure Rate Coefficients:

From\To           w_1          w_2          w_6          w_7         w_10         w_14         w_17         w_21         pr_1         pr_2         pr_7
w_1               ***       486753          ***          ***          ***          ***          ***          ***          ***          ***          ***
w_2           17243.3          ***  1.22121e+10  1.99554e+10          ***          ***          ***       117474  1.56782e+07   1.8652e+09          ***
w_6               ***        137.5          ***          ***      0.51685          ***          ***          ***          ***          ***          ***
w_7               ***   5.7752e+09          ***          ***          ***          ***          ***          ***          ***          ***          ***
w_10              ***          ***      11563.6          ***          ***  1.67603e+07          ***          ***          ***          ***      5744.25
w_14              ***          ***          ***          ***  3.92169e+10          ***  1.78549e+10          ***          ***          ***          ***
w_17              ***          ***          ***          ***          ***  4.53309e+06          ***          ***          ***          ***          ***
w_21              ***  2.70004e+06          ***          ***          ***          ***          ***          ***          ***          ***          ***
pr_1              ***  9.49857e-16          ***          ***          ***          ***          ***          ***          ***          ***          ***
pr_2              ***  6.40231e-17          ***          ***          ***          ***          ***          ***          ***          ***          ***
pr_7              ***          ***          ***          ***  2.53788e-19          ***          ***          ***          ***          ***          ***

Temperature = 600 K    Pressure = 7.6 torr

From\To           w_1          w_2          w_6          w_7         w_10         w_14         w_17         w_21         pr_1         pr_2         pr_7
w_1           58515.7          ***        34789          ***      161.386          ***      20.1928    0.0729997      208.157      23267.1       69.777
w_2               ***          ***          ***          ***          ***          ***          ***          ***          ***          ***          ***
w_6       1.38761e-05          ***      13.0764          ***     0.162918          ***     0.028637  6.19642e-05    0.0547766      12.7976    0.0323039
w_7               ***          ***          ***          ***          ***          ***          ***          ***          ***          ***          ***
w_10       0.00143928          ***      3642.77          ***       527003          ***       520998   0.00209154      15.7714      1119.07      1227.74
w_14              ***          ***          ***          ***          ***          ***          ***          ***          ***          ***          ***
w_17      0.000107221          ***      381.004          ***       309634          ***       310147  0.000187806     0.542967      64.7142      67.0994
w_21        0.0594378          ***       126490          ***      190.943          ***      28.8166       168437      186.856      41484.9      55.2875
pr_1       4.4675e-22          ***  2.94743e-16          ***  3.79455e-18          ***  2.19956e-19  4.92539e-22  9.30192e-16  6.19057e-16  1.17272e-17
pr_2      2.82921e-23          ***  3.90148e-17          ***  1.52545e-19          ***  1.48491e-20  6.19544e-23  3.50736e-19   3.9812e-17   1.9892e-19
pr_7      2.75108e-26          ***  3.19316e-20          ***  5.42643e-20          ***  4.99223e-21  2.67717e-26  2.15432e-21  6.44976e-20  1.58056e-19

Temperature = 600 K    Pressure = 76 torr

From\To           w_1          w_2          w_6          w_7         w_10         w_14         w_17         w_21         pr_1         pr_2         pr_7
w_1            181003          ***       115052          ***      261.252          ***      94.5006     0.926406      944.949      64551.9      96.8308
w_2               ***          ***          ***          ***          ***          ***          ***          ***          ***          ***          ***
w_6       4.58903e-05          ***      15.6582          ***     0.268863          ***     0.104912  0.000226717    0.0920422      15.1578     0.034364
w_7               ***          ***          ***          ***          ***          ***          ***          ***          ***          ***          ***
w_10       0.00233014          ***      6012.28          ***  1.68085e+06          ***  1.67194e+06   0.00378603      11.0654      458.077      2434.03
w_14              ***          ***          ***          ***          ***          ***          ***          ***          ***          ***          ***
w_17      0.000501116          ***      1394.65          ***       993649          ***       995666  0.000846225      2.20043      95.9387      523.942
w_21         0.754299          ***       462807          ***      345.611          ***      129.949       627127      1251.06       162515      76.9228
pr_1      2.02807e-21          ***  4.95263e-16          ***  2.66232e-18          ***  8.90934e-19  3.29769e-21  9.34555e-16  4.31587e-16   3.6811e-18
pr_2      7.84933e-23          ***  4.62099e-17          ***  6.24426e-20          ***  2.20079e-20  2.42704e-22  2.44523e-19  4.66582e-17  4.59269e-20
pr_7      3.81772e-26          ***  3.39679e-20          ***  1.07581e-19          ***  3.89702e-20   3.7248e-26  6.76228e-22  1.48913e-20  1.96134e-19

Temperature = 600 K    Pressure = 760 torr

From\To           w_1          w_2          w_6          w_7         w_10         w_14         w_17         w_21         pr_1         pr_2         pr_7
w_1            355848          ***       217828      3602.55      196.317          ***      81.9516      6.74749      2838.53       131253       39.898
w_2               ***          ***          ***          ***          ***          ***          ***          ***          ***          ***          ***
w_6       8.69792e-05          ***       37.371      21.6489     0.359345          ***     0.121481  0.000517161     0.103866      15.1239     0.012957
w_7           26.7205          ***  4.32023e+08  4.44523e+08      1958.93          ***      743.709      224.692      31235.6  1.24655e+07      166.389
w_10       0.00175114          ***      8036.17      2.34057  3.61128e+06          ***  3.59956e+06    0.0038784      3.36424      100.124      3575.61
w_14              ***          ***          ***          ***          ***          ***          ***          ***          ***          ***          ***
w_17      0.000434458          ***      1614.53     0.525194  2.13926e+06          ***  2.14174e+06  0.000934096     0.843402      24.4912      842.378
w_21          5.49395          ***  1.05431e+06      24422.5      354.019          ***      143.469  1.55218e+06      6338.37       466566      40.0349
pr_1      6.09218e-21          ***  5.59352e-16  7.94344e-18  8.09436e-19          ***  3.41478e-19  1.67079e-20   9.3667e-16  3.67328e-16    3.408e-19
pr_2      1.59615e-22          ***  4.62118e-17  1.79605e-18  1.36494e-20          ***  5.61845e-21  6.96895e-22  2.08115e-19  4.83276e-17  3.32372e-21
pr_7      1.57305e-26          ***  1.28081e-20  7.77334e-24  1.58037e-19          ***  6.26545e-20  1.93864e-26   6.2606e-23  1.07768e-21  2.34651e-19

Temperature = 600 K    Pressure = 7600 torr

From\To           w_1          w_2          w_6          w_7         w_10         w_14         w_17         w_21         pr_1         pr_2         pr_7
w_1            458403          ***       269515      12313.4      64.7095          ***      13.2146      19.7574      4568.33       171905      3.44814
w_2               ***          ***          ***          ***          ***          ***          ***          ***          ***          ***          ***
w_6       0.000107651          ***      61.5108      47.1857     0.465966          ***    0.0441394  0.000732132     0.104023      13.7078   0.00236686
w_7           94.7627          ***  9.40828e+08  9.88659e+08      862.329          ***      103.807      1002.02      99816.3  4.77287e+07      9.30702
w_10       0.00057723          ***        10421     0.993473  4.91039e+06          ***  4.89504e+06   0.00186853     0.588419      15.4999      4913.44
w_14              ***          ***          ***          ***          ***          ***          ***          ***          ***          ***          ***
w_17      7.00435e-05          ***      586.425    0.0713363  2.90917e+06          ***  2.91018e+06  0.000203053       0.0738      1.65453      415.758
w_21           16.087          ***  1.49241e+06       104818      170.554          ***      31.1926  2.37912e+06        15058       766612      5.97772
pr_1      9.80481e-21          ***  5.60563e-16  2.60591e-17  1.41574e-19          ***  2.98832e-20  3.96931e-20  9.37237e-16  3.49388e-16  8.86444e-21
pr_2      2.09078e-22          ***  4.20157e-17  7.05974e-18  2.11324e-21          ***  3.79631e-22  1.14528e-21  1.97951e-19  4.94362e-17  7.91883e-23
pr_7      1.35949e-27          ***  2.33959e-21  4.46377e-25  2.17166e-19          ***  3.09291e-20  2.89459e-27  1.62842e-24   2.5676e-23  2.50463e-19

Temperature = 600 K    Pressure = 76000 torr

From\To           w_1          w_2          w_6          w_7         w_10         w_14         w_17         w_21         pr_1         pr_2         pr_7
w_1            481466      58770.8       230597      33679.9      8.88483    0.0593049     0.287258      23.7016      4427.96       153957    0.0606619
w_2           2081.97  1.82552e+10  7.00929e+09  1.07163e+10      1829.08      8.52764      30.6612      18448.8   2.0371e+06  5.27574e+08      2.78559
w_6       9.19771e-05        78.92      107.407      19.5258     0.507345   0.00190988   0.00558229  0.000607615    0.0838371      8.36163  0.000286451
w_7           345.294  3.10134e+09  5.01882e+08  3.68345e+09      261.773      1.13039      3.71239      3212.26       342715  7.98837e+07     0.213495
w_10      7.92869e-05     0.460759      11350.9     0.227855  1.06515e+07  7.90184e+06  2.73273e+06  0.000311953    0.0668797      1.65441      5604.07
w_14       0.00123832      5.02642      99982.4      2.30225  1.84892e+10  2.68447e+10  8.35531e+09   0.00464093      1.04164      22.9354      64077.1
w_17      1.52284e-06   0.00458836      74.1938   0.00191962   1.6234e+06  2.12129e+06  3.74483e+06  5.50155e-06   0.00127879    0.0257643      60.6962
w_21          19.2983       424032  1.24035e+06       255114      28.4628     0.180969      0.84498  2.64792e+06      16669.3       711701     0.159965
pr_1      9.50336e-21  1.23417e-16  4.51113e-16  7.17445e-17  1.60848e-20  1.07065e-22  5.17717e-22   4.3939e-20  9.38533e-16  2.92189e-16  1.09165e-22
pr_2      1.87208e-22   1.8109e-17  2.54912e-17  9.47467e-18  2.25431e-22  1.33564e-24  5.90966e-24  1.06287e-21  1.65544e-19  5.32419e-17  9.70949e-25
pr_7      2.39169e-29  3.10024e-26  2.83149e-22  8.21032e-27  2.47594e-19   1.2099e-21   4.5141e-21  7.74592e-29   2.0054e-26   3.1482e-25  2.53602e-19

Temperature = 650 K

High Pressure Rate Coefficients:

From\To           w_1          w_2          w_6          w_7         w_10         w_14         w_17         w_21         pr_1         pr_2         pr_7
w_1               ***  1.80706e+06          ***          ***          ***          ***          ***          ***          ***          ***          ***
w_2           62502.7          ***  1.84839e+10  2.76216e+10          ***          ***          ***       367590  5.49137e+07  4.24045e+09          ***
w_6               ***      823.759          ***          ***      6.23832          ***          ***          ***          ***          ***          ***
w_7               ***  8.95879e+09          ***          ***          ***          ***          ***          ***          ***          ***          ***
w_10              ***          ***      50251.7          ***          ***  3.34195e+07          ***          ***          ***          ***      34380.8
w_14              ***          ***          ***          ***  5.82592e+10          ***  2.67086e+10          ***          ***          ***          ***
w_17              ***          ***          ***          ***          ***  1.17129e+07          ***          ***          ***          ***          ***
w_21              ***  8.77332e+06          ***          ***          ***          ***          ***          ***          ***          ***          ***
pr_1              ***  1.56893e-15          ***          ***          ***          ***          ***          ***          ***          ***          ***
pr_2              ***   1.3163e-16          ***          ***          ***          ***          ***          ***          ***          ***          ***
pr_7              ***          ***          ***          ***  1.01841e-18          ***          ***          ***          ***          ***          ***

Temperature = 650 K    Pressure = 7.6 torr

From\To           w_1          w_2          w_6          w_7         w_10         w_14         w_17         w_21         pr_1         pr_2         pr_7
w_1            131209          ***      71958.7          ***      468.106          ***     -3.64122     0.168093       592.05      57931.7       262.13
w_2               ***          ***          ***          ***          ***          ***          ***          ***          ***          ***          ***
w_6       0.000110922          ***      95.8169          ***      1.43348          ***    0.0648592  0.000446254     0.534852      93.3826     0.400585
w_7               ***          ***          ***          ***          ***          ***          ***          ***          ***          ***          ***
w_10       0.00580766          ***      11537.7          ***       788670          ***       766790   0.00878518       80.562      5104.14      5157.54
w_14              ***          ***          ***          ***          ***          ***          ***          ***          ***          ***          ***
w_17     -3.34295e-05          ***      401.584          ***       586542          ***       586514  0.000117771     -5.81788     -183.075     -240.763
w_21         0.138764          ***       238987          ***      584.504          ***      10.1347       336161      572.661      95755.3      251.335
pr_1       5.8507e-22          ***  3.42886e-16          ***  6.41493e-18          *** -6.05384e-19  6.85521e-22  1.52504e-15  1.14277e-15  3.02759e-17
pr_2      6.21994e-23          ***  6.50435e-17          ***  4.41576e-19          *** -2.06888e-20  1.24539e-22  1.24159e-18  6.80478e-17  8.46675e-19
pr_7      9.64136e-26          ***  9.55839e-20          ***  1.52854e-19          *** -9.32243e-21  1.11982e-25  1.12685e-20  2.90046e-19  5.43468e-19

Temperature = 650 K    Pressure = 76 torr

From\To           w_1          w_2          w_6          w_7         w_10         w_14         w_17         w_21         pr_1         pr_2         pr_7
w_1            467125          ***       282599          ***      960.987          ***      238.957      2.22796      2992.76       179840      490.442
w_2               ***          ***          ***          ***          ***          ***          ***          ***          ***          ***          ***
w_6       0.000435616          ***      127.897          ***      2.82714          ***      0.80788   0.00182265      1.07784      122.571     0.610087
w_7               ***          ***          ***          ***          ***          ***          ***          ***          ***          ***          ***
w_10        0.0119238          ***      22757.4          ***  2.61769e+06          ***  2.58018e+06    0.0184242      75.0297      2734.76      11947.4
w_14              ***          ***          ***          ***          ***          ***          ***          ***          ***          ***          ***
w_17       0.00226983          ***      4977.59          ***  1.97367e+06          ***  1.98135e+06   0.00374867       11.916      484.025      2209.73
w_21          1.83922          ***       976099          ***      1225.72          ***      325.883  1.36708e+06      3549.28       385451      423.063
pr_1      2.95748e-21          ***  6.90992e-16          ***  5.97443e-18          ***  1.24072e-18  4.24877e-21  1.53366e-15  8.20759e-16  1.26307e-17
pr_2      1.93089e-22          ***  8.53742e-17          ***  2.36594e-19          ***  5.47549e-20  5.01318e-22  8.91737e-19  8.71937e-17  2.68902e-19
pr_7      1.80388e-25          ***  1.45573e-19          ***  3.54087e-19          ***  8.56329e-20  1.88495e-25  4.70109e-21  9.21178e-20  6.83134e-19

Temperature = 650 K    Pressure = 760 torr

From\To           w_1          w_2          w_6          w_7         w_10         w_14         w_17         w_21         pr_1         pr_2         pr_7
w_1       1.09933e+06          ***       652455          ***      969.205          ***      364.498      19.6915      10973.4       434246      303.375
w_2               ***          ***          ***          ***          ***          ***          ***          ***          ***          ***          ***
w_6        0.00100573          ***       138.67          ***      4.06797          ***      1.34872   0.00491824      1.34003      131.588     0.318963
w_7               ***          ***          ***          ***          ***          ***          ***          ***          ***          ***          ***
w_10        0.0120272          ***      32749.6          ***  6.21699e+06          ***  6.16396e+06    0.0229459      29.6171      744.885      19508.5
w_14              ***          ***          ***          ***          ***          ***          ***          ***          ***          ***          ***
w_17       0.00346042          ***       8306.2          ***  4.71504e+06          ***  4.72905e+06    0.0065066      8.48949      212.438      5481.34
w_21          16.2557          ***   2.6339e+06          ***       1526.4          ***      565.833  3.93161e+06      20367.8  1.27495e+06      286.491
pr_1       1.0844e-20          ***  8.59073e-16          ***  2.35835e-18          ***  8.83859e-19  2.43819e-20  1.53939e-15  6.72564e-16  1.72837e-18
pr_2      4.66236e-22          ***  9.16545e-17          ***   6.4443e-20          ***  2.40301e-20   1.6582e-21  7.30726e-19  9.30778e-17  2.84714e-20
pr_7      1.11584e-25          ***  7.61076e-20          ***  5.78177e-19          ***  2.12403e-19  1.27646e-25  6.43291e-22  9.75346e-21  8.77199e-19

Temperature = 650 K    Pressure = 7600 torr

From\To           w_1          w_2          w_6          w_7         w_10         w_14         w_17         w_21         pr_1         pr_2         pr_7
w_1       1.61877e+06          ***       890562      48123.6      430.005          ***      99.1539      76.5041      21563.5       657873      43.3754
w_2               ***          ***          ***          ***          ***          ***          ***          ***          ***          ***          ***
w_6        0.00137511          ***      377.784      254.371      5.41409          ***     0.659272   0.00779802       1.3364      115.922    0.0715978
w_7           393.969          ***  1.39868e+09  1.50723e+09      5161.85          ***      796.961      3323.15       399440  1.08136e+08      145.212
w_10       0.00533648          ***      43588.9      7.79371  9.44671e+06          ***  9.37512e+06     0.014599        6.076      129.253      27867.4
w_14              ***          ***          ***          ***          ***          ***          ***          ***          ***          ***          ***
w_17      0.000941112          ***      4058.54     0.920898  7.17138e+06          ***  7.17916e+06   0.00232662      1.12139      20.9911       3695.8
w_21          63.1563          ***  4.16875e+06       331650      971.109          ***      202.369  7.06501e+06      60862.4  2.50245e+06      63.9002
pr_1      2.13101e-20          ***  8.58315e-16  4.48834e-17  4.83827e-19          ***  1.16762e-19  7.28635e-20  1.54099e-15  6.34002e-16  6.21487e-20
pr_2      7.06594e-22          ***  8.12036e-17  1.32016e-17  1.11853e-20          ***  2.37517e-21  3.25654e-21  6.88829e-19  9.56797e-17  9.13469e-22
pr_7      1.59539e-26          ***  1.70841e-20  6.07347e-24  8.25903e-19          ***  1.43237e-19  2.84714e-26  2.31315e-23  3.12928e-22   9.8657e-19

Temperature = 650 K    Pressure = 76000 torr

From\To           w_1          w_2          w_6          w_7         w_10         w_14         w_17         w_21         pr_1         pr_2         pr_7
w_1       1.77427e+06       216118       811936      78500.3      72.8347     0.792062      3.08585      113.298      23439.6       644081       1.0405
w_2           7475.09  2.57255e+10  1.00613e+10   1.4499e+10      10041.4      76.1154      237.102      56446.3  7.03688e+06  1.15801e+09      39.3039
w_6        0.00125157      448.397      629.389      98.2775      6.07006    0.0363792    0.0955379   0.00715982      1.11244      75.3821   0.00943761
w_7           880.638  4.70262e+09  7.15234e+08  5.56817e+09      957.428      6.19675      16.7909       7473.4       852968  1.49455e+08      1.23131
w_10      0.000904386      3.60482      48896.3      1.05973  2.10673e+07  1.54579e+07  5.52749e+06   0.00318721     0.768144      15.1841      33060.5
w_14        0.0171451      47.6351       510859      11.9569  2.69473e+10  3.91284e+10  1.21802e+10    0.0573018      14.5772      256.738       453954
w_17      2.92933e-05    0.0650732       588.35    0.0142082  4.22576e+06  5.34154e+06  9.56853e+06  9.49892e-05    0.0249281     0.411053      633.682
w_21          93.5291  1.34721e+06  3.83439e+06       549943      211.895      2.18531      8.26052  8.47019e+06      80141.6  2.65819e+06      2.50477
pr_1      2.31633e-20   2.0105e-16   7.1317e-16  7.51373e-17   6.1133e-20   6.6549e-22  2.59505e-21  9.59359e-20  1.54329e-15  5.53747e-16  8.81354e-22
pr_2      6.91529e-22  3.59466e-17  5.25056e-17  1.43039e-17  1.31294e-21  1.27344e-23  4.64917e-23  3.45724e-21  6.01635e-19  1.03363e-16   1.2749e-23
pr_7      3.82704e-28  4.17956e-25   2.2519e-21  4.03704e-26  9.79297e-19  7.71351e-21  2.45527e-20    1.116e-27  3.28036e-25  4.36744e-24  1.01382e-18

Temperature = 700 K

High Pressure Rate Coefficients:

From\To           w_1          w_2          w_6          w_7         w_10         w_14         w_17         w_21         pr_1         pr_2         pr_7
w_1               ***   5.5581e+06          ***          ***          ***          ***          ***          ***          ***          ***          ***
w_2            188878          ***  2.67468e+10  3.65244e+10          ***          ***          ***       979293  1.61476e+08  8.61517e+09          ***
w_6               ***      3860.53          ***          ***      52.9439          ***          ***          ***          ***          ***          ***
w_7               ***  1.30662e+10          ***          ***          ***          ***          ***          ***          ***          ***          ***
w_10              ***          ***       177858          ***          ***  6.05319e+07          ***          ***          ***          ***       161298
w_14              ***          ***          ***          ***  8.18081e+10          ***  3.78363e+10          ***          ***          ***          ***
w_17              ***          ***          ***          ***          ***  2.63579e+07          ***          ***          ***          ***          ***
w_21              ***  2.40681e+07          ***          ***          ***          ***          ***          ***          ***          ***          ***
pr_1              ***  2.45813e-15          ***          ***          ***          ***          ***          ***          ***          ***          ***
pr_2              ***  2.47571e-16          ***          ***          ***          ***          ***          ***          ***          ***          ***
pr_7              ***          ***          ***          ***  3.42418e-18          ***          ***          ***          ***          ***          ***

Temperature = 700 K    Pressure = 7.6 torr

From\To           w_1          w_2          w_6          w_7         w_10         w_14         w_17         w_21         pr_1         pr_2         pr_7
w_1            254098          ***       126042          ***      1138.75          ***     -133.995     0.364714      1477.45       124754      818.382
w_2               ***          ***          ***          ***          ***          ***          ***          ***          ***          ***          ***
w_6       0.000618226          ***      487.028          ***      8.34702          ***    -0.527944   0.00234677      3.40515      472.778      3.02291
w_7               ***          ***          ***          ***          ***          ***          ***          ***          ***          ***          ***
w_10        0.0187447          ***      28012.1          ***  1.14712e+06          ***  1.08501e+06    0.0307614       302.49      17291.1      16513.4
w_14              ***          ***          ***          ***          ***          ***          ***          ***          ***          ***          ***
w_17       -0.0020738          ***     -1662.25          ***  1.02225e+06          ***  1.01483e+06  -0.00275865     -62.9806     -2712.68     -2984.46
w_21         0.304607          ***       399596          ***      1560.63          ***     -148.817       607832      1662.84       204196      965.538
pr_1      7.64298e-22          ***  3.59136e-16          ***  9.50326e-18          ***  -2.0998e-18  1.02995e-21  2.36891e-15  1.92249e-15  6.66866e-17
pr_2      1.21827e-22          ***  9.41278e-17          ***  1.02547e-18          ***  -1.7072e-19  2.38755e-22  3.62912e-18  1.03803e-16  2.78237e-18
pr_7      2.86268e-25          ***  2.15583e-19          ***    3.508e-19          *** -6.72802e-20  4.04391e-25  4.50922e-20  9.96644e-19  1.56516e-18

Temperature = 700 K    Pressure = 76 torr

From\To           w_1          w_2          w_6          w_7         w_10         w_14         w_17         w_21         pr_1         pr_2         pr_7
w_1            991287          ***       566585          ***       2775.4          ***      392.845      4.70645      7749.88       411885         1894
w_2               ***          ***          ***          ***          ***          ***          ***          ***          ***          ***          ***
w_6        0.00277905          ***      742.408          ***      19.6949          ***      3.61337    0.0104049      8.33702      704.305      6.44412
w_7               ***          ***          ***          ***          ***          ***          ***          ***          ***          ***          ***
w_10        0.0456879          ***      66100.1          ***  3.85617e+06          ***  3.73423e+06    0.0718621        359.4      11786.4      43690.8
w_14              ***          ***          ***          ***          ***          ***          ***          ***          ***          ***          ***
w_17       0.00610335          ***      11441.2          ***   3.5183e+06          ***  3.53616e+06    0.0108042      29.1558      1282.73      5103.05
w_21          3.93081          ***  1.77169e+06          ***      3645.63          ***       581.28   2.5868e+06      9008.71       799982       1887.7
pr_1       4.0091e-21          ***  8.79293e-16          ***  1.12912e-17          ***  9.72808e-19  5.57995e-21  2.38329e-15  1.44916e-15  3.49197e-17
pr_2      4.02221e-22          ***  1.40224e-16          ***  6.99007e-19          ***  8.07804e-20  9.35375e-22  2.73561e-18    1.464e-16   1.1554e-18
pr_7      6.62513e-25          ***  4.59569e-19          ***  9.28144e-19          ***   1.1511e-19  7.90613e-25   2.3612e-20  4.13864e-19  1.95239e-18

Temperature = 700 K    Pressure = 760 torr

From\To           w_1          w_2          w_6          w_7         w_10         w_14         w_17         w_21         pr_1         pr_2         pr_7
w_1       2.70708e+06          ***  1.53417e+06          ***      3559.83          ***      1141.55       45.979      32680.2  1.13387e+06      1613.76
w_2               ***          ***          ***          ***          ***          ***          ***          ***          ***          ***          ***
w_6        0.00752496          ***       854.84          ***      31.6725          ***       9.5359    0.0313242      11.5451      797.376      4.67169
w_7               ***          ***          ***          ***          ***          ***          ***          ***          ***          ***          ***
w_10        0.0586088          ***       106316          ***  9.72812e+06          ***   9.5368e+06     0.102453       183.56      4039.27        80782
w_14              ***          ***          ***          ***          ***          ***          ***          ***          ***          ***          ***
w_17         0.017713          ***      30165.4          ***  8.98541e+06          ***  9.04103e+06    0.0309493      53.9729      1203.89      24202.1
w_21          38.4016          ***  5.33362e+06          ***         5197          ***      1666.23  8.25277e+06      52871.4  2.85783e+06      1536.43
pr_1      1.69058e-20          ***  1.21765e-15          ***  5.76691e-18          ***  1.80007e-18  3.27483e-20  2.39625e-15   1.1558e-15   6.7759e-18
pr_2      1.10727e-21          ***  1.58754e-16          ***  2.39555e-19          ***  7.57944e-20  3.34151e-21  2.18182e-18  1.63378e-16  1.73788e-19
pr_7      5.64486e-25          ***  3.33166e-19          ***   1.7161e-18          ***  5.45793e-19  6.43494e-25  4.58173e-21  6.22506e-20  2.66384e-18

Temperature = 700 K    Pressure = 7600 torr

From\To           w_1          w_2          w_6          w_7         w_10         w_14         w_17         w_21         pr_1         pr_2         pr_7
w_1       4.61618e+06          ***  2.38131e+06       153614      2102.11          ***      515.538      226.253      78244.9  1.99981e+06      364.323
w_2               ***          ***          ***          ***          ***          ***          ***          ***          ***          ***          ***
w_6         0.0117036          ***      1845.15      1069.71      43.8426          ***      6.37444    0.0562306      11.7668      712.051      1.33066
w_7           1329.13          ***  1.95496e+09  2.17699e+09      25431.5          ***      4631.75      9237.08  1.33498e+06  2.20648e+08      1602.38
w_10        0.0346126          ***       147180      48.3056  1.63589e+07          ***  1.60884e+07    0.0817869      45.4347      809.122       122347
w_14              ***          ***          ***          ***          ***          ***          ***          ***          ***          ***          ***
w_17       0.00799674          ***      20154.8      8.26076  1.51583e+07          ***  1.52014e+07    0.0172653      11.0821      178.445      22739.9
w_21          188.969          ***   9.5547e+06       882968       4148.5          ***      929.707  1.71824e+07       190452  6.54857e+06      471.408
pr_1      4.04806e-20          ***  1.24394e-15  7.37904e-17  1.42748e-18          ***  3.69637e-19  1.17988e-19  2.40053e-15  1.07236e-15  3.43858e-19
pr_2      1.95404e-21          ***  1.42677e-16   2.3023e-17  4.80074e-20          ***  1.12391e-20   7.6639e-21  2.02432e-18  1.69542e-16  7.69016e-21
pr_7      1.27441e-25          ***  9.48995e-20  5.98961e-23  2.59907e-18          ***  5.12893e-19  1.97455e-25   2.3251e-22  2.75461e-21  3.20999e-18

Temperature = 700 K    Pressure = 76000 torr

From\To           w_1          w_2          w_6          w_7         w_10         w_14         w_17         w_21         pr_1         pr_2         pr_7
w_1       5.38793e+06       665570  2.32624e+06       145233      450.829      7.68695      24.0351      419.415      96691.5  2.15328e+06      12.5995
w_2           22617.7   3.5111e+10  1.39021e+10  1.88918e+10      46592.9      556.398      1479.58       148113  2.07027e+07  2.29613e+09      425.684
w_6         0.0114099      2006.57      2926.43      372.988      50.8558     0.471343      1.09284    0.0572751      9.99375      484.186     0.196596
w_7           1765.57  6.75834e+09  9.24457e+08  7.92399e+09      2664.54      23.4206      50.2254      14144.9  1.68347e+06  2.39486e+08     0.826452
w_10       0.00742847      22.5919       170844      3.61152  3.82115e+07  2.79326e+07  9.95594e+06    0.0234961      6.43979       104.73       151922
w_14          0.17118      364.611  2.13997e+06      42.9019  3.77506e+10  5.48592e+10   1.7104e+10     0.510552      149.375      2168.78  2.52433e+06
w_17      0.000372861     0.675439      3456.45    0.0640921  9.37339e+06  1.19152e+07  2.12967e+07   0.00108504     0.326313      4.51904      4729.75
w_21           350.29  3.64017e+06  9.75261e+06       971769      1190.95      19.1481      58.4157   2.2651e+07       300425  7.98439e+06      27.5293
pr_1      5.00195e-20  3.15155e-16  1.05403e-15   7.1637e-17  2.02179e-19  3.47001e-21  1.08814e-20  1.86082e-19  2.40437e-15  9.63095e-16   5.8044e-21
pr_2      2.10276e-21   6.5983e-17  9.63991e-17  1.92375e-17   6.2069e-21  9.51056e-23  2.84468e-22  9.33571e-21  1.81805e-18  1.83456e-16   1.2606e-22
pr_7      4.40724e-27  4.38175e-24  1.40204e-20    2.378e-26  3.22512e-18  3.96516e-20  1.06647e-19  1.15299e-26  3.92482e-24  4.51546e-23   3.3855e-18

Temperature = 750 K

High Pressure Rate Coefficients:

From\To           w_1          w_2          w_6          w_7         w_10         w_14         w_17         w_21         pr_1         pr_2         pr_7
w_1               ***  1.47052e+07          ***          ***          ***          ***          ***          ***          ***          ***          ***
w_2            493416          ***  3.72724e+10  4.65628e+10          ***          ***          ***  2.29355e+06  4.12532e+08  1.59871e+10          ***
w_6               ***      14846.8          ***          ***      338.786          ***          ***          ***          ***          ***          ***
w_7               ***  1.81375e+10          ***          ***          ***          ***          ***          ***          ***          ***          ***
w_10              ***          ***       533990          ***          ***  1.01525e+08          ***          ***          ***          ***       621981
w_14              ***          ***          ***          ***  1.09817e+11          ***  5.12982e+10          ***          ***          ***          ***
w_17              ***          ***          ***          ***          ***  5.31279e+07          ***          ***          ***          ***          ***
w_21              ***  5.76607e+07          ***          ***          ***          ***          ***          ***          ***          ***          ***
pr_1              ***  3.68632e-15          ***          ***          ***          ***          ***          ***          ***          ***          ***
pr_2              ***  4.33295e-16          ***          ***          ***          ***          ***          ***          ***          ***          ***
pr_7              ***          ***          ***          ***   9.9769e-18          ***          ***          ***          ***          ***          ***

Temperature = 750 K    Pressure = 7.6 torr

From\To           w_1          w_2          w_6          w_7         w_10         w_14         w_17         w_21         pr_1         pr_2         pr_7
w_1            448517          ***       196102          ***      2219.91          ***     -273.776     0.770933      3430.64       244778      2259.99
w_2               ***          ***          ***          ***          ***          ***          ***          ***          ***          ***          ***
w_6        0.00262104          ***      1831.49          ***      31.4944          ***     -1.81286   0.00969103      15.3319      1771.11      15.3626
w_7               ***          ***          ***          ***          ***          ***          ***          ***          ***          ***          ***
w_10        0.0467044          ***        49572          ***  1.55643e+06          ***   1.4247e+06    0.0842372      817.637      42149.6      39196.8
w_14              ***          ***          ***          ***          ***          ***          ***          ***          ***          ***          ***
w_17      -0.00643855          ***     -3174.74          ***  1.59741e+06          ***  1.57486e+06  -0.00953747     -236.645      -8926.4     -10212.3
w_21         0.650336          ***       611626          ***      3376.95          ***     -341.902  1.03721e+06      4595.22       414747      3209.92
pr_1      1.02861e-21          ***  3.43943e-16          ***  1.16465e-17          *** -3.00567e-18  1.63332e-21  3.51888e-15  2.99381e-15  1.29711e-16
pr_2      2.22601e-22          ***  1.20508e-16          ***    1.821e-18          *** -3.43843e-19  4.47122e-22  9.08036e-18  1.47856e-16  7.44069e-18
pr_7      7.63701e-25          ***  3.88419e-19          ***  6.29247e-19          *** -1.46181e-19  1.28587e-24  1.46188e-19  2.76484e-18  3.93202e-18

Temperature = 750 K    Pressure = 76 torr

From\To           w_1          w_2          w_6          w_7         w_10         w_14         w_17         w_21         pr_1         pr_2         pr_7
w_1       1.84175e+06          ***       982494          ***      6467.29          ***      611.856      9.32675      17709.9       828394      6062.27
w_2               ***          ***          ***          ***          ***          ***          ***          ***          ***          ***          ***
w_6         0.0131317          ***      3242.92          ***       93.267          ***      13.3491    0.0459534      45.8041       3045.9      44.5441
w_7               ***          ***          ***          ***          ***          ***          ***          ***          ***          ***          ***
w_10         0.136078          ***       146824          ***  5.39302e+06          ***    5.087e+06     0.227503      1248.41      37305.8       120638
w_14              ***          ***          ***          ***          ***          ***          ***          ***          ***          ***          ***
w_17        0.0144848          ***      23623.6          ***  5.70389e+06          ***   5.7383e+06    0.0287951      28.4743      2408.85      8345.09
w_21          7.86784          ***  2.90021e+06          ***      9119.68          ***      1028.03  4.47748e+06      21776.1  1.53818e+06      7156.13
pr_1      5.30999e-21          ***  1.02753e-15          ***  1.77831e-17          ***  3.62991e-19  7.74004e-21  3.53959e-15  2.38837e-15  8.10231e-17
pr_2      7.53343e-22          ***  2.07246e-16          ***  1.61178e-18          ***  9.29301e-20  1.65825e-21  7.24402e-18  2.25304e-16  3.85261e-18
pr_7      2.04857e-24          ***  1.12621e-18          ***  1.93672e-18          ***  1.19619e-19  2.86668e-24  9.13154e-20  1.43157e-18  4.80824e-18

Temperature = 750 K    Pressure = 760 torr

From\To           w_1          w_2          w_6          w_7         w_10         w_14         w_17         w_21         pr_1         pr_2         pr_7
w_1        5.6088e+06          ***  3.03072e+06          ***      10277.7          ***      2845.18      93.0793      80222.5  2.47807e+06      6567.85
w_2               ***          ***          ***          ***          ***          ***          ***          ***          ***          ***          ***
w_6          0.040508          ***      4059.41          ***      177.282          ***      48.5274     0.149609      72.3264      3716.64      44.4457
w_7               ***          ***          ***          ***          ***          ***          ***          ***          ***          ***          ***
w_10          0.21629          ***       279141          ***  1.42263e+07          ***   1.3669e+07     0.367527      836.325      16503.9       260850
w_14              ***          ***          ***          ***          ***          ***          ***          ***          ***          ***          ***
w_17         0.067173          ***      85720.6          ***  1.53268e+07          ***  1.54984e+07     0.115605      243.503      4977.88      80585.2
w_21          78.5205          ***  9.44176e+06          ***      14731.2          ***      4132.47  1.51828e+07       119505   5.5959e+06      6708.43
pr_1      2.40533e-20          ***  1.62251e-15          ***  1.19133e-17          ***  3.09432e-18  4.24766e-20  3.56465e-15  1.88316e-15  2.13926e-17
pr_2      2.25357e-21          ***  2.52884e-16          ***  7.13055e-19          ***  1.91858e-19  6.03271e-21   5.7117e-18  2.65952e-16  7.98823e-19
pr_7       2.2194e-24          ***  1.12372e-18          ***  4.18779e-18          ***   1.1541e-18  2.68732e-24  2.41101e-20   2.9683e-19   6.8096e-18

Temperature = 750 K    Pressure = 7600 torr

From\To           w_1          w_2          w_6          w_7         w_10         w_14         w_17         w_21         pr_1         pr_2         pr_7
w_1       1.10214e+07          ***  5.34686e+06       409675      7925.62          ***      1986.43       541.55       228381  5.02383e+06      2181.95
w_2               ***          ***          ***          ***          ***          ***          ***          ***          ***          ***          ***
w_6          0.071628          ***      7464.64      3672.14      263.879          ***      43.4138     0.297325      76.5296      3391.91      16.4045
w_7           3726.46          ***  2.58921e+09  3.00333e+09       103669          ***      20990.1      21973.5  3.80323e+06  4.10154e+08      12937.5
w_10         0.166814          ***       415547      239.988  2.60806e+07          ***  2.52274e+07     0.351261      257.438      3955.01       433189
w_14              ***          ***          ***          ***          ***          ***          ***          ***          ***          ***          ***
w_17        0.0468769          ***        76638      54.0241  2.82873e+07          ***  2.84689e+07    0.0913364      76.6857       1089.1       103739
w_21          456.853          ***  1.87211e+07  2.01829e+06      14078.3          ***      3265.43  3.56269e+07       487313  1.43799e+07      2593.35
pr_1      6.84889e-20          ***  1.72206e-15  1.14905e-16  3.66753e-18          ***   9.7456e-19  1.73278e-19    3.575e-15  1.71209e-15  1.53516e-18
pr_2      4.57294e-21          ***  2.32508e-16   3.7585e-17  1.70996e-19          ***  4.19991e-20  1.55248e-20  5.19284e-18  2.80251e-16  4.91159e-20
pr_7      7.37373e-25          ***  4.14774e-19  4.40603e-22  6.95454e-18          ***  1.48586e-18  1.03913e-24  1.73017e-21  1.82507e-20  8.87686e-18

Temperature = 750 K    Pressure = 76000 torr

From\To           w_1          w_2          w_6          w_7         w_10         w_14         w_17         w_21         pr_1         pr_2         pr_7
w_1       1.39659e+07          ***  6.12058e+06  1.41411e+06      2238.58          ***      159.255      1262.54       326164  6.10125e+06      113.066
w_2               ***          ***          ***          ***          ***          ***          ***          ***          ***          ***          ***
w_6         0.0818367          ***      9356.74      6140.03      322.458          ***      10.3439     0.371578      71.5657      2809.08      2.80236
w_7             13264          ***  4.31804e+09  5.37665e+09      39256.5          ***      1680.45        81411  1.20267e+07  1.04644e+09      624.062
w_10        0.0471184          ***       507827       88.492  3.21547e+07          ***  3.10705e+07     0.134167      42.3578      585.674       575666
w_14              ***          ***          ***          ***          ***          ***          ***          ***          ***          ***          ***
w_17       0.00375428          ***      18217.2      4.24358  3.48392e+07          ***  3.48878e+07   0.00984563      3.43537      41.2837      30306.5
w_21          1065.09          ***  2.34611e+07  7.29482e+06      5377.34          ***      352.382   5.2248e+07       923331  2.05617e+07      223.674
pr_1       9.7839e-20          ***   1.6193e-15  3.66393e-16  6.03512e-19          ***  4.37007e-20  3.28442e-19  3.58136e-15  1.56275e-15  3.19372e-20
pr_2      5.56028e-21          ***  1.94787e-16   9.6693e-17  2.53418e-20          ***  1.59439e-21  2.22339e-20  4.73989e-18  3.03697e-16  9.78265e-22
pr_7        3.821e-26          ***  7.08528e-20  2.14386e-23  9.24174e-18          ***  4.34735e-19  8.96161e-26  3.59942e-23  3.63507e-22  9.74777e-18

Temperature = 800 K

High Pressure Rate Coefficients:

From\To           w_1          w_2          w_6          w_7         w_10         w_14         w_17         w_21         pr_1         pr_2         pr_7
w_1               ***  3.44237e+07          ***          ***          ***          ***          ***          ***          ***          ***          ***
w_2       1.14502e+06          ***  5.03106e+10  5.76239e+10          ***          ***          ***  4.83728e+06  9.39637e+08  2.75483e+10          ***
w_6               ***      48582.5          ***          ***      1722.65          ***          ***          ***          ***          ***          ***
w_7               ***  2.41845e+10          ***          ***          ***          ***          ***          ***          ***          ***          ***
w_10              ***          ***  1.40218e+06          ***          ***  1.59962e+08          ***          ***          ***          ***  2.04312e+06
w_14              ***          ***          ***          ***  1.42126e+11          ***   6.7095e+10          ***          ***          ***          ***
w_17              ***          ***          ***          ***          ***  9.79559e+07          ***          ***          ***          ***          ***
w_21              ***  1.23739e+08          ***          ***          ***          ***          ***          ***          ***          ***          ***
pr_1              ***  5.32855e-15          ***          ***          ***          ***          ***          ***          ***          ***          ***
pr_2              ***  7.14823e-16          ***          ***          ***          ***          ***          ***          ***          ***          ***
pr_7              ***          ***          ***          ***  2.58403e-17          ***          ***          ***          ***          ***          ***

Temperature = 800 K    Pressure = 7.6 torr

From\To           w_1          w_2          w_6          w_7         w_10         w_14         w_17         w_21         pr_1         pr_2         pr_7
w_1            749862          ***       280918          ***      3363.28          ***          ***       1.6212      7647.79       452171      5759.99
w_2               ***          ***          ***          ***          ***          ***          ***          ***          ***          ***          ***
w_6         0.0090231          ***      5377.01          ***      85.9658          ***          ***    0.0333091      52.1868       5181.1      57.7191
w_7               ***          ***          ***          ***          ***          ***          ***          ***          ***          ***          ***
w_10        0.0501509          ***        39504          ***       109155          ***          ***     0.102078      710.238      37226.8      31713.5
w_14              ***          ***          ***          ***          ***          ***          ***          ***          ***          ***          ***
w_17              ***          ***          ***          ***          ***          ***          ***          ***          ***          ***          ***
w_21          1.37951          ***       882347          ***      5708.86          ***          ***  1.72446e+06      12046.6       814792      9567.69
pr_1      1.44259e-21          ***  3.06475e-16          ***  9.06709e-18          ***          ***  2.67061e-21  5.03449e-15  4.37525e-15  2.29144e-16
pr_2      3.90269e-22          ***  1.39222e-16          ***  2.17464e-18          ***          ***  8.26513e-22  2.00197e-17  2.07788e-16  1.69543e-17
pr_7      1.90512e-24          ***  5.94482e-19          ***  7.09701e-19          ***          ***  3.71949e-24  4.01687e-19  6.49536e-18  8.83929e-18

Temperature = 800 K    Pressure = 76 torr

From\To           w_1          w_2          w_6          w_7         w_10         w_14         w_17         w_21         pr_1         pr_2         pr_7
w_1       3.13943e+06          ***  1.53639e+06          ***      13985.2          ***      246.269      18.0476      37684.5  1.53418e+06      16925.6
w_2               ***          ***          ***          ***          ***          ***          ***          ***          ***          ***          ***
w_6         0.0493505          ***      11140.2          ***      349.298          ***      24.7941     0.166862      189.159      10360.3      216.364
w_7               ***          ***          ***          ***          ***          ***          ***          ***          ***          ***          ***
w_10         0.365109          ***       283882          ***  7.71844e+06          ***  7.04171e+06     0.661903      3639.52        99782       289433
w_14              ***          ***          ***          ***          ***          ***          ***          ***          ***          ***          ***
w_17       0.00851278          ***      26329.2          ***   9.1441e+06          ***  9.15418e+06    0.0294624     -342.281      -3734.1     -12177.4
w_21          15.3569          ***  4.41981e+06          ***      21569.2          ***      736.338  7.35849e+06      51425.2  2.84145e+06      23484.8
pr_1      7.10833e-21          ***  1.11085e-15          ***  2.62849e-17          ***  -1.9016e-18  1.14004e-20   5.0608e-15  3.69362e-15  1.63249e-16
pr_2      1.32415e-21          ***  2.78393e-16          ***  3.29741e-18          *** -9.47738e-20  2.88231e-21  1.69008e-17  3.24994e-16  1.04455e-17
pr_7      5.59671e-24          ***  2.22741e-18          ***  3.66431e-18          ***  -1.1844e-19  9.12674e-24  2.86175e-19  4.00178e-18  1.05969e-17

Temperature = 800 K    Pressure = 760 torr

From\To           w_1          w_2          w_6          w_7         w_10         w_14         w_17         w_21         pr_1         pr_2         pr_7
w_1       1.02474e+07          ***  5.25596e+06          ***      25333.1          ***      5584.48      173.582       172119  4.76626e+06      21937.5
w_2               ***          ***          ***          ***          ***          ***          ***          ***          ***          ***          ***
w_6           0.16883          ***      15500.4          ***      765.578          ***      174.977     0.574293      347.047      13918.4      293.713
w_7               ***          ***          ***          ***          ***          ***          ***          ***          ***          ***          ***
w_10         0.661474          ***       622349          ***  2.02604e+07          ***  1.88829e+07      1.14417      3014.25      54235.3       697871
w_14              ***          ***          ***          ***          ***          ***          ***          ***          ***          ***          ***
w_17         0.189511          ***       184887          ***  2.45214e+07          ***  2.49185e+07     0.336333      759.509      14636.6       196763
w_21          147.707          ***  1.52107e+07          ***      37282.7          ***      8440.59  2.55705e+07       249197  1.00397e+07        25037
pr_1      3.24663e-20          ***  2.03806e-15          ***    2.177e-17          ***  4.22589e-18  5.52444e-20  5.10295e-15   2.9288e-15  5.62821e-17
pr_2      4.11375e-21          ***  3.74001e-16          ***  1.79232e-18          ***  3.72619e-19  1.01841e-20  1.34013e-17   4.0681e-16  2.89125e-18
pr_7      7.25393e-24          ***  3.02368e-18          ***  8.83555e-18          ***  1.91905e-18  9.72987e-24   9.8662e-20  1.10767e-18  1.51524e-17

Temperature = 800 K    Pressure = 7600 torr

From\To           w_1          w_2          w_6          w_7         w_10         w_14         w_17         w_21         pr_1         pr_2         pr_7
w_1       2.27419e+07          ***  1.11732e+07          ***      24301.8          ***      5915.96      1118.18       560699  1.09668e+07      9933.72
w_2               ***          ***          ***          ***          ***          ***          ***          ***          ***          ***          ***
w_6          0.358913          ***      17042.3          ***      1244.33          ***      215.121      1.35313      413.795        15025      142.392
w_7               ***          ***          ***          ***          ***          ***          ***          ***          ***          ***          ***
w_10         0.634652          ***  1.01173e+06          ***  3.92222e+07          ***  3.69121e+07      1.24253       1154.3      15815.2  1.28135e+06
w_14              ***          ***          ***          ***          ***          ***          ***          ***          ***          ***          ***
w_17         0.200608          ***       227105          ***  4.79351e+07          ***  4.85285e+07     0.367579      386.933      4976.87       360956
w_21          951.519          ***  3.58324e+07          ***      40483.9          ***      9228.17   6.5307e+07  1.08052e+06  2.83319e+07      11455.2
pr_1      1.05763e-19          ***  2.43005e-15          ***   8.3368e-18          ***  2.15269e-18  2.39539e-19  5.12531e-15  2.60678e-15  5.65042e-18
pr_2      9.46539e-21          ***  4.03736e-16          ***  5.22647e-19          ***  1.26697e-19  2.87393e-20  1.19278e-17  4.37921e-16  2.46029e-19
pr_7      3.28471e-24          ***  1.46588e-18          ***  1.62228e-17          ***  3.52057e-18   4.4517e-24  9.90514e-21  9.42562e-20  2.13262e-17

Temperature = 800 K    Pressure = 76000 torr

From\To           w_1          w_2          w_6          w_7         w_10         w_14         w_17         w_21         pr_1         pr_2         pr_7
w_1       3.17132e+07          ***   1.3081e+07  3.01497e+06      8918.72          ***      749.351      3164.62       924206  1.46794e+07      777.958
w_2               ***          ***          ***          ***          ***          ***          ***          ***          ***          ***          ***
w_6          0.420574          ***        31568      18309.4      1603.44          ***      65.0602      1.70857      370.394      11188.6       28.914
w_7           29468.2          ***  5.60268e+09  7.33847e+09       132329          ***      7142.97       161142  2.63807e+07  1.70908e+09      4276.54
w_10         0.232927          ***   1.3038e+06      355.478  5.15227e+07          ***  4.83898e+07     0.599583      220.755      2634.09  1.82596e+06
w_14              ***          ***          ***          ***          ***          ***          ***          ***          ***          ***          ***
w_17         0.025386          ***      68528.6      24.8588  6.28407e+07          ***  6.30468e+07    0.0600555      24.7382      260.243       137308
w_21          2692.93          ***  4.52503e+07  1.39626e+07      19535.7          ***      1508.78  1.06504e+08   2.3817e+06   4.4884e+07      1394.37
pr_1      1.74447e-19          ***  2.19496e-15  4.80352e-16  1.59491e-18          ***  1.37775e-19  5.28587e-19  5.13605e-15  2.39829e-15  1.49319e-19
pr_2      1.27042e-20          ***  3.06517e-16  1.42394e-16  8.72152e-20          ***  6.63962e-21  4.57038e-20  1.09738e-17   4.7543e-16  6.13874e-21
pr_7      2.57274e-25          ***  2.97664e-19  1.36611e-22  2.31173e-17          ***  1.34111e-18  5.42045e-25  2.61755e-22  2.35182e-21  2.47591e-17

Temperature = 850 K

High Pressure Rate Coefficients:

From\To           w_1          w_2          w_6          w_7         w_10         w_14         w_17         w_21         pr_1         pr_2         pr_7
w_1               ***  7.28561e+07          ***          ***          ***          ***          ***          ***          ***          ***          ***
w_2       2.41005e+06          ***   6.6087e+10  6.95916e+10          ***          ***          ***  9.35816e+06  1.94646e+09  4.46435e+10          ***
w_6               ***       139091          ***          ***      7246.23          ***          ***          ***          ***          ***          ***
w_7               ***  3.11958e+10          ***          ***          ***          ***          ***          ***          ***          ***          ***
w_10              ***          ***  3.29646e+06          ***          ***  2.39382e+08          ***          ***          ***          ***  5.87664e+06
w_14              ***          ***          ***          ***  1.78492e+11          ***  8.51799e+10          ***          ***          ***          ***
w_17              ***          ***          ***          ***          ***  1.67884e+08          ***          ***          ***          ***          ***
w_21              ***  2.42528e+08          ***          ***          ***          ***          ***          ***          ***          ***          ***
pr_1              ***  7.46518e-15          ***          ***          ***          ***          ***          ***          ***          ***          ***
pr_2              ***  1.12264e-15          ***          ***          ***          ***          ***          ***          ***          ***          ***
pr_7              ***          ***          ***          ***  6.06732e-17          ***          ***          ***          ***          ***          ***

Temperature = 850 K    Pressure = 7.6 torr

From\To           w_1          w_2          w_6          w_7         w_10         w_14         w_17         w_21         pr_1         pr_2         pr_7
w_1       1.19726e+06          ***       374542          ***      5688.67          ***          ***          ***      16280.3       787463      13287.4
w_2               ***          ***          ***          ***          ***          ***          ***          ***          ***          ***          ***
w_6         0.0260767          ***      12932.4          ***      214.339          ***          ***          ***      142.136      12410.2      165.715
w_7               ***          ***          ***          ***          ***          ***          ***          ***          ***          ***          ***
w_10         0.108839          ***      58031.9          ***       188325          ***          ***          ***      1442.73      69535.1      59315.4
w_14              ***          ***          ***          ***          ***          ***          ***          ***          ***          ***          ***
w_17              ***          ***          ***          ***          ***          ***          ***          ***          ***          ***          ***
w_21              ***          ***          ***          ***          ***          ***          ***          ***          ***          ***          ***
pr_1      2.06547e-21          ***  2.59017e-16          ***  9.69569e-18          ***          ***          ***  6.97665e-15  6.07457e-15   3.7553e-16
pr_2      6.55053e-22          ***  1.48281e-16          ***   3.0641e-18          ***          ***          ***  3.98294e-17  3.01346e-16  3.41476e-17
pr_7      4.34646e-24          ***  7.78869e-19          ***  1.02738e-18          ***          ***          ***  9.67911e-19  1.34234e-17  1.80956e-17

Temperature = 850 K    Pressure = 76 torr

From\To           w_1          w_2          w_6          w_7         w_10         w_14         w_17         w_21         pr_1         pr_2         pr_7
w_1       5.03506e+06          ***  2.21433e+06          ***      25543.1          ***          ***      34.2653      76421.9  2.67609e+06      42637.8
w_2               ***          ***          ***          ***          ***          ***          ***          ***          ***          ***          ***
w_6          0.154171          ***        31205          ***      1039.73          ***          ***     0.515908       615.52      28748.8      800.293
w_7               ***          ***          ***          ***          ***          ***          ***          ***          ***          ***          ***
w_10         0.484295          ***       281296          ***       713429          ***          ***     0.970221       4389.6       117542       310200
w_14              ***          ***          ***          ***          ***          ***          ***          ***          ***          ***          ***
w_17              ***          ***          ***          ***          ***          ***          ***          ***          ***          ***          ***
w_21           29.379          ***  6.35186e+06          ***      43138.6          ***          ***  1.16734e+07       117707  5.09233e+06        68365
pr_1      9.69557e-21          ***  1.12166e-15          ***  2.95483e-17          ***          ***  1.74192e-20  7.00679e-15  5.38746e-15  2.93921e-16
pr_2       2.2261e-21          ***  3.43499e-16          ***  5.18801e-18          ***          ***  4.94117e-21  3.53242e-17  4.52516e-16  2.39531e-17
pr_7      1.39461e-23          ***  3.76029e-18          ***  5.38176e-18          ***          ***  2.60873e-23  7.57567e-19  9.41594e-18  2.14162e-17

Temperature = 850 K    Pressure = 760 torr

From\To           w_1          w_2          w_6          w_7         w_10         w_14         w_17         w_21         pr_1         pr_2         pr_7
w_1       1.70998e+07          ***  8.25951e+06          ***      54455.6          ***      9907.33       308.69       337328  8.37523e+06        63114
w_2               ***          ***          ***          ***          ***          ***          ***          ***          ***          ***          ***
w_6          0.575093          ***      49129.3          ***      2602.28          ***      515.926      1.85676      1327.05      43252.6      1428.98
w_7               ***          ***          ***          ***          ***          ***          ***          ***          ***          ***          ***
w_10          1.72207          ***  1.18196e+06          ***  2.79269e+07          ***  2.50227e+07      3.11709      8784.31       145620  1.56787e+06
w_14              ***          ***          ***          ***          ***          ***          ***          ***          ***          ***          ***
w_17         0.461557          ***       345361          ***  3.68212e+07          ***  3.76048e+07     0.866677      1880.88      35073.4       401316
w_21          264.681          ***  2.28565e+07          ***      84501.3          ***      15973.5  4.05542e+07       496628  1.70187e+07      81621.3
pr_1      4.27964e-20          ***  2.41827e-15          ***  3.52306e-17          ***  5.12986e-18  7.34946e-20  7.06939e-15  4.35884e-15  1.27013e-16
pr_2       6.9669e-21          ***  5.16793e-16          ***  3.82933e-18          ***  6.27154e-19  1.65135e-20  2.85798e-17  5.93354e-16  8.54436e-18
pr_7      2.06383e-23          ***  6.71179e-18          ***  1.62075e-17          ***   2.8208e-18  3.11328e-23  3.27369e-19  3.35879e-18  3.02766e-17

Temperature = 850 K    Pressure = 7600 torr

From\To           w_1          w_2          w_6          w_7         w_10         w_14         w_17         w_21         pr_1         pr_2         pr_7
w_1       4.17309e+07          ***  1.94989e+07          ***      62602.4          ***      14511.2      2057.13  1.19478e+06  2.09217e+07      36304.7
w_2               ***          ***          ***          ***          ***          ***          ***          ***          ***          ***          ***
w_6           1.35778          ***      57044.2          ***      4739.96          ***      831.691      4.64967      1714.02      48840.4      912.066
w_7               ***          ***          ***          ***          ***          ***          ***          ***          ***          ***          ***
w_10          1.98008          ***  2.15343e+06          ***  5.64248e+07          ***  5.09839e+07       3.7277      4197.97      51896.1  3.23145e+06
w_14              ***          ***          ***          ***          ***          ***          ***          ***          ***          ***          ***
w_17         0.675316          ***       556031          ***  7.50259e+07          ***  7.66178e+07      1.20394      1512.02        17799  1.01662e+06
w_21          1763.94          ***  5.72186e+07          ***       101049          ***      22198.7  1.09116e+08  2.13602e+06  4.95943e+07      42453.9
pr_1       1.5158e-19          ***  3.12342e-15          ***  1.68369e-17          ***  4.12267e-18  3.16104e-19  7.11258e-15  3.80627e-15  1.75163e-17
pr_2      1.74037e-20          ***  5.83557e-16          ***  1.36473e-18          ***  3.18211e-19  4.81221e-20  2.49567e-17  6.55939e-16  9.94853e-19
pr_7      1.18716e-23          ***  4.28388e-18          ***  3.34048e-17          ***  7.14505e-18   1.6193e-23  4.51474e-20  3.91076e-19  4.53595e-17

Temperature = 850 K    Pressure = 76000 torr

From\To           w_1          w_2          w_6          w_7         w_10         w_14         w_17         w_21         pr_1         pr_2         pr_7
w_1       6.43599e+07          ***   2.4997e+07  5.92751e+06      29596.5          ***      2838.28      6834.34  2.26436e+06  3.11275e+07      4226.86
w_2               ***          ***          ***          ***          ***          ***          ***          ***          ***          ***          ***
w_6           1.74287          ***      93946.6        47819      6533.33          ***      323.055       6.3933       1564.6      37472.7      225.829
w_7           60169.1          ***  7.03224e+09  9.73001e+09       400905          ***        26307       295630  5.36235e+07  2.64334e+09      24427.4
w_10         0.936174          ***  2.96848e+06      1257.14  7.91436e+07          ***  7.11563e+07      2.19902      950.341      9966.56  5.00659e+06
w_14              ***          ***          ***          ***          ***          ***          ***          ***          ***          ***          ***
w_17         0.131969          ***       215496      120.826  1.04712e+08          ***  1.05437e+08     0.284389      139.328      1303.95       507991
w_21          5859.95          ***  7.86731e+07  2.48261e+07      59608.1          ***      5245.65  1.95755e+08  5.33339e+06  8.68447e+07      6919.55
pr_1      2.87562e-19          ***  2.88008e-15    6.244e-16   3.8135e-18          ***  3.80311e-19  7.90576e-19  7.13124e-15  3.50641e-15  6.01098e-19
pr_2      2.59855e-20          ***   4.5709e-16  2.01813e-16   2.6275e-19          ***  2.33711e-20  8.46876e-20  2.29906e-17  7.14331e-16  3.18323e-20
pr_7      1.38251e-24          ***  1.06072e-18  7.33934e-22  5.17536e-17          ***  3.57498e-18  2.64084e-24   1.5493e-21  1.25133e-20  5.64066e-17

Temperature = 900 K

High Pressure Rate Coefficients:

From\To           w_1          w_2          w_6          w_7         w_10         w_14         w_17         w_21         pr_1         pr_2         pr_7
w_1               ***  1.41776e+08          ***          ***          ***          ***          ***          ***          ***          ***          ***
w_2       4.67615e+06          ***  8.48006e+10  8.23525e+10          ***          ***          ***  1.68461e+07  3.72441e+09  6.87195e+10          ***
w_6               ***       356083          ***          ***      26019.2          ***          ***          ***          ***          ***          ***
w_7               ***  3.91422e+10          ***          ***          ***          ***          ***          ***          ***          ***          ***
w_10              ***          ***  7.06625e+06          ***          ***  3.43172e+08          ***          ***          ***          ***  1.51224e+07
w_14              ***          ***          ***          ***  2.18623e+11          ***   1.0547e+11          ***          ***          ***          ***
w_17              ***          ***          ***          ***          ***  2.70811e+08          ***          ***          ***          ***          ***
w_21              ***  4.40781e+08          ***          ***          ***          ***          ***          ***          ***          ***          ***
pr_1              ***  1.01811e-14          ***          ***          ***          ***          ***          ***          ***          ***          ***
pr_2              ***  1.69151e-15          ***          ***          ***          ***          ***          ***          ***          ***          ***
pr_7              ***          ***          ***          ***  1.31157e-16          ***          ***          ***          ***          ***          ***

Temperature = 900 K    Pressure = 7.6 torr

From\To           w_1          w_2          w_6          w_7         w_10         w_14         w_17         w_21         pr_1         pr_2         pr_7
w_1       1.91693e+06          ***       491813          ***      9572.73          ***          ***          ***      34354.5   1.3519e+06      29347.8
w_2               ***          ***          ***          ***          ***          ***          ***          ***          ***          ***          ***
w_6         0.0681121          ***      26606.7          ***      475.522          ***          ***          ***      326.225      25414.8      390.208
w_7               ***          ***          ***          ***          ***          ***          ***          ***          ***          ***          ***
w_10         0.229337          ***      80221.9          ***       306748          ***          ***          ***      2701.73       118841       104983
w_14              ***          ***          ***          ***          ***          ***          ***          ***          ***          ***          ***
w_17              ***          ***          ***          ***          ***          ***          ***          ***          ***          ***          ***
w_21              ***          ***          ***          ***          ***          ***          ***          ***          ***          ***          ***
pr_1      3.09751e-21          ***  2.12384e-16          ***  1.03999e-17          ***          ***          ***  9.40645e-15  8.09498e-15  5.78482e-16
pr_2      1.09757e-21          ***  1.48984e-16          ***  4.11946e-18          ***          ***          ***  7.28906e-17  4.55845e-16  6.22024e-17
pr_7      9.57836e-24          ***   9.2018e-19          ***  1.46201e-18          ***          ***          ***    2.093e-18  2.49936e-17  3.43901e-17

Temperature = 900 K    Pressure = 76 torr

From\To           w_1          w_2          w_6          w_7         w_10         w_14         w_17         w_21         pr_1         pr_2         pr_7
w_1       7.86883e+06          ***  3.04418e+06          ***      44833.1          ***          ***      64.9129       151625  4.53013e+06        98004
w_2               ***          ***          ***          ***          ***          ***          ***          ***          ***          ***          ***
w_6           0.42165          ***      73677.9          ***      2509.11          ***          ***      1.39589      1643.45      67215.8      2307.68
w_7               ***          ***          ***          ***          ***          ***          ***          ***          ***          ***          ***
w_10          1.05808          ***       422674          ***  1.22034e+06          ***          ***      2.25213      9084.73       226422       562158
w_14              ***          ***          ***          ***          ***          ***          ***          ***          ***          ***          ***
w_17              ***          ***          ***          ***          ***          ***          ***          ***          ***          ***          ***
w_21          56.0314          ***   8.6956e+06          ***      79862.2          ***          ***  1.80689e+07       257986  8.86192e+06       173508
pr_1      1.36709e-20          ***  1.06992e-15          ***  3.50696e-17          ***          ***  2.69535e-20  9.43862e-15  7.45792e-15  4.82913e-16
pr_2      3.67784e-21          ***  3.94023e-16          ***  7.87074e-18          ***          ***  8.33685e-21  6.71543e-17  6.26792e-16  4.78485e-17
pr_7      3.19834e-23          ***  5.43904e-18          ***  7.85094e-18          ***          ***  6.56292e-23  1.74722e-18  1.92261e-17  4.04918e-17

Temperature = 900 K    Pressure = 760 torr

From\To           w_1          w_2          w_6          w_7         w_10         w_14         w_17         w_21         pr_1         pr_2         pr_7
w_1       2.69237e+07          ***  1.21098e+07          ***       109716          ***      13760.9      537.147       627014   1.3901e+07       161813
w_2               ***          ***          ***          ***          ***          ***          ***          ***          ***          ***          ***
w_6           1.67748          ***       132514          ***      7499.94          ***      1109.65      5.22721      4174.15       114373      5350.42
w_7               ***          ***          ***          ***          ***          ***          ***          ***          ***          ***          ***
w_10          4.11935          ***  2.03301e+06          ***  3.88196e+07          ***  3.32513e+07      7.84394      22278.7       342270  3.17067e+06
w_14              ***          ***          ***          ***          ***          ***          ***          ***          ***          ***          ***
w_17         0.847699          ***       494001          ***   5.4473e+07          ***  5.56035e+07       1.7025      2919.82      57108.2       576466
w_21          463.683          ***  3.25533e+07          ***       180302          ***      23918.1  6.17513e+07       962970  2.77962e+07       234164
pr_1       5.6533e-20          ***  2.71744e-15          ***  5.34814e-17          ***  4.28453e-18  1.00607e-19  9.52169e-15  6.22109e-15  2.51835e-16
pr_2      1.12857e-20          ***  6.70456e-16          ***  7.39844e-18          ***  7.54326e-19  2.61491e-20  5.60173e-17  8.35896e-16  2.12532e-17
pr_7       5.2786e-23          ***  1.26028e-17          ***  2.75387e-17          ***  3.05933e-18  8.85143e-23  9.11159e-19  8.53978e-18  5.58457e-17

Temperature = 900 K    Pressure = 7600 torr

From\To           w_1          w_2          w_6          w_7         w_10         w_14         w_17         w_21         pr_1         pr_2         pr_7
w_1        6.9976e+07          ***  3.10723e+07          ***       141937          ***      29869.8      3521.92   2.2927e+06  3.63239e+07       111820
w_2               ***          ***          ***          ***          ***          ***          ***          ***          ***          ***          ***
w_6           4.30481          ***       165420          ***      15133.9          ***      2517.51      13.6875      5950.61       137316       4483.8
w_7               ***          ***          ***          ***          ***          ***          ***          ***          ***          ***          ***
w_10          5.33009          ***  4.10352e+06          ***  7.92452e+07          ***  6.78309e+07      9.92972      12850.6       145315   7.1526e+06
w_14              ***          ***          ***          ***          ***          ***          ***          ***          ***          ***          ***
w_17          1.83722          ***  1.11857e+06          ***  1.11129e+08          ***  1.14631e+08      3.27293      4643.37      50586.5  2.32892e+06
w_21          3040.56          ***  8.51974e+07          ***       228253          ***      45989.8  1.70322e+08  3.91205e+06   8.0798e+07       137051
pr_1      2.06715e-19          ***  3.87394e-15          ***  3.08499e-17          ***  6.80748e-18  4.08714e-19  9.59643e-15  5.36043e-15  4.66186e-17
pr_2      2.94899e-20          ***  8.04951e-16          ***  3.14121e-18          ***  6.67808e-19  7.60103e-20  4.82676e-17  9.50078e-16  3.33041e-18
pr_7      3.64772e-23          ***  1.05614e-17          ***  6.21254e-17          ***  1.23544e-17  5.18045e-23   1.6867e-19   1.3382e-18   8.7003e-17

Temperature = 900 K    Pressure = 76000 torr

From\To           w_1          w_2          w_6          w_7         w_10         w_14         w_17         w_21         pr_1         pr_2         pr_7
w_1         1.187e+08          ***  4.33902e+07  1.09766e+07      83707.5          ***      8777.67      13067.8  4.90326e+06  5.93062e+07        18585
w_2               ***          ***          ***          ***          ***          ***          ***          ***          ***          ***          ***
w_6           6.02062          ***       252200       113117      22475.6          ***      1281.14      20.1333      5572.34       108349      1378.48
w_7            115438          ***  8.68357e+09  1.27429e+10  1.10759e+06          ***      83952.8       514592  1.03229e+08   3.9542e+09       118372
w_10          3.14358          ***  6.09499e+06      3984.79  1.17933e+08          ***   9.9691e+07      6.83096      3460.41      32383.7  1.21067e+07
w_14              ***          ***          ***          ***          ***          ***          ***          ***          ***          ***          ***
w_17         0.539481          ***       567916      491.011  1.63331e+08          ***  1.65457e+08      1.07402      625.657      5273.78  1.55212e+06
w_21          11280.1          ***  1.25332e+08   4.1949e+07       157010          ***        15089  3.30226e+08  1.06323e+07  1.52101e+08      28196.7
pr_1      4.42743e-19          ***  3.66979e-15  8.13575e-16  8.31377e-18          ***  9.18349e-19  1.11353e-18  9.62928e-15  4.91961e-15  2.10269e-18
pr_2      4.83736e-20          ***  6.49677e-16  2.80613e-16  7.02332e-19          ***  6.98277e-20  1.44026e-19  4.42983e-17  1.03974e-15   1.3861e-19
pr_7      6.06539e-24          ***  3.24708e-18  3.38029e-21  1.05152e-16          ***  8.24378e-18  1.06696e-23   7.6077e-21   5.5695e-20  1.16726e-16

Temperature = 950 K

High Pressure Rate Coefficients:

From\To           w_1          w_2          w_6          w_7         w_10         w_14         w_17         w_21         pr_1         pr_2         pr_7
w_1               ***  2.57061e+08          ***          ***          ***          ***          ***          ***          ***          ***          ***
w_2        8.4715e+06          ***  1.06624e+11  9.57991e+10          ***          ***          ***  2.85394e+07  6.66417e+09  1.01271e+11          ***
w_6               ***       829376          ***          ***      81757.2          ***          ***          ***          ***          ***          ***
w_7               ***  4.79817e+10          ***          ***          ***          ***          ***          ***          ***          ***          ***
w_10              ***          ***  1.40116e+07          ***          ***  4.74467e+08          ***          ***          ***          ***  3.54142e+07
w_14              ***          ***          ***          ***  2.62202e+11          ***  1.27858e+11          ***          ***          ***          ***
w_17              ***          ***          ***          ***          ***  4.15203e+08          ***          ***          ***          ***          ***
w_21              ***  7.51764e+08          ***          ***          ***          ***          ***          ***          ***          ***          ***
pr_1              ***  1.35652e-14          ***          ***          ***          ***          ***          ***          ***          ***          ***
pr_2              ***  2.46017e-15          ***          ***          ***          ***          ***          ***          ***          ***          ***
pr_7              ***          ***          ***          ***  2.64246e-16          ***          ***          ***          ***          ***          ***

Temperature = 950 K    Pressure = 7.6 torr

From\To           w_1          w_2          w_6          w_7         w_10         w_14         w_17         w_21         pr_1         pr_2         pr_7
w_1               ***          ***          ***          ***          ***          ***          ***          ***          ***          ***          ***
w_2               ***          ***          ***          ***          ***          ***          ***          ***          ***          ***          ***
w_6               ***          ***      48626.2          ***      960.327          ***          ***          ***      660.281      46208.3      797.776
w_7               ***          ***          ***          ***          ***          ***          ***          ***          ***          ***          ***
w_10              ***          ***       105901          ***       475846          ***          ***          ***       4712.9       187670       177566
w_14              ***          ***          ***          ***          ***          ***          ***          ***          ***          ***          ***
w_17              ***          ***          ***          ***          ***          ***          ***          ***          ***          ***          ***
w_21              ***          ***          ***          ***          ***          ***          ***          ***          ***          ***          ***
pr_1              ***          ***  1.72796e-16          ***    1.115e-17          ***          ***          ***  1.23835e-14   1.0467e-14  8.49797e-16
pr_2              ***          ***  1.44316e-16          ***   5.2993e-18          ***          ***          ***  1.24917e-16  6.95624e-16  1.05404e-16
pr_7              ***          ***  1.02177e-18          ***  2.05263e-18          ***          ***          ***  4.15264e-18  4.31588e-17  6.10233e-17

Temperature = 950 K    Pressure = 76 torr

From\To           w_1          w_2          w_6          w_7         w_10         w_14         w_17         w_21         pr_1         pr_2         pr_7
w_1        1.1961e+07          ***  3.99678e+06          ***        74859          ***          ***          ***       290901  7.39169e+06       206863
w_2               ***          ***          ***          ***          ***          ***          ***          ***          ***          ***          ***
w_6           1.02476          ***       151119          ***      5354.12          ***          ***          ***      3738.71       136506      5519.21
w_7               ***          ***          ***          ***          ***          ***          ***          ***          ***          ***          ***
w_10          2.14523          ***       589079          ***  1.94669e+06          ***          ***          ***      16967.7       392791       947848
w_14              ***          ***          ***          ***          ***          ***          ***          ***          ***          ***          ***
w_17              ***          ***          ***          ***          ***          ***          ***          ***          ***          ***          ***
w_21              ***          ***          ***          ***          ***          ***          ***          ***          ***          ***          ***
pr_1      1.95143e-20          ***   9.7842e-16          ***  4.02968e-17          ***          ***          ***  1.24168e-14  9.90271e-15  7.40561e-16
pr_2      5.91765e-21          ***  4.26334e-16          ***  1.11336e-17          ***          ***          ***  1.18182e-16  8.71741e-16  8.62423e-17
pr_7      6.78447e-23          ***  7.06389e-18          ***  1.09988e-17          ***          ***          ***  3.61884e-18  3.53127e-17  7.18768e-17

Temperature = 950 K    Pressure = 760 torr

From\To           w_1          w_2          w_6          w_7         w_10         w_14         w_17         w_21         pr_1         pr_2         pr_7
w_1       4.05788e+07          ***  1.67673e+07          ***       201999          ***      19005.1      920.226  1.12189e+06  2.20924e+07       375264
w_2               ***          ***          ***          ***          ***          ***          ***          ***          ***          ***          ***
w_6           4.29965          ***       310527          ***      18224.7          ***       2233.9      13.1391      11096.6       262813      16141.3
w_7               ***          ***          ***          ***          ***          ***          ***          ***          ***          ***          ***
w_10           8.8562          ***  3.11656e+06          ***  5.26013e+07          ***   4.3028e+07      17.7447      48711.9       695509  5.71245e+06
w_14              ***          ***          ***          ***          ***          ***          ***          ***          ***          ***          ***
w_17          1.50079          ***       689323          ***  7.73478e+07          ***  7.88561e+07      3.21826      3451.07      81278.8       734230
w_21          799.175          ***  4.44509e+07          ***       351374          ***      35539.9  9.15226e+07  1.82721e+06  4.42588e+07       598010
pr_1      7.52583e-20          ***  2.90391e-15          ***  7.45004e-17          ***   2.9462e-18  1.41199e-19  1.25167e-14  8.55487e-15  4.48913e-16
pr_2      1.76867e-20          ***  8.20806e-16          ***  1.26949e-17          ***  8.26939e-19  4.08171e-20  1.02097e-16  1.14457e-15  4.58858e-17
pr_7      1.23014e-22          ***  2.06422e-17          ***   4.2693e-17          ***   3.0583e-18   2.2582e-22  2.19367e-18  1.87884e-17  9.67746e-17

Temperature = 950 K    Pressure = 7600 torr

From\To           w_1          w_2          w_6          w_7         w_10         w_14         w_17         w_21         pr_1         pr_2         pr_7
w_1        1.0948e+08          ***  4.60657e+07          ***       288913          ***      55233.1      5754.68  4.06948e+06  5.86945e+07       300823
w_2               ***          ***          ***          ***          ***          ***          ***          ***          ***          ***          ***
w_6           11.8151          ***       423694          ***      41210.8          ***       6457.8      35.5836      17730.6       340681      17566.6
w_7               ***          ***          ***          ***          ***          ***          ***          ***          ***          ***          ***
w_10          12.6689          ***  7.04971e+06          ***  1.08736e+08          ***  8.72293e+07      23.8349      33708.2       351998  1.40712e+07
w_14              ***          ***          ***          ***          ***          ***          ***          ***          ***          ***          ***
w_17           4.3523          ***  1.98696e+06          ***  1.56819e+08          ***  1.63585e+08      7.90258      11985.6       122019  4.64456e+06
w_21          4998.55          ***  1.20294e+08          ***       472054          ***      87251.3  2.53136e+08  6.80371e+06   1.2508e+08       393902
pr_1      2.72988e-19          ***     4.64e-15          ***  5.15573e-17          ***  1.02037e-17  5.25763e-19  1.26335e-14  7.33488e-15  1.08576e-16
pr_2      4.69895e-20          ***    1.064e-15          ***   6.4253e-18          ***  1.23974e-18  1.15353e-19  8.75369e-17  1.33193e-15  9.46733e-18
pr_7      9.86106e-23          ***  2.24648e-17          ***   1.0517e-16          ***  1.93235e-17  1.48741e-22   5.3057e-19  3.87649e-18  1.53153e-16

Temperature = 950 K    Pressure = 76000 torr

From\To           w_1          w_2          w_6          w_7         w_10         w_14         w_17         w_21         pr_1         pr_2         pr_7
w_1       2.01821e+08          ***  6.96507e+07  1.89097e+07       205834          ***        22945      22701.5  9.56862e+06  1.03372e+08      67811.5
w_2               ***          ***          ***          ***          ***          ***          ***          ***          ***          ***          ***
w_6           17.8927          ***       615716       241953        66707          ***      4246.65      55.2206        17239       278721      6776.64
w_7            205647          ***   1.0393e+10  1.62226e+10  2.73753e+06          ***       232358       840599  1.85828e+08   5.6393e+09       481929
w_10          9.02615          ***   1.1413e+07      11138.2  1.71561e+08          ***  1.33842e+08      18.4574      10851.2      91813.9   2.6192e+07
w_14              ***          ***          ***          ***          ***          ***          ***          ***          ***          ***          ***
w_17          1.80707          ***  1.30342e+06      1679.43  2.40634e+08          ***  2.46019e+08      3.38747      2320.17      17821.5  4.05996e+06
w_21          19713.4          ***  1.86788e+08  6.66004e+07       365505          ***      37364.8  5.19478e+08  1.93122e+07  2.46258e+08      97271.5
pr_1      6.43247e-19          ***  4.57044e-15   1.0397e-15  1.66163e-17          ***  1.97783e-18  1.49762e-18  1.26904e-14  6.68955e-15   6.4591e-18
pr_2      8.32527e-20          ***  8.91909e-16  3.76548e-16  1.68302e-18          ***  1.81696e-19  2.29008e-19  7.98353e-17  1.46655e-15  5.15612e-19
pr_7       2.2246e-23          ***   8.6667e-18  1.32004e-20  1.95757e-16          ***  1.69107e-17   3.6797e-23  3.15632e-20  2.11122e-19   2.2167e-16

Temperature = 1000 K

High Pressure Rate Coefficients:

From\To           w_1          w_2          w_6          w_7         w_10         w_14         w_17         w_21         pr_1         pr_2         pr_7
w_1               ***  4.38922e+08          ***          ***          ***          ***          ***          ***          ***          ***          ***
w_2       1.44774e+07          ***  1.31705e+11  1.09832e+11          ***          ***          ***  4.59158e+07  1.12618e+10  1.43793e+11          ***
w_6               ***  1.78209e+06          ***          ***       229322          ***          ***          ***          ***          ***          ***
w_7               ***  5.76637e+10          ***          ***          ***          ***          ***          ***          ***          ***          ***
w_10              ***          ***  2.59996e+07          ***          ***  6.36092e+08          ***          ***          ***          ***  7.65175e+07
w_14              ***          ***          ***          ***  3.08902e+11          ***  1.52218e+11          ***          ***          ***          ***
w_17              ***          ***          ***          ***          ***  6.09794e+08          ***          ***          ***          ***          ***
w_21              ***  1.21477e+09          ***          ***          ***          ***          ***          ***          ***          ***          ***
pr_1              ***  1.77093e-14          ***          ***          ***          ***          ***          ***          ***          ***          ***
pr_2              ***  3.47108e-15          ***          ***          ***          ***          ***          ***          ***          ***          ***
pr_7              ***          ***          ***          ***  5.01136e-16          ***          ***          ***          ***          ***          ***

Temperature = 1000 K    Pressure = 7.6 torr

From\To           w_1          w_2          w_6          w_7         w_10         w_14         w_17         w_21         pr_1         pr_2         pr_7
w_1               ***          ***          ***          ***          ***          ***          ***          ***          ***          ***          ***
w_2               ***          ***          ***          ***          ***          ***          ***          ***          ***          ***          ***
w_6               ***          ***      81527.4          ***      1840.87          ***          ***          ***      1224.82      76991.4      1471.32
w_7               ***          ***          ***          ***          ***          ***          ***          ***          ***          ***          ***
w_10              ***          ***       138359          ***       724056          ***          ***          ***      7895.77       282576       295232
w_14              ***          ***          ***          ***          ***          ***          ***          ***          ***          ***          ***
w_17              ***          ***          ***          ***          ***          ***          ***          ***          ***          ***          ***
w_21              ***          ***          ***          ***          ***          ***          ***          ***          ***          ***          ***
pr_1              ***          ***  1.42356e-16          ***  1.21575e-17          ***          ***          ***  1.59665e-14  1.31879e-14   1.1962e-15
pr_2              ***          ***   1.3736e-16          ***  6.67982e-18          ***          ***          ***  2.02446e-16  1.05694e-15  1.67313e-16
pr_7              ***          ***  1.09523e-18          ***  2.90402e-18          ***          ***          ***  7.64276e-18   6.9638e-17     1.03e-16

Temperature = 1000 K    Pressure = 76 torr

From\To           w_1          w_2          w_6          w_7         w_10         w_14         w_17         w_21         pr_1         pr_2         pr_7
w_1       1.79634e+07          ***  5.12503e+06          ***       121097          ***          ***          ***       544248  1.17699e+07       408713
w_2               ***          ***          ***          ***          ***          ***          ***          ***          ***          ***          ***
w_6           2.28594          ***       277081          ***      10505.4          ***          ***          ***       7499.2       247712      11366.6
w_7               ***          ***          ***          ***          ***          ***          ***          ***          ***          ***          ***
w_10          4.14713          ***       786867          ***  2.97984e+06          ***          ***          ***      29458.9       631640   1.5319e+06
w_14              ***          ***          ***          ***          ***          ***          ***          ***          ***          ***          ***
w_17              ***          ***          ***          ***          ***          ***          ***          ***          ***          ***          ***
w_21              ***          ***          ***          ***          ***          ***          ***          ***          ***          ***          ***
pr_1      2.82293e-20          ***  8.71557e-16          ***  4.56071e-17          ***          ***          ***  1.60019e-14  1.26817e-14  1.07156e-15
pr_2      9.37146e-21          ***   4.4193e-16          ***  1.50127e-17          ***          ***          ***  1.94674e-16  1.23043e-15  1.42463e-16
pr_7      1.35537e-22          ***  8.45051e-18          ***  1.51502e-17          ***          ***          ***   6.8464e-18  5.92952e-17  1.21774e-16

Temperature = 1000 K    Pressure = 760 torr

From\To           w_1          w_2          w_6          w_7         w_10         w_14         w_17         w_21         pr_1         pr_2         pr_7
w_1       5.94783e+07          ***  2.22619e+07          ***       358809          ***      18212.2      1566.09  1.95666e+06  3.40845e+07       796647
w_2               ***          ***          ***          ***          ***          ***          ***          ***          ***          ***          ***
w_6           9.94151          ***       644419          ***        40051          ***      3372.98      30.1139      25550.5       534906      40498.3
w_7               ***          ***          ***          ***          ***          ***          ***          ***          ***          ***          ***
w_10          18.1152          ***  4.52955e+06          ***   7.1831e+07          ***  5.61286e+07      38.0002        97786   1.2993e+06  9.77575e+06
w_14              ***          ***          ***          ***          ***          ***          ***          ***          ***          ***          ***
w_17          1.79657          ***       748114          ***    1.094e+08          ***  1.10569e+08      4.21105     -2056.74      44070.9       378859
w_21           1367.5          ***  5.87832e+07          ***       656932          ***      37591.3   1.3344e+08   3.3942e+06  6.91933e+07  1.37313e+06
pr_1      1.01489e-19          ***   2.9695e-15          ***  1.00417e-16          *** -1.06844e-18  2.01745e-19  1.61124e-14  1.13374e-14  7.31843e-16
pr_2      2.71387e-20          ***  9.54317e-16          ***  2.04823e-17          ***  3.59435e-19  6.31337e-20  1.74039e-16  1.54763e-15   8.7837e-17
pr_7      2.64009e-22          ***   3.0074e-17          ***  6.41403e-17          ***  1.28501e-18  5.21466e-22   4.6759e-18   3.6559e-17  1.59804e-16

Temperature = 1000 K    Pressure = 7600 torr

From\To           w_1          w_2          w_6          w_7         w_10         w_14         w_17         w_21         pr_1         pr_2         pr_7
w_1        1.6276e+08          ***  6.45721e+07          ***       544680          ***      90992.1      9139.33  6.83372e+06  8.99844e+07       724637
w_2               ***          ***          ***          ***          ***          ***          ***          ***          ***          ***          ***
w_6           28.8447          ***       973003          ***      98829.1          ***      13866.1      83.6077      46201.3       757559      56435.5
w_7               ***          ***          ***          ***          ***          ***          ***          ***          ***          ***          ***
w_10          27.5023          ***  1.11812e+07          ***  1.47454e+08          ***  1.10112e+08      52.8245      78224.4       759068  2.53235e+07
w_14              ***          ***          ***          ***          ***          ***          ***          ***          ***          ***          ***
w_17          8.94878          ***  3.06049e+06          ***  2.14646e+08          ***   2.2597e+08      16.7074      25885.1       247862  7.98975e+06
w_21           7982.5          ***  1.63046e+08          ***       913554          ***       148717  3.63363e+08  1.14298e+07  1.86798e+08  1.01872e+06
pr_1      3.54452e-19          ***  5.36955e-15          ***  8.03371e-17          ***  1.36494e-17  6.79365e-19  1.62782e-14  9.75524e-15  2.24802e-16
pr_2      7.16471e-20          ***  1.35155e-15          ***   1.1967e-17          ***  2.00634e-18  1.70439e-19  1.49751e-16  1.82618e-15  2.32857e-17
pr_7      2.40142e-22          ***   4.1908e-17          ***  1.66166e-16          ***  2.69202e-17  3.86865e-22   1.4363e-18   9.6918e-18  2.51708e-16

Temperature = 1000 K    Pressure = 76000 torr

From\To           w_1          w_2          w_6          w_7         w_10         w_14         w_17         w_21         pr_1         pr_2         pr_7
w_1       3.20566e+08          ***   1.0839e+08   1.9916e+07       451677          ***      51606.5      37055.6  1.72241e+07  1.69712e+08       210735
w_2               ***          ***          ***          ***          ***          ***          ***          ***          ***          ***          ***
w_6            48.238          ***  1.33544e+06       318362       174320          ***      11824.5      140.434      48555.1       680007      27436.7
w_7            431888          ***  1.52162e+10  2.05223e+10  7.66355e+06          ***       698691  1.63681e+06  3.96423e+08  9.71598e+09  2.09536e+06
w_10          22.8117          ***  1.97261e+07      17704.9  2.44924e+08          ***  1.73452e+08      44.8581      29928.2       232940  5.14605e+07
w_14              ***          ***          ***          ***          ***          ***          ***          ***          ***          ***          ***
w_17          5.07592          ***  2.60292e+06      2997.78  3.38152e+08          ***  3.49971e+08      9.16664      7214.67      51226.6  9.15307e+06
w_21          32330.1          ***  2.75355e+08  6.65471e+07       774894          ***      81346.6  7.72808e+08  3.28969e+07  3.81982e+08       292942
pr_1      8.90676e-19          ***  5.56085e-15  1.07458e-15  3.06864e-17          ***  3.80059e-18  1.94566e-18  1.63733e-14  8.82464e-15  1.75706e-17
pr_2      1.34111e-19          ***  1.18227e-15  4.04297e-16   3.6536e-18          ***  4.12796e-19  3.44891e-19  1.35465e-16  2.02543e-15  1.65721e-18
pr_7      6.97446e-23          ***  2.03703e-17  3.62117e-20  3.37665e-16          ***  3.08718e-17  1.10917e-22  1.12262e-19  6.89754e-19   3.9008e-16

______________________________________________________________________________________

High Pressure Rate Coefficients (Temperature-Species Rate Tables):

   T(K)     w_1->w_1     w_1->w_2     w_1->w_6     w_1->w_7    w_1->w_10    w_1->w_14    w_1->w_17    w_1->w_21    w_1->pr_1    w_1->pr_2    w_1->pr_7
    300          ***    0.0200635          ***          ***          ***          ***          ***          ***          ***          ***          ***
    350          ***      2.52898          ***          ***          ***          ***          ***          ***          ***          ***          ***
    400          ***      96.5491          ***          ***          ***          ***          ***          ***          ***          ***          ***
    450          ***      1651.34          ***          ***          ***          ***          ***          ***          ***          ***          ***
    500          ***      16048.2          ***          ***          ***          ***          ***          ***          ***          ***          ***
    550          ***       103221          ***          ***          ***          ***          ***          ***          ***          ***          ***
    600          ***       486753          ***          ***          ***          ***          ***          ***          ***          ***          ***
    650          ***  1.80706e+06          ***          ***          ***          ***          ***          ***          ***          ***          ***
    700          ***   5.5581e+06          ***          ***          ***          ***          ***          ***          ***          ***          ***
    750          ***  1.47052e+07          ***          ***          ***          ***          ***          ***          ***          ***          ***
    800          ***  3.44237e+07          ***          ***          ***          ***          ***          ***          ***          ***          ***
    850          ***  7.28561e+07          ***          ***          ***          ***          ***          ***          ***          ***          ***
    900          ***  1.41776e+08          ***          ***          ***          ***          ***          ***          ***          ***          ***
    950          ***  2.57061e+08          ***          ***          ***          ***          ***          ***          ***          ***          ***
   1000          ***  4.38922e+08          ***          ***          ***          ***          ***          ***          ***          ***          ***

   T(K)     w_2->w_1     w_2->w_2     w_2->w_6     w_2->w_7    w_2->w_10    w_2->w_14    w_2->w_17    w_2->w_21    w_2->pr_1    w_2->pr_2    w_2->pr_7
    300   0.00107305          ***  1.96999e+08  3.07511e+08          ***          ***          ***    0.0493866      1.95738      64887.3          ***
    350     0.120006          ***  5.16305e+08  1.00261e+09          ***          ***          ***      3.20089       172.23  1.14412e+06          ***
    400      4.17663          ***  1.18575e+09   2.4472e+09          ***          ***          ***      73.9809      5099.46   1.0138e+07          ***
    450      66.5195          ***  2.42056e+09  4.91357e+09          ***          ***          ***      856.917      72609.2  5.64508e+07          ***
    500      612.003          ***  4.47789e+09  8.59673e+09          ***          ***          ***      6110.59       616733  2.26211e+08          ***
    550      3774.86          ***  7.64263e+09  1.36021e+10          ***          ***          ***      30597.3  3.58745e+06  7.11812e+08          ***
    600      17243.3          ***  1.22121e+10  1.99554e+10          ***          ***          ***       117474  1.56782e+07   1.8652e+09          ***
    650      62502.7          ***  1.84839e+10  2.76216e+10          ***          ***          ***       367590  5.49137e+07  4.24045e+09          ***
    700       188878          ***  2.67468e+10  3.65244e+10          ***          ***          ***       979293  1.61476e+08  8.61517e+09          ***
    750       493416          ***  3.72724e+10  4.65628e+10          ***          ***          ***  2.29355e+06  4.12532e+08  1.59871e+10          ***
    800  1.14502e+06          ***  5.03106e+10  5.76239e+10          ***          ***          ***  4.83728e+06  9.39637e+08  2.75483e+10          ***
    850  2.41005e+06          ***   6.6087e+10  6.95916e+10          ***          ***          ***  9.35816e+06  1.94646e+09  4.46435e+10          ***
    900  4.67615e+06          ***  8.48006e+10  8.23525e+10          ***          ***          ***  1.68461e+07  3.72441e+09  6.87195e+10          ***
    950   8.4715e+06          ***  1.06624e+11  9.57991e+10          ***          ***          ***  2.85394e+07  6.66417e+09  1.01271e+11          ***
   1000  1.44774e+07          ***  1.31705e+11  1.09832e+11          ***          ***          ***  4.59158e+07  1.12618e+10  1.43793e+11          ***

   T(K)     w_6->w_1     w_6->w_2     w_6->w_6     w_6->w_7    w_6->w_10    w_6->w_14    w_6->w_17    w_6->w_21    w_6->pr_1    w_6->pr_2    w_6->pr_7
    300          ***  2.88928e-08          ***          ***  6.41561e-15          ***          ***          ***          ***          ***          ***
    350          ***  1.40091e-05          ***          ***  5.68555e-11          ***          ***          ***          ***          ***          ***
    400          ***    0.0015938          ***          ***  5.33915e-08          ***          ***          ***          ***          ***          ***
    450          ***    0.0669972          ***          ***   1.1165e-05          ***          ***          ***          ***          ***          ***
    500          ***      1.38148          ***          ***  0.000812695          ***          ***          ***          ***          ***          ***
    550          ***      16.8297          ***          ***    0.0273837          ***          ***          ***          ***          ***          ***
    600          ***        137.5          ***          ***      0.51685          ***          ***          ***          ***          ***          ***
    650          ***      823.759          ***          ***      6.23832          ***          ***          ***          ***          ***          ***
    700          ***      3860.53          ***          ***      52.9439          ***          ***          ***          ***          ***          ***
    750          ***      14846.8          ***          ***      338.786          ***          ***          ***          ***          ***          ***
    800          ***      48582.5          ***          ***      1722.65          ***          ***          ***          ***          ***          ***
    850          ***       139091          ***          ***      7246.23          ***          ***          ***          ***          ***          ***
    900          ***       356083          ***          ***      26019.2          ***          ***          ***          ***          ***          ***
    950          ***       829376          ***          ***      81757.2          ***          ***          ***          ***          ***          ***
   1000          ***  1.78209e+06          ***          ***       229322          ***          ***          ***          ***          ***          ***

   T(K)     w_7->w_1     w_7->w_2     w_7->w_6     w_7->w_7    w_7->w_10    w_7->w_14    w_7->w_17    w_7->w_21    w_7->pr_1    w_7->pr_2    w_7->pr_7
    300          ***  2.13972e+07          ***          ***          ***          ***          ***          ***          ***          ***          ***
    350          ***  1.03637e+08          ***          ***          ***          ***          ***          ***          ***          ***          ***
    400          ***   3.4243e+08          ***          ***          ***          ***          ***          ***          ***          ***          ***
    450          ***  8.73347e+08          ***          ***          ***          ***          ***          ***          ***          ***          ***
    500          ***  1.85444e+09          ***          ***          ***          ***          ***          ***          ***          ***          ***
    550          ***  3.44266e+09          ***          ***          ***          ***          ***          ***          ***          ***          ***
    600          ***   5.7752e+09          ***          ***          ***          ***          ***          ***          ***          ***          ***
    650          ***  8.95879e+09          ***          ***          ***          ***          ***          ***          ***          ***          ***
    700          ***  1.30662e+10          ***          ***          ***          ***          ***          ***          ***          ***          ***
    750          ***  1.81375e+10          ***          ***          ***          ***          ***          ***          ***          ***          ***
    800          ***  2.41845e+10          ***          ***          ***          ***          ***          ***          ***          ***          ***
    850          ***  3.11958e+10          ***          ***          ***          ***          ***          ***          ***          ***          ***
    900          ***  3.91422e+10          ***          ***          ***          ***          ***          ***          ***          ***          ***
    950          ***  4.79817e+10          ***          ***          ***          ***          ***          ***          ***          ***          ***
   1000          ***  5.76637e+10          ***          ***          ***          ***          ***          ***          ***          ***          ***

   T(K)    w_10->w_1    w_10->w_2    w_10->w_6    w_10->w_7   w_10->w_10   w_10->w_14   w_10->w_17   w_10->w_21   w_10->pr_1   w_10->pr_2   w_10->pr_7
    300          ***          ***  7.94808e-05          ***          ***      2433.77          ***          ***          ***          ***  1.12259e-06
    350          ***          ***    0.0164208          ***          ***      29879.8          ***          ***          ***          ***   0.00058443
    400          ***          ***     0.909585          ***          ***       197521          ***          ***          ***          ***    0.0676645
    450          ***          ***      20.9073          ***          ***       862554          ***          ***          ***          ***       2.8406
    500          ***          ***      259.264          ***          ***   2.8159e+06          ***          ***          ***          ***      58.2236
    550          ***          ***      2050.39          ***          ***  7.43809e+06          ***          ***          ***          ***      705.424
    600          ***          ***      11563.6          ***          ***  1.67603e+07          ***          ***          ***          ***      5744.25
    650          ***          ***      50251.7          ***          ***  3.34195e+07          ***          ***          ***          ***      34380.8
    700          ***          ***       177858          ***          ***  6.05319e+07          ***          ***          ***          ***       161298
    750          ***          ***       533990          ***          ***  1.01525e+08          ***          ***          ***          ***       621981
    800          ***          ***  1.40218e+06          ***          ***  1.59962e+08          ***          ***          ***          ***  2.04312e+06
    850          ***          ***  3.29646e+06          ***          ***  2.39382e+08          ***          ***          ***          ***  5.87664e+06
    900          ***          ***  7.06625e+06          ***          ***  3.43172e+08          ***          ***          ***          ***  1.51224e+07
    950          ***          ***  1.40116e+07          ***          ***  4.74467e+08          ***          ***          ***          ***  3.54142e+07
   1000          ***          ***  2.59996e+07          ***          ***  6.36092e+08          ***          ***          ***          ***  7.65175e+07

   T(K)    w_14->w_1    w_14->w_2    w_14->w_6    w_14->w_7   w_14->w_10   w_14->w_14   w_14->w_17   w_14->w_21   w_14->pr_1   w_14->pr_2   w_14->pr_7
    300          ***          ***          ***          ***  2.36006e+08          ***  1.20606e+08          ***          ***          ***          ***
    350          ***          ***          ***          ***   1.0076e+09          ***  4.85958e+08          ***          ***          ***          ***
    400          ***          ***          ***          ***  3.01127e+09          ***  1.40317e+09          ***          ***          ***          ***
    450          ***          ***          ***          ***  7.07466e+09          ***  3.23613e+09          ***          ***          ***          ***
    500          ***          ***          ***          ***  1.40275e+10          ***  6.36643e+09          ***          ***          ***          ***
    550          ***          ***          ***          ***  2.45724e+10          ***  1.11439e+10          ***          ***          ***          ***
    600          ***          ***          ***          ***  3.92169e+10          ***  1.78549e+10          ***          ***          ***          ***
    650          ***          ***          ***          ***  5.82592e+10          ***  2.67086e+10          ***          ***          ***          ***
    700          ***          ***          ***          ***  8.18081e+10          ***  3.78363e+10          ***          ***          ***          ***
    750          ***          ***          ***          ***  1.09817e+11          ***  5.12982e+10          ***          ***          ***          ***
    800          ***          ***          ***          ***  1.42126e+11          ***   6.7095e+10          ***          ***          ***          ***
    850          ***          ***          ***          ***  1.78492e+11          ***  8.51799e+10          ***          ***          ***          ***
    900          ***          ***          ***          ***  2.18623e+11          ***   1.0547e+11          ***          ***          ***          ***
    950          ***          ***          ***          ***  2.62202e+11          ***  1.27858e+11          ***          ***          ***          ***
   1000          ***          ***          ***          ***  3.08902e+11          ***  1.52218e+11          ***          ***          ***          ***

   T(K)    w_17->w_1    w_17->w_2    w_17->w_6    w_17->w_7   w_17->w_10   w_17->w_14   w_17->w_17   w_17->w_21   w_17->pr_1   w_17->pr_2   w_17->pr_7
    300          ***          ***          ***          ***          ***       17.291          ***          ***          ***          ***          ***
    350          ***          ***          ***          ***          ***      614.657          ***          ***          ***          ***          ***
    400          ***          ***          ***          ***          ***      8968.62          ***          ***          ***          ***          ***
    450          ***          ***          ***          ***          ***      71960.4          ***          ***          ***          ***          ***
    500          ***          ***          ***          ***          ***       379172          ***          ***          ***          ***          ***
    550          ***          ***          ***          ***          ***  1.47064e+06          ***          ***          ***          ***          ***
    600          ***          ***          ***          ***          ***  4.53309e+06          ***          ***          ***          ***          ***
    650          ***          ***          ***          ***          ***  1.17129e+07          ***          ***          ***          ***          ***
    700          ***          ***          ***          ***          ***  2.63579e+07          ***          ***          ***          ***          ***
    750          ***          ***          ***          ***          ***  5.31279e+07          ***          ***          ***          ***          ***
    800          ***          ***          ***          ***          ***  9.79559e+07          ***          ***          ***          ***          ***
    850          ***          ***          ***          ***          ***  1.67884e+08          ***          ***          ***          ***          ***
    900          ***          ***          ***          ***          ***  2.70811e+08          ***          ***          ***          ***          ***
    950          ***          ***          ***          ***          ***  4.15203e+08          ***          ***          ***          ***          ***
   1000          ***          ***          ***          ***          ***  6.09794e+08          ***          ***          ***          ***          ***

   T(K)    w_21->w_1    w_21->w_2    w_21->w_6    w_21->w_7   w_21->w_10   w_21->w_14   w_21->w_17   w_21->w_21   w_21->pr_1   w_21->pr_2   w_21->pr_7
    300          ***     0.617546          ***          ***          ***          ***          ***          ***          ***          ***          ***
    350          ***      47.8647          ***          ***          ***          ***          ***          ***          ***          ***          ***
    400          ***      1266.85          ***          ***          ***          ***          ***          ***          ***          ***          ***
    450          ***      16278.2          ***          ***          ***          ***          ***          ***          ***          ***          ***
    500          ***       125754          ***          ***          ***          ***          ***          ***          ***          ***          ***
    550          ***       670044          ***          ***          ***          ***          ***          ***          ***          ***          ***
    600          ***  2.70004e+06          ***          ***          ***          ***          ***          ***          ***          ***          ***
    650          ***  8.77332e+06          ***          ***          ***          ***          ***          ***          ***          ***          ***
    700          ***  2.40681e+07          ***          ***          ***          ***          ***          ***          ***          ***          ***
    750          ***  5.76607e+07          ***          ***          ***          ***          ***          ***          ***          ***          ***
    800          ***  1.23739e+08          ***          ***          ***          ***          ***          ***          ***          ***          ***
    850          ***  2.42528e+08          ***          ***          ***          ***          ***          ***          ***          ***          ***
    900          ***  4.40781e+08          ***          ***          ***          ***          ***          ***          ***          ***          ***
    950          ***  7.51764e+08          ***          ***          ***          ***          ***          ***          ***          ***          ***
   1000          ***  1.21477e+09          ***          ***          ***          ***          ***          ***          ***          ***          ***

   T(K)    pr_1->w_1    pr_1->w_2    pr_1->w_6    pr_1->w_7   pr_1->w_10   pr_1->w_14   pr_1->w_17   pr_1->w_21   pr_1->pr_1   pr_1->pr_2   pr_1->pr_7
    300          ***  4.80426e-18          ***          ***          ***          ***          ***          ***          ***          ***          ***
    350          ***  1.85698e-17          ***          ***          ***          ***          ***          ***          ***          ***          ***
    400          ***  5.46122e-17          ***          ***          ***          ***          ***          ***          ***          ***          ***
    450          ***  1.32933e-16          ***          ***          ***          ***          ***          ***          ***          ***          ***
    500          ***  2.81968e-16          ***          ***          ***          ***          ***          ***          ***          ***          ***
    550          ***  5.38957e-16          ***          ***          ***          ***          ***          ***          ***          ***          ***
    600          ***  9.49857e-16          ***          ***          ***          ***          ***          ***          ***          ***          ***
    650          ***  1.56893e-15          ***          ***          ***          ***          ***          ***          ***          ***          ***
    700          ***  2.45813e-15          ***          ***          ***          ***          ***          ***          ***          ***          ***
    750          ***  3.68632e-15          ***          ***          ***          ***          ***          ***          ***          ***          ***
    800          ***  5.32855e-15          ***          ***          ***          ***          ***          ***          ***          ***          ***
    850          ***  7.46518e-15          ***          ***          ***          ***          ***          ***          ***          ***          ***
    900          ***  1.01811e-14          ***          ***          ***          ***          ***          ***          ***          ***          ***
    950          ***  1.35652e-14          ***          ***          ***          ***          ***          ***          ***          ***          ***
   1000          ***  1.77093e-14          ***          ***          ***          ***          ***          ***          ***          ***          ***

   T(K)    pr_2->w_1    pr_2->w_2    pr_2->w_6    pr_2->w_7   pr_2->w_10   pr_2->w_14   pr_2->w_17   pr_2->w_21   pr_2->pr_1   pr_2->pr_2   pr_2->pr_7
    300          ***  1.21934e-20          ***          ***          ***          ***          ***          ***          ***          ***          ***
    350          ***  1.28522e-19          ***          ***          ***          ***          ***          ***          ***          ***          ***
    400          ***  7.78429e-19          ***          ***          ***          ***          ***          ***          ***          ***          ***
    450          ***  3.25327e-18          ***          ***          ***          ***          ***          ***          ***          ***          ***
    500          ***  1.04708e-17          ***          ***          ***          ***          ***          ***          ***          ***          ***
    550          ***  2.78333e-17          ***          ***          ***          ***          ***          ***          ***          ***          ***
    600          ***  6.40231e-17          ***          ***          ***          ***          ***          ***          ***          ***          ***
    650          ***   1.3163e-16          ***          ***          ***          ***          ***          ***          ***          ***          ***
    700          ***  2.47571e-16          ***          ***          ***          ***          ***          ***          ***          ***          ***
    750          ***  4.33295e-16          ***          ***          ***          ***          ***          ***          ***          ***          ***
    800          ***  7.14823e-16          ***          ***          ***          ***          ***          ***          ***          ***          ***
    850          ***  1.12264e-15          ***          ***          ***          ***          ***          ***          ***          ***          ***
    900          ***  1.69151e-15          ***          ***          ***          ***          ***          ***          ***          ***          ***
    950          ***  2.46017e-15          ***          ***          ***          ***          ***          ***          ***          ***          ***
   1000          ***  3.47108e-15          ***          ***          ***          ***          ***          ***          ***          ***          ***

   T(K)    pr_7->w_1    pr_7->w_2    pr_7->w_6    pr_7->w_7   pr_7->w_10   pr_7->w_14   pr_7->w_17   pr_7->w_21   pr_7->pr_1   pr_7->pr_2   pr_7->pr_7
    300          ***          ***          ***          ***  1.52995e-26          ***          ***          ***          ***          ***          ***
    350          ***          ***          ***          ***  1.46034e-24          ***          ***          ***          ***          ***          ***
    400          ***          ***          ***          ***  4.83899e-23          ***          ***          ***          ***          ***          ***
    450          ***          ***          ***          ***  7.82191e-22          ***          ***          ***          ***          ***          ***
    500          ***          ***          ***          ***  7.59404e-21          ***          ***          ***          ***          ***          ***
    550          ***          ***          ***          ***  5.06355e-20          ***          ***          ***          ***          ***          ***
    600          ***          ***          ***          ***  2.53788e-19          ***          ***          ***          ***          ***          ***
    650          ***          ***          ***          ***  1.01841e-18          ***          ***          ***          ***          ***          ***
    700          ***          ***          ***          ***  3.42418e-18          ***          ***          ***          ***          ***          ***
    750          ***          ***          ***          ***   9.9769e-18          ***          ***          ***          ***          ***          ***
    800          ***          ***          ***          ***  2.58403e-17          ***          ***          ***          ***          ***          ***
    850          ***          ***          ***          ***  6.06732e-17          ***          ***          ***          ***          ***          ***
    900          ***          ***          ***          ***  1.31157e-16          ***          ***          ***          ***          ***          ***
    950          ***          ***          ***          ***  2.64246e-16          ***          ***          ***          ***          ***          ***
   1000          ***          ***          ***          ***  5.01136e-16          ***          ***          ***          ***          ***          ***

Capture/Escape Rate Coefficients:

   T(K)          w_1          w_2          w_6          w_7         w_10         w_14         w_17         w_21         pr_1         pr_2         pr_7
    300    0.0200635  5.04575e+08  2.88928e-08  2.13972e+07      2433.77  3.56612e+08       17.291     0.617546  4.80426e-18  1.21934e-20  1.52995e-26
    350      2.52898  1.52006e+09  1.40091e-05  1.03637e+08      29879.8  1.49355e+09      614.657      47.8647  1.85698e-17  1.28522e-19  1.46034e-24
    400      96.5491  3.64309e+09   0.00159385   3.4243e+08       197522  4.41444e+09      8968.62      1266.85  5.46122e-17  7.78429e-19  4.83899e-23
    450      1651.34  7.39065e+09    0.0670083  8.73347e+08       862578  1.03108e+10      71960.4      16278.2  1.32933e-16  3.25327e-18  7.82191e-22
    500      16048.2  1.33015e+10      1.38229  1.85444e+09  2.81622e+06  2.03939e+10       379172       125754  2.81968e-16  1.04708e-17  7.59404e-21
    550       103221  2.19602e+10      16.8571  3.44266e+09  7.44085e+06  3.57162e+10  1.47064e+06       670044  5.38957e-16  2.78333e-17  5.06355e-20
    600       486753  3.40485e+10      138.016   5.7752e+09  1.67777e+07  5.70717e+10  4.53309e+06  2.70004e+06  9.49857e-16  6.40231e-17  2.53788e-19
    650  1.80706e+06  5.04013e+10      829.998  8.95879e+09  3.35041e+07  8.49678e+10  1.17129e+07  8.77332e+06  1.56893e-15   1.3163e-16  1.01841e-18
    700   5.5581e+06   7.2049e+10      3913.48  1.30662e+10  6.08711e+07  1.19644e+11  2.63579e+07  2.40681e+07  2.45813e-15  2.47571e-16  3.42418e-18
    750  1.47052e+07  1.00238e+11      15185.6  1.81375e+10  1.02681e+08  1.61116e+11  5.31279e+07  5.76607e+07  3.68632e-15  4.33295e-16   9.9769e-18
    800  3.44237e+07  1.36428e+11      50305.2  2.41845e+10  1.63408e+08  2.09221e+11  9.79559e+07  1.23739e+08  5.32855e-15  7.14823e-16  2.58403e-17
    850  7.28561e+07   1.8228e+11       146337  3.11958e+10  2.48556e+08  2.63672e+11  1.67884e+08  2.42528e+08  7.46518e-15  1.12264e-15  6.06732e-17
    900  1.41776e+08  2.39618e+11       382103  3.91422e+10   3.6536e+08  3.24093e+11  2.70811e+08  4.40781e+08  1.01811e-14  1.69151e-15  1.31157e-16
    950  2.57061e+08  3.10396e+11       911133  4.79817e+10  5.23893e+08   3.9006e+11  4.15203e+08  7.51764e+08  1.35652e-14  2.46017e-15  2.64246e-16
   1000  4.38922e+08  3.96653e+11  2.01141e+06  5.76637e+10  7.38609e+08  4.61119e+11  6.09794e+08  1.21477e+09  1.77093e-14  3.47108e-15  5.01136e-16

______________________________________________________________________________________

Pressure-Species Rate Tables:

   Temperature = 300 K

  P(torr)     w_1->w_2     w_1->w_6     w_1->w_7    w_1->w_10    w_1->w_14    w_1->w_17    w_1->w_21    w_1->pr_1    w_1->pr_2    w_1->pr_7        w_1->
      7.6          ***    0.0247742  9.12446e-07  2.67341e-06  1.02413e-08  2.15007e-06  4.38297e-08  7.82666e-06   0.00331978   4.5879e-08    0.0186151
       76   3.1628e-05     0.016368 -3.50761e-06  4.11678e-07  6.49112e-10  2.42097e-07  8.86895e-08  8.99829e-06   0.00339379  1.88817e-09    0.0197996
      760    7.836e-05    0.0165843 -5.14226e-06  5.82159e-08  3.79676e-11  1.09318e-08  1.03205e-07  8.92302e-06   0.00331058  3.20162e-11    0.0199772
     7600   0.00068161    0.0144257   0.00234663  5.40562e-09  2.30952e-12  1.33318e-10  8.02853e-08  6.87707e-06   0.00253562  3.30289e-13    0.0199965
    76000   0.00464947   0.00690306     0.007333  2.63962e-10  1.63975e-13  6.60764e-13  3.56011e-08  3.11715e-06    0.0011098  1.96029e-15    0.0199985
    O-O    0.0200635          ***          ***          ***          ***          ***          ***          ***          ***          ***    0.0200635

   Temperature = 350 K

  P(torr)     w_1->w_2     w_1->w_6     w_1->w_7    w_1->w_10    w_1->w_14    w_1->w_17    w_1->w_21    w_1->pr_1    w_1->pr_2    w_1->pr_7        w_1->
      7.6          ***      1.63925  0.000233678  0.000590875  5.67242e-06  0.000499329  4.91133e-06   0.00154037      0.44299  3.01922e-05      2.07762
       76   0.00592252       1.9289 -0.000584053  0.000152178   7.7519e-07  9.50884e-05  1.47223e-05   0.00215519     0.497371  2.60432e-06      2.43403
      760    0.0151375      1.99251  -0.00358878  2.45735e-05  4.82095e-08  6.55471e-06  2.15286e-05    0.0023212     0.503562  6.67581e-08         2.51
     7600    0.0801907      1.85181     0.161528  2.70026e-06  2.11098e-09   1.1134e-07  1.93708e-05   0.00198405     0.423934  8.20477e-10      2.51947
    76000     0.454548      1.00222     0.847398  1.60076e-07  1.08446e-10  7.08672e-10  1.01651e-05   0.00106035     0.215218  5.79971e-12      2.52046
    O-O      2.52898          ***          ***          ***          ***          ***          ***          ***          ***          ***      2.52898

   Temperature = 400 K

  P(torr)     w_1->w_2     w_1->w_6     w_1->w_7    w_1->w_10    w_1->w_14    w_1->w_17    w_1->w_21    w_1->pr_1    w_1->pr_2    w_1->pr_7        w_1->
      7.6          ***      47.9727    0.0140122    0.0339283          ***    0.0275954  0.000136698    0.0735009      15.9251   0.00350142      64.0526
       76          ***       66.476    0.0558669    0.0134084  0.000187735   0.00862171  0.000606093     0.131824      20.7887  0.000610674      87.4686
      760     0.816588      71.6331     -0.19609   0.00272536  1.49995e-05  0.000927862   0.00119314     0.162224      22.4962  2.70687e-05      94.9169
     7600      3.16886      69.4829      2.88847  0.000351807  6.11184e-07   2.2715e-05   0.00126163     0.151459      20.3832  4.17944e-07      96.0765
    76000      14.6176      42.4575      27.1326   2.4863e-05  2.20154e-08  1.80881e-07  0.000775596    0.0936038      11.9011  3.44363e-09      96.2032
    O-O      96.5491          ***          ***          ***          ***          ***          ***          ***          ***          ***      96.5491

   Temperature = 450 K

  P(torr)     w_1->w_2     w_1->w_6     w_1->w_7    w_1->w_10    w_1->w_14    w_1->w_17    w_1->w_21    w_1->pr_1    w_1->pr_2    w_1->pr_7        w_1->
      7.6          ***      570.034     0.316344      0.70653          ***     0.487691   0.00145915      1.30186       227.57     0.121593      800.539
       76          ***      967.066      1.38193     0.425045          ***     0.268386   0.00930665       3.0472      359.318    0.0400276      1331.57
      760       18.548      1132.69     -3.99455     0.115482   0.00164002    0.0458788    0.0257596      4.51901      433.538   0.00324419      1585.49
     7600      58.7434      1136.97      17.9115    0.0178998  7.02489e-05    0.0016949    0.0332074      4.63649      420.014  6.86983e-05      1638.32
    76000      226.469      777.769      358.559   0.00148859  2.05101e-06  1.68051e-05    0.0238026      3.25408      278.631  6.56371e-07      1644.71
    O-O      1651.34          ***          ***          ***          ***          ***          ***          ***          ***          ***      1651.34

   Temperature = 500 K

  P(torr)     w_1->w_2     w_1->w_6     w_1->w_7    w_1->w_10    w_1->w_14    w_1->w_17    w_1->w_21    w_1->pr_1    w_1->pr_2    w_1->pr_7        w_1->
      7.6          ***      3496.29          ***      7.12873          ***      3.54383   0.00795032      11.2679      1659.87      1.77594      5179.88
       76          ***      7447.29      17.0779      6.19419          ***      3.56333    0.0694095      34.1539      3220.45      1.02565      10729.8
      760          ***      9992.29      85.0518      2.38582          ***      1.03036      0.27386      63.5086      4521.39     0.150535      14666.1
     7600      625.516      10361.5      19.3028     0.453793   0.00384414    0.0589304     0.449969      73.3205      4726.86   0.00480522      15807.5
    76000      2074.97      7816.98       2508.8    0.0442753  0.000102912   0.00073987     0.377255       57.595      3509.98  5.40268e-05      15968.7
    O-O      16048.2          ***          ***          ***          ***          ***          ***          ***          ***          ***      16048.2

   Temperature = 550 K

  P(torr)     w_1->w_2     w_1->w_6     w_1->w_7    w_1->w_10    w_1->w_14    w_1->w_17    w_1->w_21    w_1->pr_1    w_1->pr_2    w_1->pr_7        w_1->
      7.6          ***      13151.2          ***      41.2022          ***      12.7482    0.0275814      58.0246      7398.22      13.8653      20675.3
       76          ***      35345.1          ***      50.2347          ***      24.2259     0.304974      220.995        17465      12.9835      53118.8
      760          ***      55742.3      692.901      27.3069          ***      11.9862      1.68185      524.547      29396.7      3.29674      86400.8
     7600      4420.87      61437.1      -360.18      6.68156     0.116826      1.11112      3.65675      703.997      33902.2     0.170378       100116
    76000      12804.9      50293.6      10996.7     0.772965   0.00307953    0.0183314      3.63142      614.086      27792.1   0.00233448       102506
    O-O       103221          ***          ***          ***          ***          ***          ***          ***          ***          ***       103221

   Temperature = 600 K

  P(torr)     w_1->w_2     w_1->w_6     w_1->w_7    w_1->w_10    w_1->w_14    w_1->w_17    w_1->w_21    w_1->pr_1    w_1->pr_2    w_1->pr_7        w_1->
      7.6          ***        34789          ***      161.386          ***      20.1928    0.0729997      208.157      23267.1       69.777      58515.7
       76          ***       115052          ***      261.252          ***      94.5006     0.926406      944.949      64551.9      96.8308       181003
      760          ***       217828      3602.55      196.317          ***      81.9516      6.74749      2838.53       131253       39.898       355848
     7600          ***       269515      12313.4      64.7095          ***      13.2146      19.7574      4568.33       171905      3.44814       458403
    76000      58770.8       230597      33679.9      8.88483    0.0593049     0.287258      23.7016      4427.96       153957    0.0606619       481466
    O-O       486753          ***          ***          ***          ***          ***          ***          ***          ***          ***       486753

   Temperature = 650 K

  P(torr)     w_1->w_2     w_1->w_6     w_1->w_7    w_1->w_10    w_1->w_14    w_1->w_17    w_1->w_21    w_1->pr_1    w_1->pr_2    w_1->pr_7        w_1->
      7.6          ***      71958.7          ***      468.106          ***     -3.64122     0.168093       592.05      57931.7       262.13       131209
       76          ***       282599          ***      960.987          ***      238.957      2.22796      2992.76       179840      490.442       467125
      760          ***       652455          ***      969.205          ***      364.498      19.6915      10973.4       434246      303.375  1.09933e+06
     7600          ***       890562      48123.6      430.005          ***      99.1539      76.5041      21563.5       657873      43.3754  1.61877e+06
    76000       216118       811936      78500.3      72.8347     0.792062      3.08585      113.298      23439.6       644081       1.0405  1.77427e+06
    O-O  1.80706e+06          ***          ***          ***          ***          ***          ***          ***          ***          ***  1.80706e+06

   Temperature = 700 K

  P(torr)     w_1->w_2     w_1->w_6     w_1->w_7    w_1->w_10    w_1->w_14    w_1->w_17    w_1->w_21    w_1->pr_1    w_1->pr_2    w_1->pr_7        w_1->
      7.6          ***       126042          ***      1138.75          ***     -133.995     0.364714      1477.45       124754      818.382       254098
       76          ***       566585          ***       2775.4          ***      392.845      4.70645      7749.88       411885         1894       991287
      760          ***  1.53417e+06          ***      3559.83          ***      1141.55       45.979      32680.2  1.13387e+06      1613.76  2.70708e+06
     7600          ***  2.38131e+06       153614      2102.11          ***      515.538      226.253      78244.9  1.99981e+06      364.323  4.61618e+06
    76000       665570  2.32624e+06       145233      450.829      7.68695      24.0351      419.415      96691.5  2.15328e+06      12.5995  5.38793e+06
    O-O   5.5581e+06          ***          ***          ***          ***          ***          ***          ***          ***          ***   5.5581e+06

   Temperature = 750 K

  P(torr)     w_1->w_2     w_1->w_6     w_1->w_7    w_1->w_10    w_1->w_14    w_1->w_17    w_1->w_21    w_1->pr_1    w_1->pr_2    w_1->pr_7        w_1->
      7.6          ***       196102          ***      2219.91          ***     -273.776     0.770933      3430.64       244778      2259.99       448517
       76          ***       982494          ***      6467.29          ***      611.856      9.32675      17709.9       828394      6062.27  1.84175e+06
      760          ***  3.03072e+06          ***      10277.7          ***      2845.18      93.0793      80222.5  2.47807e+06      6567.85   5.6088e+06
     7600          ***  5.34686e+06       409675      7925.62          ***      1986.43       541.55       228381  5.02383e+06      2181.95  1.10214e+07
    76000          ***  6.12058e+06  1.41411e+06      2238.58          ***      159.255      1262.54       326164  6.10125e+06      113.066  1.39659e+07
    O-O  1.47052e+07          ***          ***          ***          ***          ***          ***          ***          ***          ***  1.47052e+07

   Temperature = 800 K

  P(torr)     w_1->w_2     w_1->w_6     w_1->w_7    w_1->w_10    w_1->w_14    w_1->w_17    w_1->w_21    w_1->pr_1    w_1->pr_2    w_1->pr_7        w_1->
      7.6          ***       280918          ***      3363.28          ***          ***       1.6212      7647.79       452171      5759.99       749862
       76          ***  1.53639e+06          ***      13985.2          ***      246.269      18.0476      37684.5  1.53418e+06      16925.6  3.13943e+06
      760          ***  5.25596e+06          ***      25333.1          ***      5584.48      173.582       172119  4.76626e+06      21937.5  1.02474e+07
     7600          ***  1.11732e+07          ***      24301.8          ***      5915.96      1118.18       560699  1.09668e+07      9933.72  2.27419e+07
    76000          ***   1.3081e+07  3.01497e+06      8918.72          ***      749.351      3164.62       924206  1.46794e+07      777.958  3.17132e+07
    O-O  3.44237e+07          ***          ***          ***          ***          ***          ***          ***          ***          ***  3.44237e+07

   Temperature = 850 K

  P(torr)     w_1->w_2     w_1->w_6     w_1->w_7    w_1->w_10    w_1->w_14    w_1->w_17    w_1->w_21    w_1->pr_1    w_1->pr_2    w_1->pr_7        w_1->
      7.6          ***       374542          ***      5688.67          ***          ***          ***      16280.3       787463      13287.4  1.19726e+06
       76          ***  2.21433e+06          ***      25543.1          ***          ***      34.2653      76421.9  2.67609e+06      42637.8  5.03506e+06
      760          ***  8.25951e+06          ***      54455.6          ***      9907.33       308.69       337328  8.37523e+06        63114  1.70998e+07
     7600          ***  1.94989e+07          ***      62602.4          ***      14511.2      2057.13  1.19478e+06  2.09217e+07      36304.7  4.17309e+07
    76000          ***   2.4997e+07  5.92751e+06      29596.5          ***      2838.28      6834.34  2.26436e+06  3.11275e+07      4226.86  6.43599e+07
    O-O  7.28561e+07          ***          ***          ***          ***          ***          ***          ***          ***          ***  7.28561e+07

   Temperature = 900 K

  P(torr)     w_1->w_2     w_1->w_6     w_1->w_7    w_1->w_10    w_1->w_14    w_1->w_17    w_1->w_21    w_1->pr_1    w_1->pr_2    w_1->pr_7        w_1->
      7.6          ***       491813          ***      9572.73          ***          ***          ***      34354.5   1.3519e+06      29347.8  1.91693e+06
       76          ***  3.04418e+06          ***      44833.1          ***          ***      64.9129       151625  4.53013e+06        98004  7.86883e+06
      760          ***  1.21098e+07          ***       109716          ***      13760.9      537.147       627014   1.3901e+07       161813  2.69237e+07
     7600          ***  3.10723e+07          ***       141937          ***      29869.8      3521.92   2.2927e+06  3.63239e+07       111820   6.9976e+07
    76000          ***  4.33902e+07  1.09766e+07      83707.5          ***      8777.67      13067.8  4.90326e+06  5.93062e+07        18585    1.187e+08
    O-O  1.41776e+08          ***          ***          ***          ***          ***          ***          ***          ***          ***  1.41776e+08

   Temperature = 950 K

  P(torr)     w_1->w_2     w_1->w_6     w_1->w_7    w_1->w_10    w_1->w_14    w_1->w_17    w_1->w_21    w_1->pr_1    w_1->pr_2    w_1->pr_7        w_1->
      7.6          ***          ***          ***          ***          ***          ***          ***          ***          ***          ***          ***
       76          ***  3.99678e+06          ***        74859          ***          ***          ***       290901  7.39169e+06       206863   1.1961e+07
      760          ***  1.67673e+07          ***       201999          ***      19005.1      920.226  1.12189e+06  2.20924e+07       375264  4.05788e+07
     7600          ***  4.60657e+07          ***       288913          ***      55233.1      5754.68  4.06948e+06  5.86945e+07       300823   1.0948e+08
    76000          ***  6.96507e+07  1.89097e+07       205834          ***        22945      22701.5  9.56862e+06  1.03372e+08      67811.5  2.01821e+08
    O-O  2.57061e+08          ***          ***          ***          ***          ***          ***          ***          ***          ***  2.57061e+08

   Temperature = 1000 K

  P(torr)     w_1->w_2     w_1->w_6     w_1->w_7    w_1->w_10    w_1->w_14    w_1->w_17    w_1->w_21    w_1->pr_1    w_1->pr_2    w_1->pr_7        w_1->
      7.6          ***          ***          ***          ***          ***          ***          ***          ***          ***          ***          ***
       76          ***  5.12503e+06          ***       121097          ***          ***          ***       544248  1.17699e+07       408713  1.79634e+07
      760          ***  2.22619e+07          ***       358809          ***      18212.2      1566.09  1.95666e+06  3.40845e+07       796647  5.94783e+07
     7600          ***  6.45721e+07          ***       544680          ***      90992.1      9139.33  6.83372e+06  8.99844e+07       724637   1.6276e+08
    76000          ***   1.0839e+08   1.9916e+07       451677          ***      51606.5      37055.6  1.72241e+07  1.69712e+08       210735  3.20566e+08
    O-O  4.38922e+08          ***          ***          ***          ***          ***          ***          ***          ***          ***  4.38922e+08

   Temperature = 300 K

  P(torr)     w_2->w_1     w_2->w_6     w_2->w_7    w_2->w_10    w_2->w_14    w_2->w_17    w_2->w_21    w_2->pr_1    w_2->pr_2    w_2->pr_7        w_2->
      7.6          ***          ***          ***          ***          ***          ***          ***          ***          ***          ***          ***
       76  1.69156e-06  5.95616e+07  1.53086e+07  0.000315075  2.89719e-07  0.000131056  0.000112397   0.00368628      498.375  4.95266e-08  7.48708e+07
      760  4.19093e-06   1.0038e+08  7.17175e+07   0.00013965  6.08213e-08  9.74454e-06  0.000324873    0.0096337      2199.12    1.622e-09    1.721e+08
     7600  3.64545e-05  1.53116e+08  1.91314e+08  9.67394e-05  3.67363e-08  7.69916e-07   0.00267856    0.0834127      10081.9  1.16136e-10   3.4444e+08
    76000  0.000248667  1.87943e+08  2.82342e+08  5.27246e-05   2.7175e-08  3.80533e-08    0.0159179     0.530224      39831.6  9.49732e-12  4.70325e+08
    O-O   0.00107305  1.96999e+08  3.07511e+08          ***          ***          ***    0.0493866      1.95738      64887.3          ***  5.04575e+08

   Temperature = 350 K

  P(torr)     w_2->w_1     w_2->w_6     w_2->w_7    w_2->w_10    w_2->w_14    w_2->w_17    w_2->w_21    w_2->pr_1    w_2->pr_2    w_2->pr_7        w_2->
      7.6          ***          ***          ***          ***          ***          ***          ***          ***          ***          ***          ***
       76  0.000281038  1.04741e+08  3.37065e+07    0.0418478   0.00012986    0.0218364     0.010382     0.478384      11413.7  5.90373e-05  1.38459e+08
      760   0.00071831  1.90281e+08  1.60248e+08    0.0164922  1.91037e-05   0.00200059     0.029218      1.23349      39714.2  2.00967e-06  3.50569e+08
     7600   0.00380524  3.26323e+08  4.86478e+08   0.00877612  5.17517e-06  0.000126376     0.160976      6.70548       152842  9.44566e-08  8.12954e+08
    76000    0.0215694  4.60227e+08  8.49865e+08   0.00427465  2.50915e-06  6.14959e-06     0.800594       35.702       573680  6.57402e-09  1.31067e+09
    O-O     0.120006  5.16305e+08  1.00261e+09          ***          ***          ***      3.20089       172.23  1.14412e+06          ***  1.52006e+09

   Temperature = 400 K

  P(torr)     w_2->w_1     w_2->w_6     w_2->w_7    w_2->w_10    w_2->w_14    w_2->w_17    w_2->w_21    w_2->pr_1    w_2->pr_2    w_2->pr_7        w_2->
      7.6          ***          ***          ***          ***          ***          ***          ***          ***          ***          ***          ***
       76          ***          ***          ***          ***          ***          ***          ***          ***          ***          ***          ***
      760    0.0353249  3.42491e+08  3.00808e+08     0.773876   0.00247883     0.146659     0.901245      50.1416       383919  0.000635654  6.43683e+08
     7600     0.137082  6.20907e+08   9.5342e+08     0.336397  0.000392245   0.00845434      3.73482      198.967  1.28591e+06  2.43959e-05  1.57561e+09
    76000     0.632346  9.64361e+08  1.87519e+09     0.141644  0.000104574  0.000375494      15.3381      872.562  4.21384e+06  1.33043e-06  2.84376e+09
    O-O      4.17663  1.18575e+09   2.4472e+09          ***          ***          ***      73.9809      5099.46   1.0138e+07          ***  3.64309e+09

   Temperature = 450 K

  P(torr)     w_2->w_1     w_2->w_6     w_2->w_7    w_2->w_10    w_2->w_14    w_2->w_17    w_2->w_21    w_2->pr_1    w_2->pr_2    w_2->pr_7        w_2->
      7.6          ***          ***          ***          ***          ***          ***          ***          ***          ***          ***          ***
       76          ***          ***          ***          ***          ***          ***          ***          ***          ***          ***          ***
      760     0.747154  5.91715e+08  5.16288e+08      18.7747     0.162158      4.97228      13.2007      936.469  2.39828e+06    0.0748983   1.1104e+09
     7600      2.36631  1.09488e+09  1.61908e+09      7.07866    0.0177354     0.296324      45.0296      2977.61  7.08191e+06   0.00265336  2.72105e+09
    76000      9.12267  1.78411e+09  3.38559e+09      2.61926   0.00280223    0.0119541      158.007      11048.8  2.02634e+07    0.0001146  5.18997e+09
    O-O      66.5195  2.42056e+09  4.91357e+09          ***          ***          ***      856.917      72609.2  5.64508e+07          ***  7.39065e+09

   Temperature = 500 K

  P(torr)     w_2->w_1     w_2->w_6     w_2->w_7    w_2->w_10    w_2->w_14    w_2->w_17    w_2->w_21    w_2->pr_1    w_2->pr_2    w_2->pr_7        w_2->
      7.6          ***          ***          ***          ***          ***          ***          ***          ***          ***          ***          ***
       76          ***          ***          ***          ***          ***          ***          ***          ***          ***          ***          ***
      760          ***          ***          ***          ***          ***          ***          ***          ***          ***          ***          ***
     7600      23.8543  1.80568e+09  2.51189e+09      95.0959     0.508912      6.22662      337.248      27073.4  2.83583e+07     0.145643  4.34596e+09
    76000      79.1295  3.00472e+09  5.36235e+09      31.5967    0.0538466     0.233776       1048.1      87271.4  7.30535e+07   0.00522415  8.44022e+09
    O-O      612.003  4.47789e+09  8.59673e+09          ***          ***          ***      6110.59       616733  2.26211e+08          ***  1.33015e+10

   Temperature = 550 K

  P(torr)     w_2->w_1     w_2->w_6     w_2->w_7    w_2->w_10    w_2->w_14    w_2->w_17    w_2->w_21    w_2->pr_1    w_2->pr_2    w_2->pr_7        w_2->
      7.6          ***          ***          ***          ***          ***          ***          ***          ***          ***          ***          ***
       76          ***          ***          ***          ***          ***          ***          ***          ***          ***          ***          ***
      760          ***          ***          ***          ***          ***          ***          ***          ***          ***          ***          ***
     7600      161.675   2.8188e+09  3.73729e+09      906.423      10.1606      86.2266      1776.97       170741  8.98627e+07        4.659  6.64613e+09
    76000      468.284  4.71673e+09  7.82356e+09      273.383     0.773175      3.11615      4986.22       482284  2.12891e+08     0.146023  1.27537e+10
    O-O      3774.86  7.64263e+09  1.36021e+10          ***          ***          ***      30597.3  3.58745e+06  7.11812e+08          ***  2.19602e+10

   Temperature = 600 K

  P(torr)     w_2->w_1     w_2->w_6     w_2->w_7    w_2->w_10    w_2->w_14    w_2->w_17    w_2->w_21    w_2->pr_1    w_2->pr_2    w_2->pr_7        w_2->
      7.6          ***          ***          ***          ***          ***          ***          ***          ***          ***          ***          ***
       76          ***          ***          ***          ***          ***          ***          ***          ***          ***          ***          ***
      760          ***          ***          ***          ***          ***          ***          ***          ***          ***          ***          ***
     7600          ***          ***          ***          ***          ***          ***          ***          ***          ***          ***          ***
    76000      2081.97  7.00929e+09  1.07163e+10      1829.08      8.52764      30.6612      18448.8   2.0371e+06  5.27574e+08      2.78559  1.82552e+10
    O-O      17243.3  1.22121e+10  1.99554e+10          ***          ***          ***       117474  1.56782e+07   1.8652e+09          ***  3.40485e+10

   Temperature = 650 K

  P(torr)     w_2->w_1     w_2->w_6     w_2->w_7    w_2->w_10    w_2->w_14    w_2->w_17    w_2->w_21    w_2->pr_1    w_2->pr_2    w_2->pr_7        w_2->
      7.6          ***          ***          ***          ***          ***          ***          ***          ***          ***          ***          ***
       76          ***          ***          ***          ***          ***          ***          ***          ***          ***          ***          ***
      760          ***          ***          ***          ***          ***          ***          ***          ***          ***          ***          ***
     7600          ***          ***          ***          ***          ***          ***          ***          ***          ***          ***          ***
    76000      7475.09  1.00613e+10   1.4499e+10      10041.4      76.1154      237.102      56446.3  7.03688e+06  1.15801e+09      39.3039  2.57255e+10
    O-O      62502.7  1.84839e+10  2.76216e+10          ***          ***          ***       367590  5.49137e+07  4.24045e+09          ***  5.04013e+10

   Temperature = 700 K

  P(torr)     w_2->w_1     w_2->w_6     w_2->w_7    w_2->w_10    w_2->w_14    w_2->w_17    w_2->w_21    w_2->pr_1    w_2->pr_2    w_2->pr_7        w_2->
      7.6          ***          ***          ***          ***          ***          ***          ***          ***          ***          ***          ***
       76          ***          ***          ***          ***          ***          ***          ***          ***          ***          ***          ***
      760          ***          ***          ***          ***          ***          ***          ***          ***          ***          ***          ***
     7600          ***          ***          ***          ***          ***          ***          ***          ***          ***          ***          ***
    76000      22617.7  1.39021e+10  1.88918e+10      46592.9      556.398      1479.58       148113  2.07027e+07  2.29613e+09      425.684   3.5111e+10
    O-O       188878  2.67468e+10  3.65244e+10          ***          ***          ***       979293  1.61476e+08  8.61517e+09          ***   7.2049e+10

   Temperature = 750 K

  P(torr)     w_2->w_1     w_2->w_6     w_2->w_7    w_2->w_10    w_2->w_14    w_2->w_17    w_2->w_21    w_2->pr_1    w_2->pr_2    w_2->pr_7        w_2->
      7.6          ***          ***          ***          ***          ***          ***          ***          ***          ***          ***          ***
       76          ***          ***          ***          ***          ***          ***          ***          ***          ***          ***          ***
      760          ***          ***          ***          ***          ***          ***          ***          ***          ***          ***          ***
     7600          ***          ***          ***          ***          ***          ***          ***          ***          ***          ***          ***
    76000          ***          ***          ***          ***          ***          ***          ***          ***          ***          ***          ***
    O-O       493416  3.72724e+10  4.65628e+10          ***          ***          ***  2.29355e+06  4.12532e+08  1.59871e+10          ***  1.00238e+11

   Temperature = 800 K

  P(torr)     w_2->w_1     w_2->w_6     w_2->w_7    w_2->w_10    w_2->w_14    w_2->w_17    w_2->w_21    w_2->pr_1    w_2->pr_2    w_2->pr_7        w_2->
      7.6          ***          ***          ***          ***          ***          ***          ***          ***          ***          ***          ***
       76          ***          ***          ***          ***          ***          ***          ***          ***          ***          ***          ***
      760          ***          ***          ***          ***          ***          ***          ***          ***          ***          ***          ***
     7600          ***          ***          ***          ***          ***          ***          ***          ***          ***          ***          ***
    76000          ***          ***          ***          ***          ***          ***          ***          ***          ***          ***          ***
    O-O  1.14502e+06  5.03106e+10  5.76239e+10          ***          ***          ***  4.83728e+06  9.39637e+08  2.75483e+10          ***  1.36428e+11

   Temperature = 850 K

  P(torr)     w_2->w_1     w_2->w_6     w_2->w_7    w_2->w_10    w_2->w_14    w_2->w_17    w_2->w_21    w_2->pr_1    w_2->pr_2    w_2->pr_7        w_2->
      7.6          ***          ***          ***          ***          ***          ***          ***          ***          ***          ***          ***
       76          ***          ***          ***          ***          ***          ***          ***          ***          ***          ***          ***
      760          ***          ***          ***          ***          ***          ***          ***          ***          ***          ***          ***
     7600          ***          ***          ***          ***          ***          ***          ***          ***          ***          ***          ***
    76000          ***          ***          ***          ***          ***          ***          ***          ***          ***          ***          ***
    O-O  2.41005e+06   6.6087e+10  6.95916e+10          ***          ***          ***  9.35816e+06  1.94646e+09  4.46435e+10          ***   1.8228e+11

   Temperature = 900 K

  P(torr)     w_2->w_1     w_2->w_6     w_2->w_7    w_2->w_10    w_2->w_14    w_2->w_17    w_2->w_21    w_2->pr_1    w_2->pr_2    w_2->pr_7        w_2->
      7.6          ***          ***          ***          ***          ***          ***          ***          ***          ***          ***          ***
       76          ***          ***          ***          ***          ***          ***          ***          ***          ***          ***          ***
      760          ***          ***          ***          ***          ***          ***          ***          ***          ***          ***          ***
     7600          ***          ***          ***          ***          ***          ***          ***          ***          ***          ***          ***
    76000          ***          ***          ***          ***          ***          ***          ***          ***          ***          ***          ***
    O-O  4.67615e+06  8.48006e+10  8.23525e+10          ***          ***          ***  1.68461e+07  3.72441e+09  6.87195e+10          ***  2.39618e+11

   Temperature = 950 K

  P(torr)     w_2->w_1     w_2->w_6     w_2->w_7    w_2->w_10    w_2->w_14    w_2->w_17    w_2->w_21    w_2->pr_1    w_2->pr_2    w_2->pr_7        w_2->
      7.6          ***          ***          ***          ***          ***          ***          ***          ***          ***          ***          ***
       76          ***          ***          ***          ***          ***          ***          ***          ***          ***          ***          ***
      760          ***          ***          ***          ***          ***          ***          ***          ***          ***          ***          ***
     7600          ***          ***          ***          ***          ***          ***          ***          ***          ***          ***          ***
    76000          ***          ***          ***          ***          ***          ***          ***          ***          ***          ***          ***
    O-O   8.4715e+06  1.06624e+11  9.57991e+10          ***          ***          ***  2.85394e+07  6.66417e+09  1.01271e+11          ***  3.10396e+11

   Temperature = 1000 K

  P(torr)     w_2->w_1     w_2->w_6     w_2->w_7    w_2->w_10    w_2->w_14    w_2->w_17    w_2->w_21    w_2->pr_1    w_2->pr_2    w_2->pr_7        w_2->
      7.6          ***          ***          ***          ***          ***          ***          ***          ***          ***          ***          ***
       76          ***          ***          ***          ***          ***          ***          ***          ***          ***          ***          ***
      760          ***          ***          ***          ***          ***          ***          ***          ***          ***          ***          ***
     7600          ***          ***          ***          ***          ***          ***          ***          ***          ***          ***          ***
    76000          ***          ***          ***          ***          ***          ***          ***          ***          ***          ***          ***
    O-O  1.44774e+07  1.31705e+11  1.09832e+11          ***          ***          ***  4.59158e+07  1.12618e+10  1.43793e+11          ***  3.96653e+11

   Temperature = 300 K

  P(torr)     w_6->w_1     w_6->w_2     w_6->w_7    w_6->w_10    w_6->w_14    w_6->w_17    w_6->w_21    w_6->pr_1    w_6->pr_2    w_6->pr_7        w_6->
      7.6   1.9433e-19          ***   1.8683e-09  3.53914e-15  6.09242e-18  2.87362e-15  5.42625e-18  2.41095e-16  9.22567e-12  1.45631e-18  1.87617e-09
       76  1.28391e-19  8.73557e-09  4.52174e-09  4.69851e-15  3.75231e-18   1.6861e-15  6.19471e-18  2.43443e-16  9.14803e-12  1.89034e-19  1.32665e-08
      760  1.30088e-19  1.47222e-08  6.75827e-09  6.04736e-15  2.48104e-18  3.42718e-16  6.33125e-18  2.44207e-16  8.08753e-12  2.36006e-20  2.14885e-08
     7600  1.13156e-19  2.24567e-08   4.1334e-09   6.3526e-15  2.36073e-18  3.80469e-17  4.86466e-18  2.01067e-16  4.16276e-12  2.56536e-21  2.65942e-08
    76000  5.41479e-20  2.75645e-08  9.31499e-10  6.38711e-15  2.97381e-18  3.00512e-18  2.05586e-18  9.08995e-17  1.29411e-12   2.5951e-22  2.84973e-08
    O-O          ***  2.88928e-08          ***  6.41561e-15          ***          ***          ***          ***          ***          ***  2.88928e-08

   Temperature = 350 K

  P(torr)     w_6->w_1     w_6->w_2     w_6->w_7    w_6->w_10    w_6->w_14    w_6->w_17    w_6->w_21    w_6->pr_1    w_6->pr_2    w_6->pr_7        w_6->
      7.6  2.11059e-15          ***  6.01692e-07   2.9931e-11  1.72107e-13  2.51962e-11  5.09634e-14  3.68683e-12  2.94123e-08  8.83402e-14  6.31092e-07
       76  2.48354e-15  2.84198e-06  1.57426e-06  3.85659e-11  9.88582e-14   1.7838e-11  6.76775e-14  3.78325e-12  2.91668e-08  1.40479e-14  4.44547e-06
      760  2.56545e-15  5.16295e-06  3.20564e-06  5.17793e-11  5.25574e-14  4.82062e-12  7.24635e-14  3.79858e-12  2.72349e-08  1.81204e-15  8.39588e-06
     7600  2.38429e-15  8.85423e-06  3.01952e-06  5.60474e-11  3.09859e-14   5.9108e-13  6.20096e-14  3.40017e-12  1.65267e-08  2.05326e-16  1.18903e-05
    76000   1.2904e-15  1.24875e-05  1.02392e-06   5.6589e-11  3.05456e-14  5.20955e-14  2.96411e-14  1.74734e-12  5.96778e-09  2.09599e-17  1.35175e-05
    O-O          ***  1.40091e-05          ***  5.68555e-11          ***          ***          ***          ***          ***          ***  1.40091e-05

   Temperature = 400 K

  P(torr)     w_6->w_1     w_6->w_2     w_6->w_7    w_6->w_10    w_6->w_14    w_6->w_17    w_6->w_21    w_6->pr_1    w_6->pr_2    w_6->pr_7        w_6->
      7.6  2.78937e-12          ***  4.64468e-05  2.71201e-08          ***  2.22943e-08  4.08068e-11  4.93804e-09  1.24616e-05  3.41572e-10  5.89637e-05
       76  3.86486e-12          ***  0.000180329  3.39454e-08  2.55211e-10  1.84763e-08  6.65742e-11  5.26481e-09  1.25021e-05  7.49937e-11  0.000192889
      760  4.16516e-12  0.000460351  0.000286217  4.63933e-08  1.22115e-10  6.64913e-09  7.74142e-11  5.27998e-09  1.18447e-05  1.04795e-11  0.000758472
     7600  4.04013e-12  0.000834578  0.000375385  5.22326e-08  5.41686e-11  9.36979e-10  7.19557e-11  4.96544e-09  8.28289e-06  1.24517e-12    0.0012183
    76000  2.46872e-12   0.00129622  0.000186998   5.3106e-08  3.58412e-11  8.88246e-11  3.90051e-11  2.89815e-09  3.40983e-06  1.28912e-13   0.00148669
    O-O          ***    0.0015938          ***  5.33915e-08          ***          ***          ***          ***          ***          ***   0.00159385

   Temperature = 450 K

  P(torr)     w_6->w_1     w_6->w_2     w_6->w_7    w_6->w_10    w_6->w_14    w_6->w_17    w_6->w_21    w_6->pr_1    w_6->pr_2    w_6->pr_7        w_6->
      7.6  6.35538e-10          ***   0.00143177  5.42137e-06          ***  3.88081e-06  6.12089e-09  1.27016e-06   0.00135443  1.94212e-07   0.00279698
       76  1.07801e-09          ***   0.00556586  6.81274e-06          ***  3.97578e-06  1.25571e-08  1.44329e-06   0.00137407  6.29016e-08   0.00695224
      760  1.26289e-09    0.0163777   0.00868382  9.15706e-06  6.19448e-08  1.86861e-06  1.66644e-08  1.45646e-06   0.00131152  1.02892e-08    0.0263856
     7600  1.26765e-09    0.0303045     0.014327  1.07895e-05    2.288e-08  3.15877e-07  1.66991e-08  1.40469e-06   0.00101611  1.29664e-09    0.0456601
    76000   8.6717e-10    0.0493811   0.00999578  1.10907e-05   1.0527e-08  3.18433e-08  1.02621e-08  9.23123e-07  0.000475707  1.37079e-10    0.0598647
    O-O          ***    0.0669972          ***   1.1165e-05          ***          ***          ***          ***          ***          ***    0.0670083

   Temperature = 500 K

  P(torr)     w_6->w_1     w_6->w_2     w_6->w_7    w_6->w_10    w_6->w_14    w_6->w_17    w_6->w_21    w_6->pr_1    w_6->pr_2    w_6->pr_7        w_6->
      7.6  4.11343e-08          ***          ***  0.000367299          ***  0.000197216  2.82404e-07  0.000100431    0.0559577  2.76398e-05    0.0566506
       76  8.75888e-08          ***    0.0893018  0.000478501          ***  0.000269897  7.25832e-07  0.000125667     0.058138  1.34575e-05     0.148328
      760   1.1764e-07          ***     0.306979  0.000631696          ***  0.000169142  1.15719e-06  0.000130253    0.0570769  2.78096e-06     0.364991
     7600  1.21905e-07     0.557071     0.243875  0.000770936   3.3406e-06  3.50288e-05  1.24852e-06  0.000125726    0.0460444   3.8085e-07     0.847927
    76000   9.1968e-08     0.926988     0.224109  0.000805424  1.17364e-06  3.78496e-06  8.64296e-07  9.13685e-05    0.0244111  4.15029e-08      1.17641
    O-O          ***      1.38148          ***  0.000812695          ***          ***          ***          ***          ***          ***      1.38229

   Temperature = 550 K

  P(torr)     w_6->w_1     w_6->w_2     w_6->w_7    w_6->w_10    w_6->w_14    w_6->w_17    w_6->w_21    w_6->pr_1    w_6->pr_2    w_6->pr_7        w_6->
      7.6  1.05909e-06          ***          ***    0.0106964          ***   0.00382167   5.6292e-06   0.00329075      1.12027   0.00140205      1.13949
       76  2.84641e-06          ***          ***    0.0153821          ***   0.00762622  1.76892e-05   0.00470945      1.23051   0.00101893      1.25927
      760  4.49296e-06          ***      3.19975    0.0201106          ***   0.00637178  3.38751e-05   0.00503178       1.2071  0.000280365      4.43868
     7600  4.94764e-06      6.20723      2.35221    0.0252956  0.000221319   0.00168135  4.06958e-05   0.00487454      1.00951  4.33631e-05      9.60112
    76000  4.05024e-06      10.3866      2.65965    0.0270367  6.33765e-05  0.000198898  3.14714e-05   0.00382784     0.597994  4.93529e-06      13.6755
    O-O          ***      16.8297          ***    0.0273837          ***          ***          ***          ***          ***          ***      16.8571

   Temperature = 600 K

  P(torr)     w_6->w_1     w_6->w_2     w_6->w_7    w_6->w_10    w_6->w_14    w_6->w_17    w_6->w_21    w_6->pr_1    w_6->pr_2    w_6->pr_7        w_6->
      7.6  1.38761e-05          ***          ***     0.162918          ***     0.028637  6.19642e-05    0.0547766      12.7976    0.0323039      13.0764
       76  4.58903e-05          ***          ***     0.268863          ***     0.104912  0.000226717    0.0920422      15.1578     0.034364      15.6582
      760  8.69792e-05          ***      21.6489     0.359345          ***     0.121481  0.000517161     0.103866      15.1239     0.012957       37.371
     7600  0.000107651          ***      47.1857     0.465966          ***    0.0441394  0.000732132     0.104023      13.7078   0.00236686      61.5108
    76000  9.19771e-05        78.92      19.5258     0.507345   0.00190988   0.00558229  0.000607615    0.0838371      8.36163  0.000286451      107.407
    O-O          ***        137.5          ***      0.51685          ***          ***          ***          ***          ***          ***      138.016

   Temperature = 650 K

  P(torr)     w_6->w_1     w_6->w_2     w_6->w_7    w_6->w_10    w_6->w_14    w_6->w_17    w_6->w_21    w_6->pr_1    w_6->pr_2    w_6->pr_7        w_6->
      7.6  0.000110922          ***          ***      1.43348          ***    0.0648592  0.000446254     0.534852      93.3826     0.400585      95.8169
       76  0.000435616          ***          ***      2.82714          ***      0.80788   0.00182265      1.07784      122.571     0.610087      127.897
      760   0.00100573          ***          ***      4.06797          ***      1.34872   0.00491824      1.34003      131.588     0.318963       138.67
     7600   0.00137511          ***      254.371      5.41409          ***     0.659272   0.00779802       1.3364      115.922    0.0715978      377.784
    76000   0.00125157      448.397      98.2775      6.07006    0.0363792    0.0955379   0.00715982      1.11244      75.3821   0.00943761      629.389
    O-O          ***      823.759          ***      6.23832          ***          ***          ***          ***          ***          ***      829.998

   Temperature = 700 K

  P(torr)     w_6->w_1     w_6->w_2     w_6->w_7    w_6->w_10    w_6->w_14    w_6->w_17    w_6->w_21    w_6->pr_1    w_6->pr_2    w_6->pr_7        w_6->
      7.6  0.000618226          ***          ***      8.34702          ***    -0.527944   0.00234677      3.40515      472.778      3.02291      487.028
       76   0.00277905          ***          ***      19.6949          ***      3.61337    0.0104049      8.33702      704.305      6.44412      742.408
      760   0.00752496          ***          ***      31.6725          ***       9.5359    0.0313242      11.5451      797.376      4.67169       854.84
     7600    0.0117036          ***      1069.71      43.8426          ***      6.37444    0.0562306      11.7668      712.051      1.33066      1845.15
    76000    0.0114099      2006.57      372.988      50.8558     0.471343      1.09284    0.0572751      9.99375      484.186     0.196596      2926.43
    O-O          ***      3860.53          ***      52.9439          ***          ***          ***          ***          ***          ***      3913.48

   Temperature = 750 K

  P(torr)     w_6->w_1     w_6->w_2     w_6->w_7    w_6->w_10    w_6->w_14    w_6->w_17    w_6->w_21    w_6->pr_1    w_6->pr_2    w_6->pr_7        w_6->
      7.6   0.00262104          ***          ***      31.4944          ***     -1.81286   0.00969103      15.3319      1771.11      15.3626      1831.49
       76    0.0131317          ***          ***       93.267          ***      13.3491    0.0459534      45.8041       3045.9      44.5441      3242.92
      760     0.040508          ***          ***      177.282          ***      48.5274     0.149609      72.3264      3716.64      44.4457      4059.41
     7600     0.071628          ***      3672.14      263.879          ***      43.4138     0.297325      76.5296      3391.91      16.4045      7464.64
    76000    0.0818367          ***      6140.03      322.458          ***      10.3439     0.371578      71.5657      2809.08      2.80236      9356.74
    O-O          ***      14846.8          ***      338.786          ***          ***          ***          ***          ***          ***      15185.6

   Temperature = 800 K

  P(torr)     w_6->w_1     w_6->w_2     w_6->w_7    w_6->w_10    w_6->w_14    w_6->w_17    w_6->w_21    w_6->pr_1    w_6->pr_2    w_6->pr_7        w_6->
      7.6    0.0090231          ***          ***      85.9658          ***          ***    0.0333091      52.1868       5181.1      57.7191      5377.01
       76    0.0493505          ***          ***      349.298          ***      24.7941     0.166862      189.159      10360.3      216.364      11140.2
      760      0.16883          ***          ***      765.578          ***      174.977     0.574293      347.047      13918.4      293.713      15500.4
     7600     0.358913          ***          ***      1244.33          ***      215.121      1.35313      413.795        15025      142.392      17042.3
    76000     0.420574          ***      18309.4      1603.44          ***      65.0602      1.70857      370.394      11188.6       28.914        31568
    O-O          ***      48582.5          ***      1722.65          ***          ***          ***          ***          ***          ***      50305.2

   Temperature = 850 K

  P(torr)     w_6->w_1     w_6->w_2     w_6->w_7    w_6->w_10    w_6->w_14    w_6->w_17    w_6->w_21    w_6->pr_1    w_6->pr_2    w_6->pr_7        w_6->
      7.6    0.0260767          ***          ***      214.339          ***          ***          ***      142.136      12410.2      165.715      12932.4
       76     0.154171          ***          ***      1039.73          ***          ***     0.515908       615.52      28748.8      800.293        31205
      760     0.575093          ***          ***      2602.28          ***      515.926      1.85676      1327.05      43252.6      1428.98      49129.3
     7600      1.35778          ***          ***      4739.96          ***      831.691      4.64967      1714.02      48840.4      912.066      57044.2
    76000      1.74287          ***        47819      6533.33          ***      323.055       6.3933       1564.6      37472.7      225.829      93946.6
    O-O          ***       139091          ***      7246.23          ***          ***          ***          ***          ***          ***       146337

   Temperature = 900 K

  P(torr)     w_6->w_1     w_6->w_2     w_6->w_7    w_6->w_10    w_6->w_14    w_6->w_17    w_6->w_21    w_6->pr_1    w_6->pr_2    w_6->pr_7        w_6->
      7.6    0.0681121          ***          ***      475.522          ***          ***          ***      326.225      25414.8      390.208      26606.7
       76      0.42165          ***          ***      2509.11          ***          ***      1.39589      1643.45      67215.8      2307.68      73677.9
      760      1.67748          ***          ***      7499.94          ***      1109.65      5.22721      4174.15       114373      5350.42       132514
     7600      4.30481          ***          ***      15133.9          ***      2517.51      13.6875      5950.61       137316       4483.8       165420
    76000      6.02062          ***       113117      22475.6          ***      1281.14      20.1333      5572.34       108349      1378.48       252200
    O-O          ***       356083          ***      26019.2          ***          ***          ***          ***          ***          ***       382103

   Temperature = 950 K

  P(torr)     w_6->w_1     w_6->w_2     w_6->w_7    w_6->w_10    w_6->w_14    w_6->w_17    w_6->w_21    w_6->pr_1    w_6->pr_2    w_6->pr_7        w_6->
      7.6          ***          ***          ***      960.327          ***          ***          ***      660.281      46208.3      797.776      48626.2
       76      1.02476          ***          ***      5354.12          ***          ***          ***      3738.71       136506      5519.21       151119
      760      4.29965          ***          ***      18224.7          ***       2233.9      13.1391      11096.6       262813      16141.3       310527
     7600      11.8151          ***          ***      41210.8          ***       6457.8      35.5836      17730.6       340681      17566.6       423694
    76000      17.8927          ***       241953        66707          ***      4246.65      55.2206        17239       278721      6776.64       615716
    O-O          ***       829376          ***      81757.2          ***          ***          ***          ***          ***          ***       911133

   Temperature = 1000 K

  P(torr)     w_6->w_1     w_6->w_2     w_6->w_7    w_6->w_10    w_6->w_14    w_6->w_17    w_6->w_21    w_6->pr_1    w_6->pr_2    w_6->pr_7        w_6->
      7.6          ***          ***          ***      1840.87          ***          ***          ***      1224.82      76991.4      1471.32      81527.4
       76      2.28594          ***          ***      10505.4          ***          ***          ***       7499.2       247712      11366.6       277081
      760      9.94151          ***          ***        40051          ***      3372.98      30.1139      25550.5       534906      40498.3       644419
     7600      28.8447          ***          ***      98829.1          ***      13866.1      83.6077      46201.3       757559      56435.5       973003
    76000       48.238          ***       318362       174320          ***      11824.5      140.434      48555.1       680007      27436.7  1.33544e+06
    O-O          ***  1.78209e+06          ***       229322          ***          ***          ***          ***          ***          ***  2.01141e+06

   Temperature = 300 K

  P(torr)     w_7->w_1     w_7->w_2     w_7->w_6    w_7->w_10    w_7->w_14    w_7->w_17    w_7->w_21    w_7->pr_1    w_7->pr_2    w_7->pr_7        w_7->
      7.6  3.49039e-09          ***       886374  6.17683e-06  1.17905e-08  5.26695e-06  2.22637e-07  7.93592e-06      1.23586  7.26206e-09       886376
       76 -1.30534e-08   1.0652e+06  2.14524e+06    1.288e-06  7.32637e-10  3.24242e-07 -8.00041e-07 -2.76136e-05        6.762 -2.53555e-10  3.21045e+06
      760 -1.91366e-08  4.99023e+06  3.20632e+06   1.3503e-05  5.53557e-09  7.60557e-07  1.07827e-05  9.78069e-05      406.075  3.42709e-11  8.19696e+06
     7600  8.73286e-06   1.3312e+07  1.96101e+06  2.18575e-05  8.30905e-09  1.75426e-07  0.000668736    0.0205261      1762.79  2.42928e-11  1.52748e+07
    76000  2.72894e-05  1.96459e+07       441930  3.66805e-06  1.98169e-09  3.33037e-09   0.00124035     0.049819      1089.78  1.35917e-12  2.00889e+07
    O-O          ***  2.13972e+07          ***          ***          ***          ***          ***          ***          ***          ***  2.13972e+07

   Temperature = 350 K

  P(torr)     w_7->w_1     w_7->w_2     w_7->w_6    w_7->w_10    w_7->w_14    w_7->w_17    w_7->w_21    w_7->pr_1    w_7->pr_2    w_7->pr_7        w_7->
      7.6  1.19186e-06          ***  2.29219e+06   0.00156637  1.03524e-05   0.00132302  3.95523e-05   0.00225364      59.3592  1.30984e-05  2.29225e+06
       76 -2.86477e-06  3.48412e+06  5.99724e+06 -0.000112233 -5.28068e-07 -7.74201e-05 -9.42442e-05  -0.00467966      42.3143 -5.54335e-07   9.4814e+06
      760 -1.76029e-05  1.65643e+07  1.22121e+07  0.000603088  5.49227e-07  4.37043e-05 -0.000165174   -0.0220038      4894.67 -2.46828e-08  2.87813e+07
     7600  0.000792294  5.02855e+07  1.15031e+07   0.00203254   1.1833e-06  2.73777e-05     0.039342      1.51618      35692.7  1.42158e-08  6.18243e+07
    76000   0.00415647  8.78475e+07  3.90069e+06  0.000603844   3.6627e-07  1.05592e-06      0.11702      6.13225      34411.6  1.56899e-09  9.17826e+07
    O-O          ***  1.03637e+08          ***          ***          ***          ***          ***          ***          ***          ***  1.03637e+08

   Temperature = 400 K

  P(torr)     w_7->w_1     w_7->w_2     w_7->w_6    w_7->w_10    w_7->w_14    w_7->w_17    w_7->w_21    w_7->pr_1    w_7->pr_2    w_7->pr_7        w_7->
      7.6   8.8866e-05          ***   4.8352e+06     0.120885          ***    0.0995838   0.00171846      0.16298      1101.14   0.00398704   4.8363e+06
       76  0.000383463          ***  1.87723e+07    0.0714815    0.0006404    0.0416647   0.00942527     0.573454      5217.02   0.00046281  1.87775e+07
      760  -0.00118695  4.20913e+07   2.9796e+07  0.000703527 -1.44765e-05  -0.00121041   -0.0207283      -1.5114      25282.3 -1.83649e-05  7.19125e+07
     7600    0.0174843  1.33409e+08  3.90785e+07    0.0566647  6.21224e-05   0.00118194     0.667357      29.7634       294597  1.51891e-06  1.72783e+08
    76000     0.164237   2.6239e+08   1.9467e+07    0.0301428  2.28796e-05  9.17466e-05      3.25273      210.024       433369  3.84479e-07   2.8229e+08
    O-O          ***   3.4243e+08          ***          ***          ***          ***          ***          ***          ***          ***   3.4243e+08

   Temperature = 450 K

  P(torr)     w_7->w_1     w_7->w_2     w_7->w_6    w_7->w_10    w_7->w_14    w_7->w_17    w_7->w_21    w_7->pr_1    w_7->pr_2    w_7->pr_7        w_7->
      7.6   0.00238504          ***  9.19394e+06      4.03089          ***      2.87597    0.0292044      4.87836      11052.7     0.347862    9.205e+06
       76    0.0113136          ***  3.57375e+07      2.45662          ***      1.50091      0.18655      15.8272      47325.1     0.062317  3.57848e+07
      760   -0.0286003   9.1766e+07  5.57648e+07    -0.325481  -0.00371048    -0.114661    -0.403613     -33.7397      70407.3  -0.00284801  1.47601e+08
     7600     0.128244  2.87779e+08  9.20037e+07     0.654076   0.00137788    0.0183826      4.70371      217.704  1.31845e+06  1.50637e-06  3.81101e+08
    76000      2.56722   6.0176e+08  6.41898e+07     0.645979  0.000706456    0.0031682      38.9554      2974.36  2.86601e+06   3.1059e-05  6.68819e+08
    O-O          ***  8.73347e+08          ***          ***          ***          ***          ***          ***          ***          ***  8.73347e+08

   Temperature = 500 K

  P(torr)     w_7->w_1     w_7->w_2     w_7->w_6    w_7->w_10    w_7->w_14    w_7->w_17    w_7->w_21    w_7->pr_1    w_7->pr_2    w_7->pr_7        w_7->
      7.6          ***          ***          ***          ***          ***          ***          ***          ***          ***          ***          ***
       76     0.161259          ***  6.24104e+07      47.2425          ***      27.3321      1.87576      229.805       285568      3.32635  6.26963e+07
      760     0.529488          ***  1.76593e+08      20.8791          ***      6.66135       7.5759      632.049  1.15229e+06     0.242469  1.77746e+08
     7600     0.158791  5.41852e+08  1.70521e+08      3.39196    0.0103764    0.0651715      16.4657      552.347  3.87452e+06  -0.00478518  7.16247e+08
    76000      20.6383  1.15674e+09    1.567e+08      7.41389    0.0127002    0.0549724      255.042      22304.7  1.19073e+07   0.00109348  1.32537e+09
    O-O          ***  1.85444e+09          ***          ***          ***          ***          ***          ***          ***          ***  1.85444e+09

   Temperature = 550 K

  P(torr)     w_7->w_1     w_7->w_2     w_7->w_6    w_7->w_10    w_7->w_14    w_7->w_17    w_7->w_21    w_7->pr_1    w_7->pr_2    w_7->pr_7        w_7->
      7.6          ***          ***          ***          ***          ***          ***          ***          ***          ***          ***          ***
       76          ***          ***          ***          ***          ***          ***          ***          ***          ***          ***          ***
      760      4.75506          ***  2.93633e+08      244.803          ***      89.9415      51.1185         5479  4.27056e+06      8.63655   2.9791e+08
     7600     -3.33381    9.459e+08  2.70353e+08    0.0952691    -0.140938     -1.65402      23.5748     -1924.46  8.51022e+06    -0.235042  1.22476e+09
    76000      101.785  1.98012e+09  3.05688e+08      53.0637     0.146154     0.561145      1072.04       104674  3.51514e+07    0.0201368  2.32107e+09
    O-O          ***  3.44266e+09          ***          ***          ***          ***          ***          ***          ***          ***  3.44266e+09

   Temperature = 600 K

  P(torr)     w_7->w_1     w_7->w_2     w_7->w_6    w_7->w_10    w_7->w_14    w_7->w_17    w_7->w_21    w_7->pr_1    w_7->pr_2    w_7->pr_7        w_7->
      7.6          ***          ***          ***          ***          ***          ***          ***          ***          ***          ***          ***
       76          ***          ***          ***          ***          ***          ***          ***          ***          ***          ***          ***
      760      26.7205          ***  4.32023e+08      1958.93          ***      743.709      224.692      31235.6  1.24655e+07      166.389  4.44523e+08
     7600      94.7627          ***  9.40828e+08      862.329          ***      103.807      1002.02      99816.3  4.77287e+07      9.30702  9.88659e+08
    76000      345.294  3.10134e+09  5.01882e+08      261.773      1.13039      3.71239      3212.26       342715  7.98837e+07     0.213495  3.68345e+09
    O-O          ***   5.7752e+09          ***          ***          ***          ***          ***          ***          ***          ***   5.7752e+09

   Temperature = 650 K

  P(torr)     w_7->w_1     w_7->w_2     w_7->w_6    w_7->w_10    w_7->w_14    w_7->w_17    w_7->w_21    w_7->pr_1    w_7->pr_2    w_7->pr_7        w_7->
      7.6          ***          ***          ***          ***          ***          ***          ***          ***          ***          ***          ***
       76          ***          ***          ***          ***          ***          ***          ***          ***          ***          ***          ***
      760          ***          ***          ***          ***          ***          ***          ***          ***          ***          ***          ***
     7600      393.969          ***  1.39868e+09      5161.85          ***      796.961      3323.15       399440  1.08136e+08      145.212  1.50723e+09
    76000      880.638  4.70262e+09  7.15234e+08      957.428      6.19675      16.7909       7473.4       852968  1.49455e+08      1.23131  5.56817e+09
    O-O          ***  8.95879e+09          ***          ***          ***          ***          ***          ***          ***          ***  8.95879e+09

   Temperature = 700 K

  P(torr)     w_7->w_1     w_7->w_2     w_7->w_6    w_7->w_10    w_7->w_14    w_7->w_17    w_7->w_21    w_7->pr_1    w_7->pr_2    w_7->pr_7        w_7->
      7.6          ***          ***          ***          ***          ***          ***          ***          ***          ***          ***          ***
       76          ***          ***          ***          ***          ***          ***          ***          ***          ***          ***          ***
      760          ***          ***          ***          ***          ***          ***          ***          ***          ***          ***          ***
     7600      1329.13          ***  1.95496e+09      25431.5          ***      4631.75      9237.08  1.33498e+06  2.20648e+08      1602.38  2.17699e+09
    76000      1765.57  6.75834e+09  9.24457e+08      2664.54      23.4206      50.2254      14144.9  1.68347e+06  2.39486e+08     0.826452  7.92399e+09
    O-O          ***  1.30662e+10          ***          ***          ***          ***          ***          ***          ***          ***  1.30662e+10

   Temperature = 750 K

  P(torr)     w_7->w_1     w_7->w_2     w_7->w_6    w_7->w_10    w_7->w_14    w_7->w_17    w_7->w_21    w_7->pr_1    w_7->pr_2    w_7->pr_7        w_7->
      7.6          ***          ***          ***          ***          ***          ***          ***          ***          ***          ***          ***
       76          ***          ***          ***          ***          ***          ***          ***          ***          ***          ***          ***
      760          ***          ***          ***          ***          ***          ***          ***          ***          ***          ***          ***
     7600      3726.46          ***  2.58921e+09       103669          ***      20990.1      21973.5  3.80323e+06  4.10154e+08      12937.5  3.00333e+09
    76000        13264          ***  4.31804e+09      39256.5          ***      1680.45        81411  1.20267e+07  1.04644e+09      624.062  5.37665e+09
    O-O          ***  1.81375e+10          ***          ***          ***          ***          ***          ***          ***          ***  1.81375e+10

   Temperature = 800 K

  P(torr)     w_7->w_1     w_7->w_2     w_7->w_6    w_7->w_10    w_7->w_14    w_7->w_17    w_7->w_21    w_7->pr_1    w_7->pr_2    w_7->pr_7        w_7->
      7.6          ***          ***          ***          ***          ***          ***          ***          ***          ***          ***          ***
       76          ***          ***          ***          ***          ***          ***          ***          ***          ***          ***          ***
      760          ***          ***          ***          ***          ***          ***          ***          ***          ***          ***          ***
     7600          ***          ***          ***          ***          ***          ***          ***          ***          ***          ***          ***
    76000      29468.2          ***  5.60268e+09       132329          ***      7142.97       161142  2.63807e+07  1.70908e+09      4276.54  7.33847e+09
    O-O          ***  2.41845e+10          ***          ***          ***          ***          ***          ***          ***          ***  2.41845e+10

   Temperature = 850 K

  P(torr)     w_7->w_1     w_7->w_2     w_7->w_6    w_7->w_10    w_7->w_14    w_7->w_17    w_7->w_21    w_7->pr_1    w_7->pr_2    w_7->pr_7        w_7->
      7.6          ***          ***          ***          ***          ***          ***          ***          ***          ***          ***          ***
       76          ***          ***          ***          ***          ***          ***          ***          ***          ***          ***          ***
      760          ***          ***          ***          ***          ***          ***          ***          ***          ***          ***          ***
     7600          ***          ***          ***          ***          ***          ***          ***          ***          ***          ***          ***
    76000      60169.1          ***  7.03224e+09       400905          ***        26307       295630  5.36235e+07  2.64334e+09      24427.4  9.73001e+09
    O-O          ***  3.11958e+10          ***          ***          ***          ***          ***          ***          ***          ***  3.11958e+10

   Temperature = 900 K

  P(torr)     w_7->w_1     w_7->w_2     w_7->w_6    w_7->w_10    w_7->w_14    w_7->w_17    w_7->w_21    w_7->pr_1    w_7->pr_2    w_7->pr_7        w_7->
      7.6          ***          ***          ***          ***          ***          ***          ***          ***          ***          ***          ***
       76          ***          ***          ***          ***          ***          ***          ***          ***          ***          ***          ***
      760          ***          ***          ***          ***          ***          ***          ***          ***          ***          ***          ***
     7600          ***          ***          ***          ***          ***          ***          ***          ***          ***          ***          ***
    76000       115438          ***  8.68357e+09  1.10759e+06          ***      83952.8       514592  1.03229e+08   3.9542e+09       118372  1.27429e+10
    O-O          ***  3.91422e+10          ***          ***          ***          ***          ***          ***          ***          ***  3.91422e+10

   Temperature = 950 K

  P(torr)     w_7->w_1     w_7->w_2     w_7->w_6    w_7->w_10    w_7->w_14    w_7->w_17    w_7->w_21    w_7->pr_1    w_7->pr_2    w_7->pr_7        w_7->
      7.6          ***          ***          ***          ***          ***          ***          ***          ***          ***          ***          ***
       76          ***          ***          ***          ***          ***          ***          ***          ***          ***          ***          ***
      760          ***          ***          ***          ***          ***          ***          ***          ***          ***          ***          ***
     7600          ***          ***          ***          ***          ***          ***          ***          ***          ***          ***          ***
    76000       205647          ***   1.0393e+10  2.73753e+06          ***       232358       840599  1.85828e+08   5.6393e+09       481929  1.62226e+10
    O-O          ***  4.79817e+10          ***          ***          ***          ***          ***          ***          ***          ***  4.79817e+10

   Temperature = 1000 K

  P(torr)     w_7->w_1     w_7->w_2     w_7->w_6    w_7->w_10    w_7->w_14    w_7->w_17    w_7->w_21    w_7->pr_1    w_7->pr_2    w_7->pr_7        w_7->
      7.6          ***          ***          ***          ***          ***          ***          ***          ***          ***          ***          ***
       76          ***          ***          ***          ***          ***          ***          ***          ***          ***          ***          ***
      760          ***          ***          ***          ***          ***          ***          ***          ***          ***          ***          ***
     7600          ***          ***          ***          ***          ***          ***          ***          ***          ***          ***          ***
    76000       431888          ***  1.52162e+10  7.66355e+06          ***       698691  1.63681e+06  3.96423e+08  9.71598e+09  2.09536e+06  2.05223e+10
    O-O          ***  5.76637e+10          ***          ***          ***          ***          ***          ***          ***          ***  5.76637e+10

   Temperature = 300 K

  P(torr)    w_10->w_1    w_10->w_2    w_10->w_6    w_10->w_7   w_10->w_14   w_10->w_17   w_10->w_21   w_10->pr_1   w_10->pr_2   w_10->pr_7       w_10->
      7.6  2.60174e-13          ***  4.38753e-05  1.57921e-10      24.4275      689.756  1.80245e-12  3.62453e-10  1.72998e-07  6.01603e-07      714.184
       76  4.00057e-14  5.72483e-10  5.82082e-05  3.36332e-11      126.846      747.675  4.42236e-13  4.76596e-11  2.17998e-08  7.38354e-07       874.52
      760  5.65726e-15   2.5374e-10  7.49186e-05  3.52601e-10      516.991      624.455  7.14565e-14  6.29049e-12  2.82831e-09  1.00947e-06      1141.45
     7600  5.25304e-16  1.75773e-10  7.87001e-05  5.70761e-10      1383.61       335.86  6.41852e-15  5.68236e-13    2.267e-10  1.11091e-06      1719.47
    76000  2.56511e-17  9.57994e-11  7.91277e-05   9.5783e-11       2167.8      82.9153  2.97326e-16  2.72083e-14  9.71817e-12  1.12386e-06      2250.71
    O-O          ***          ***  7.94808e-05          ***      2433.77          ***          ***          ***          ***  1.12259e-06      2433.77

   Temperature = 350 K

  P(torr)    w_10->w_1    w_10->w_2    w_10->w_6    w_10->w_7   w_10->w_14   w_10->w_17   w_10->w_21   w_10->pr_1   w_10->pr_2   w_10->pr_7       w_10->
      7.6  2.19726e-10          ***   0.00864459  1.14757e-07       177.33      6614.46  9.90411e-10  4.40415e-07  0.000108382  0.000294993       6791.8
       76  5.65892e-11  3.27942e-07    0.0111384 -8.50878e-09      940.644      8628.74  3.78922e-10  6.98474e-08  1.45335e-05  0.000364742      9569.39
      760  9.13797e-12  1.29242e-07    0.0149547   4.5722e-08      4029.01      8146.05  7.93761e-11   9.3807e-09  1.94242e-06  0.000498543      12175.1
     7600  1.00413e-12  6.87744e-08    0.0161874  1.54093e-07      12370.5      5492.17  8.94349e-12  9.89494e-10  1.86947e-07  0.000573242      17862.7
    76000  5.95261e-14  3.34984e-08    0.0163438  4.57794e-08      23641.4       1932.2  5.10305e-13  5.76635e-11  9.81079e-09  0.000584558      25573.6
    O-O          ***          ***    0.0164208          ***      29879.8          ***          ***          ***          ***   0.00058443      29879.8

   Temperature = 400 K

  P(torr)    w_10->w_1    w_10->w_2    w_10->w_6    w_10->w_7   w_10->w_14   w_10->w_17   w_10->w_21   w_10->pr_1   w_10->pr_2   w_10->pr_7       w_10->
      7.6  3.36063e-08          ***     0.461992  1.90046e-05          ***      31233.4  9.93744e-08  9.34918e-05    0.0148668    0.0313629      31233.9
       76  1.32821e-08          ***     0.578299  1.04683e-05       4629.6        50625  5.80939e-08  1.93247e-05   0.00229669    0.0402213      55255.2
      760  2.69968e-09  1.77208e-05     0.790362   1.1513e-07      19689.3      54095.7  1.68917e-08  2.75069e-06  0.000313294    0.0542967      73785.8
     7600  3.48493e-10  7.70307e-06     0.889842  9.27304e-06      62604.2      41739.8  2.42998e-09  3.25442e-07  3.46117e-05    0.0654685       104345
    76000  2.46287e-11  3.24346e-06     0.904722   4.9328e-06       135268      19183.3  1.69109e-10  2.25403e-08  2.18667e-06    0.0675726       154452
    O-O          ***          ***     0.909585          ***       197521          ***          ***          ***          ***    0.0676645       197522

   Temperature = 450 K

  P(torr)    w_10->w_1    w_10->w_2    w_10->w_6    w_10->w_7   w_10->w_14   w_10->w_17   w_10->w_21   w_10->pr_1   w_10->pr_2   w_10->pr_7       w_10->
      7.6  1.47487e-06          ***      10.1505   0.00112501          ***      90060.3  3.17418e-06    0.0058646     0.692814      1.17052      90072.4
       76  8.87307e-07          ***      12.7559  0.000635998          ***       189756  2.71661e-06   0.00166066     0.132351      1.61843       189770
      760  2.41105e-07  0.000973083      17.1472 -9.49104e-05      74575.3       227991  1.11288e-06  0.000262564     0.018705      2.13318       302585
     7600  3.73714e-08  0.000366884       20.204  0.000190729       228547       193944  2.11579e-07  3.40426e-05   0.00229078      2.69339       422513
    76000  3.10789e-09  0.000135755      20.7681  0.000188368       514395       107093  1.79417e-08   2.7395e-06  0.000170674      2.82922       621511
    O-O          ***          ***      20.9073          ***       862554          ***          ***          ***          ***       2.8406       862578

   Temperature = 500 K

  P(torr)    w_10->w_1    w_10->w_2    w_10->w_6    w_10->w_7   w_10->w_14   w_10->w_17   w_10->w_21   w_10->pr_1   w_10->pr_2   w_10->pr_7       w_10->
      7.6  2.67486e-05          ***      117.144          ***          ***       190426  4.59497e-05     0.152939      14.5817      20.5738       190578
       76  2.32436e-05          ***      152.622    0.0190157          ***       486697  5.34494e-05    0.0586533      3.51524      31.1193       486885
      760  8.95301e-06          ***      201.485    0.0123311          ***       767832   3.1175e-05    0.0112031     0.551299        41.39       768075
     7600  1.70322e-06   0.00935938      245.943   0.00154759       673795       646755   7.9571e-06    0.0015569      0.07216      53.6505  1.32085e+06
    76000  1.66178e-07   0.00310977      256.945   0.00338261  1.49995e+06       405071  8.31222e-07  0.000142886   0.00620222       57.744  1.90534e+06
    O-O          ***          ***      259.264          ***   2.8159e+06          ***          ***          ***          ***      58.2236  2.81622e+06

   Temperature = 550 K

  P(torr)    w_10->w_1    w_10->w_2    w_10->w_6    w_10->w_7   w_10->w_14   w_10->w_17   w_10->w_21   w_10->pr_1   w_10->pr_2   w_10->pr_7       w_10->
      7.6  0.000248335          ***      800.569          ***          ***       329663  0.000374342      2.00893      162.645      199.144       330827
       76  0.000302804          ***      1151.37          ***          ***       975379  0.000562189      1.05091      51.0625      342.627       976925
      760   0.00016461          ***      1505.36     0.212571          ***  1.82525e+06  0.000447368      0.25054      9.27715      471.044  1.82724e+06
     7600  4.02893e-05     0.149454      1894.04  6.20643e-05  1.72398e+06  1.68949e+06  0.000156357    0.0381705      1.30054      625.176  3.41599e+06
    76000  4.66092e-06    0.0450764      2024.41    0.0345691  3.66524e+06  1.16314e+06  2.05723e-05   0.00394944     0.126604      695.017   4.8311e+06
    O-O          ***          ***      2050.39          ***  7.43809e+06          ***          ***          ***          ***      705.424  7.44085e+06

   Temperature = 600 K

  P(torr)    w_10->w_1    w_10->w_2    w_10->w_6    w_10->w_7   w_10->w_14   w_10->w_17   w_10->w_21   w_10->pr_1   w_10->pr_2   w_10->pr_7       w_10->
      7.6   0.00143928          ***      3642.77          ***          ***       520998   0.00209154      15.7714      1119.07      1227.74       527003
       76   0.00233014          ***      6012.28          ***          ***  1.67194e+06   0.00378603      11.0654      458.077      2434.03  1.68085e+06
      760   0.00175114          ***      8036.17      2.34057          ***  3.59956e+06    0.0038784      3.36424      100.124      3575.61  3.61128e+06
     7600   0.00057723          ***        10421     0.993473          ***  4.89504e+06   0.00186853     0.588419      15.4999      4913.44  4.91039e+06
    76000  7.92869e-05     0.460759      11350.9     0.227855  7.90184e+06  2.73273e+06  0.000311953    0.0668797      1.65441      5604.07  1.06515e+07
    O-O          ***          ***      11563.6          ***  1.67603e+07          ***          ***          ***          ***      5744.25  1.67777e+07

   Temperature = 650 K

  P(torr)    w_10->w_1    w_10->w_2    w_10->w_6    w_10->w_7   w_10->w_14   w_10->w_17   w_10->w_21   w_10->pr_1   w_10->pr_2   w_10->pr_7       w_10->
      7.6   0.00580766          ***      11537.7          ***          ***       766790   0.00878518       80.562      5104.14      5157.54       788670
       76    0.0119238          ***      22757.4          ***          ***  2.58018e+06    0.0184242      75.0297      2734.76      11947.4  2.61769e+06
      760    0.0120272          ***      32749.6          ***          ***  6.16396e+06    0.0229459      29.6171      744.885      19508.5  6.21699e+06
     7600   0.00533648          ***      43588.9      7.79371          ***  9.37512e+06     0.014599        6.076      129.253      27867.4  9.44671e+06
    76000  0.000904386      3.60482      48896.3      1.05973  1.54579e+07  5.52749e+06   0.00318721     0.768144      15.1841      33060.5  2.10673e+07
    O-O          ***          ***      50251.7          ***  3.34195e+07          ***          ***          ***          ***      34380.8  3.35041e+07

   Temperature = 700 K

  P(torr)    w_10->w_1    w_10->w_2    w_10->w_6    w_10->w_7   w_10->w_14   w_10->w_17   w_10->w_21   w_10->pr_1   w_10->pr_2   w_10->pr_7       w_10->
      7.6    0.0187447          ***      28012.1          ***          ***  1.08501e+06    0.0307614       302.49      17291.1      16513.4  1.14712e+06
       76    0.0456879          ***      66100.1          ***          ***  3.73423e+06    0.0718621        359.4      11786.4      43690.8  3.85617e+06
      760    0.0586088          ***       106316          ***          ***   9.5368e+06     0.102453       183.56      4039.27        80782  9.72812e+06
     7600    0.0346126          ***       147180      48.3056          ***  1.60884e+07    0.0817869      45.4347      809.122       122347  1.63589e+07
    76000   0.00742847      22.5919       170844      3.61152  2.79326e+07  9.95594e+06    0.0234961      6.43979       104.73       151922  3.82115e+07
    O-O          ***          ***       177858          ***  6.05319e+07          ***          ***          ***          ***       161298  6.08711e+07

   Temperature = 750 K

  P(torr)    w_10->w_1    w_10->w_2    w_10->w_6    w_10->w_7   w_10->w_14   w_10->w_17   w_10->w_21   w_10->pr_1   w_10->pr_2   w_10->pr_7       w_10->
      7.6    0.0467044          ***        49572          ***          ***   1.4247e+06    0.0842372      817.637      42149.6      39196.8  1.55643e+06
       76     0.136078          ***       146824          ***          ***    5.087e+06     0.227503      1248.41      37305.8       120638  5.39302e+06
      760      0.21629          ***       279141          ***          ***   1.3669e+07     0.367527      836.325      16503.9       260850  1.42263e+07
     7600     0.166814          ***       415547      239.988          ***  2.52274e+07     0.351261      257.438      3955.01       433189  2.60806e+07
    76000    0.0471184          ***       507827       88.492          ***  3.10705e+07     0.134167      42.3578      585.674       575666  3.21547e+07
    O-O          ***          ***       533990          ***  1.01525e+08          ***          ***          ***          ***       621981  1.02681e+08

   Temperature = 800 K

  P(torr)    w_10->w_1    w_10->w_2    w_10->w_6    w_10->w_7   w_10->w_14   w_10->w_17   w_10->w_21   w_10->pr_1   w_10->pr_2   w_10->pr_7       w_10->
      7.6    0.0501509          ***        39504          ***          ***          ***     0.102078      710.238      37226.8      31713.5       109155
       76     0.365109          ***       283882          ***          ***  7.04171e+06     0.661903      3639.52        99782       289433  7.71844e+06
      760     0.661474          ***       622349          ***          ***  1.88829e+07      1.14417      3014.25      54235.3       697871  2.02604e+07
     7600     0.634652          ***  1.01173e+06          ***          ***  3.69121e+07      1.24253       1154.3      15815.2  1.28135e+06  3.92222e+07
    76000     0.232927          ***   1.3038e+06      355.478          ***  4.83898e+07     0.599583      220.755      2634.09  1.82596e+06  5.15227e+07
    O-O          ***          ***  1.40218e+06          ***  1.59962e+08          ***          ***          ***          ***  2.04312e+06  1.63408e+08

   Temperature = 850 K

  P(torr)    w_10->w_1    w_10->w_2    w_10->w_6    w_10->w_7   w_10->w_14   w_10->w_17   w_10->w_21   w_10->pr_1   w_10->pr_2   w_10->pr_7       w_10->
      7.6     0.108839          ***      58031.9          ***          ***          ***          ***      1442.73      69535.1      59315.4       188325
       76     0.484295          ***       281296          ***          ***          ***     0.970221       4389.6       117542       310200       713429
      760      1.72207          ***  1.18196e+06          ***          ***  2.50227e+07      3.11709      8784.31       145620  1.56787e+06  2.79269e+07
     7600      1.98008          ***  2.15343e+06          ***          ***  5.09839e+07       3.7277      4197.97      51896.1  3.23145e+06  5.64248e+07
    76000     0.936174          ***  2.96848e+06      1257.14          ***  7.11563e+07      2.19902      950.341      9966.56  5.00659e+06  7.91436e+07
    O-O          ***          ***  3.29646e+06          ***  2.39382e+08          ***          ***          ***          ***  5.87664e+06  2.48556e+08

   Temperature = 900 K

  P(torr)    w_10->w_1    w_10->w_2    w_10->w_6    w_10->w_7   w_10->w_14   w_10->w_17   w_10->w_21   w_10->pr_1   w_10->pr_2   w_10->pr_7       w_10->
      7.6     0.229337          ***      80221.9          ***          ***          ***          ***      2701.73       118841       104983       306748
       76      1.05808          ***       422674          ***          ***          ***      2.25213      9084.73       226422       562158  1.22034e+06
      760      4.11935          ***  2.03301e+06          ***          ***  3.32513e+07      7.84394      22278.7       342270  3.17067e+06  3.88196e+07
     7600      5.33009          ***  4.10352e+06          ***          ***  6.78309e+07      9.92972      12850.6       145315   7.1526e+06  7.92452e+07
    76000      3.14358          ***  6.09499e+06      3984.79          ***   9.9691e+07      6.83096      3460.41      32383.7  1.21067e+07  1.17933e+08
    O-O          ***          ***  7.06625e+06          ***  3.43172e+08          ***          ***          ***          ***  1.51224e+07   3.6536e+08

   Temperature = 950 K

  P(torr)    w_10->w_1    w_10->w_2    w_10->w_6    w_10->w_7   w_10->w_14   w_10->w_17   w_10->w_21   w_10->pr_1   w_10->pr_2   w_10->pr_7       w_10->
      7.6          ***          ***       105901          ***          ***          ***          ***       4712.9       187670       177566       475846
       76      2.14523          ***       589079          ***          ***          ***          ***      16967.7       392791       947848  1.94669e+06
      760       8.8562          ***  3.11656e+06          ***          ***   4.3028e+07      17.7447      48711.9       695509  5.71245e+06  5.26013e+07
     7600      12.6689          ***  7.04971e+06          ***          ***  8.72293e+07      23.8349      33708.2       351998  1.40712e+07  1.08736e+08
    76000      9.02615          ***   1.1413e+07      11138.2          ***  1.33842e+08      18.4574      10851.2      91813.9   2.6192e+07  1.71561e+08
    O-O          ***          ***  1.40116e+07          ***  4.74467e+08          ***          ***          ***          ***  3.54142e+07  5.23893e+08

   Temperature = 1000 K

  P(torr)    w_10->w_1    w_10->w_2    w_10->w_6    w_10->w_7   w_10->w_14   w_10->w_17   w_10->w_21   w_10->pr_1   w_10->pr_2   w_10->pr_7       w_10->
      7.6          ***          ***       138359          ***          ***          ***          ***      7895.77       282576       295232       724056
       76      4.14713          ***       786867          ***          ***          ***          ***      29458.9       631640   1.5319e+06  2.97984e+06
      760      18.1152          ***  4.52955e+06          ***          ***  5.61286e+07      38.0002        97786   1.2993e+06  9.77575e+06   7.1831e+07
     7600      27.5023          ***  1.11812e+07          ***          ***  1.10112e+08      52.8245      78224.4       759068  2.53235e+07  1.47454e+08
    76000      22.8117          ***  1.97261e+07      17704.9          ***  1.73452e+08      44.8581      29928.2       232940  5.14605e+07  2.44924e+08
    O-O          ***          ***  2.59996e+07          ***  6.36092e+08          ***          ***          ***          ***  7.65175e+07  7.38609e+08

   Temperature = 300 K

  P(torr)    w_14->w_1    w_14->w_2    w_14->w_6    w_14->w_7   w_14->w_10   w_14->w_17   w_14->w_21   w_14->pr_1   w_14->pr_2   w_14->pr_7       w_14->
      7.6  4.37605e-11          ***   0.00733832  3.22314e-08  2.36876e+06   1.8163e+06  4.51997e-10  1.13265e-07    4.241e-05   0.00014788  4.18506e+06
       76  6.11684e-12  5.10468e-08   0.00450781  1.85517e-09  1.23004e+07  8.34039e+06  5.84823e-11  7.18681e-09  2.51833e-06  8.49954e-05  2.06408e+07
      760  3.57784e-13  1.07164e-08   0.00298058  1.40171e-08  5.01332e+07  2.96948e+07  4.13205e-12  3.87788e-10  1.43725e-07  5.06963e-05   7.9828e+07
     7600  2.17635e-14  6.47272e-09   0.00283605  2.10401e-08   1.3417e+08  7.21952e+07  2.59556e-13  2.33562e-11  8.81868e-09  4.27781e-05  2.06365e+08
    76000   1.5452e-15  4.78808e-09   0.00357257  5.01802e-09  2.10214e+08  1.08486e+08  1.75907e-14  1.62975e-12  5.49344e-10  6.22918e-05    3.187e+08
    O-O          ***          ***          ***          ***  2.36006e+08  1.20606e+08          ***          ***          ***          ***  3.56612e+08

   Temperature = 350 K

  P(torr)    w_14->w_1    w_14->w_2    w_14->w_6    w_14->w_7   w_14->w_10   w_14->w_17   w_14->w_21   w_14->pr_1   w_14->pr_2   w_14->pr_7       w_14->
      7.6  7.10447e-08          ***      1.67376  3.00506e-05  5.97985e+06  4.32068e+06  2.68669e-07  0.000157259    0.0313777    0.0828838  1.03005e+07
       76  9.72075e-09   3.4317e-05     0.962815 -1.35003e-06  3.17201e+07  2.01515e+07  5.55428e-08  1.23466e-05   0.00201853     0.047741  5.18716e+07
      760  6.04539e-10  5.04838e-06     0.511875  1.40413e-06  1.35865e+08  7.62482e+07  4.67189e-09  6.10513e-07  9.94642e-05    0.0238674  2.12113e+08
     7600  2.64714e-11   1.3676e-06     0.301783  3.02516e-06  4.17154e+08   2.1355e+08  2.24216e-10  2.57474e-08  4.31035e-06    0.0125928  6.30704e+08
    76000  1.35989e-12  6.63071e-07     0.297494  9.36386e-07  7.97228e+08  3.89726e+08  1.14806e-11  1.31184e-09  2.13452e-07    0.0123485  1.18695e+09
    O-O          ***          ***          ***          ***   1.0076e+09  4.85958e+08          ***          ***          ***          ***  1.49355e+09

   Temperature = 400 K

  P(torr)    w_14->w_1    w_14->w_2    w_14->w_6    w_14->w_7   w_14->w_10   w_14->w_17   w_14->w_21   w_14->pr_1   w_14->pr_2   w_14->pr_7       w_14->
      7.6          ***          ***          ***          ***          ***          ***          ***          ***          ***          ***          ***
       76  2.83522e-06          ***      66.2812   0.00292423  7.05798e+07   4.1978e+07  1.05332e-05    0.0044502     0.429582      6.84234  1.12558e+08
      760  2.26518e-07  0.000865359       31.716 -3.61168e-05   3.0017e+08  1.60175e+08  1.23867e-06  0.000232151    0.0208073      3.19177  4.60345e+08
     7600  9.22994e-09  0.000136932      14.0688  0.000154987  9.54423e+08  4.70802e+08  6.01925e-08  8.51327e-06   0.00077121      1.32222  1.42523e+09
    76000  3.32471e-10  3.65067e-05      9.30875  5.70815e-05  2.06221e+09  9.74812e+08  2.22942e-09  3.02583e-07  2.75398e-05     0.803779  3.03702e+09
    O-O          ***          ***          ***          ***  3.01127e+09  1.40317e+09          ***          ***          ***          ***  4.41444e+09

   Temperature = 450 K

  P(torr)    w_14->w_1    w_14->w_2    w_14->w_6    w_14->w_7   w_14->w_10   w_14->w_17   w_14->w_21   w_14->pr_1   w_14->pr_2   w_14->pr_7       w_14->
      7.6          ***          ***          ***          ***          ***          ***          ***          ***          ***          ***          ***
       76          ***          ***          ***          ***          ***          ***          ***          ***          ***          ***          ***
      760   2.8084e-05    0.0689344      951.396  -0.00887436  6.11666e+08  3.12107e+08  0.000111895    0.0317514       1.8151      176.254  9.23774e+08
     7600  1.20296e-06   0.00753941      351.408   0.00329547  1.87454e+09  8.98242e+08  6.29703e-06   0.00108809    0.0614674      62.6773  2.77278e+09
    76000  3.51219e-08   0.00119124      161.682   0.00168963  4.21906e+09  1.95258e+09  1.96068e-07  3.07509e-05   0.00175133      26.2731  6.17164e+09
    O-O          ***          ***          ***          ***  7.07466e+09  3.23613e+09          ***          ***          ***          ***  1.03108e+10

   Temperature = 500 K

  P(torr)    w_14->w_1    w_14->w_2    w_14->w_6    w_14->w_7   w_14->w_10   w_14->w_17   w_14->w_21   w_14->pr_1   w_14->pr_2   w_14->pr_7       w_14->
      7.6          ***          ***          ***          ***          ***          ***          ***          ***          ***          ***          ***
       76          ***          ***          ***          ***          ***          ***          ***          ***          ***          ***          ***
      760          ***          ***          ***          ***          ***          ***          ***          ***          ***          ***          ***
     7600  7.18745e-05     0.249512      5308.87    0.0235839  3.35653e+09  1.57322e+09  0.000306777    0.0658826      2.55715      1590.69  4.92976e+09
    76000  1.92416e-06    0.0264001      1865.14    0.0288654  7.47204e+09  3.41271e+09  9.24429e-06   0.00164359    0.0641197      518.813  1.08847e+10
    O-O          ***          ***          ***          ***  1.40275e+10  6.36643e+09          ***          ***          ***          ***  2.03939e+10

   Temperature = 550 K

  P(torr)    w_14->w_1    w_14->w_2    w_14->w_6    w_14->w_7   w_14->w_10   w_14->w_17   w_14->w_21   w_14->pr_1   w_14->pr_2   w_14->pr_7       w_14->
      7.6          ***          ***          ***          ***          ***          ***          ***          ***          ***          ***          ***
       76          ***          ***          ***          ***          ***          ***          ***          ***          ***          ***          ***
      760          ***          ***          ***          ***          ***          ***          ***          ***          ***          ***          ***
     7600   0.00232721      5.53459      54745.4    -0.303322  5.69532e+09   2.6278e+09   0.00814362      2.24483      64.3124      25178.8   8.3232e+09
    76000  6.13454e-05     0.421155      15676.8     0.314549  1.21084e+10  5.48907e+09  0.000258947    0.0517096      1.47894      6847.28  1.75975e+10
    O-O          ***          ***          ***          ***  2.45724e+10  1.11439e+10          ***          ***          ***          ***  3.57162e+10

   Temperature = 600 K

  P(torr)    w_14->w_1    w_14->w_2    w_14->w_6    w_14->w_7   w_14->w_10   w_14->w_17   w_14->w_21   w_14->pr_1   w_14->pr_2   w_14->pr_7       w_14->
      7.6          ***          ***          ***          ***          ***          ***          ***          ***          ***          ***          ***
       76          ***          ***          ***          ***          ***          ***          ***          ***          ***          ***          ***
      760          ***          ***          ***          ***          ***          ***          ***          ***          ***          ***          ***
     7600          ***          ***          ***          ***          ***          ***          ***          ***          ***          ***          ***
    76000   0.00123832      5.02642      99982.4      2.30225  1.84892e+10  8.35531e+09   0.00464093      1.04164      22.9354      64077.1  2.68447e+10
    O-O          ***          ***          ***          ***  3.92169e+10  1.78549e+10          ***          ***          ***          ***  5.70717e+10

   Temperature = 650 K

  P(torr)    w_14->w_1    w_14->w_2    w_14->w_6    w_14->w_7   w_14->w_10   w_14->w_17   w_14->w_21   w_14->pr_1   w_14->pr_2   w_14->pr_7       w_14->
      7.6          ***          ***          ***          ***          ***          ***          ***          ***          ***          ***          ***
       76          ***          ***          ***          ***          ***          ***          ***          ***          ***          ***          ***
      760          ***          ***          ***          ***          ***          ***          ***          ***          ***          ***          ***
     7600          ***          ***          ***          ***          ***          ***          ***          ***          ***          ***          ***
    76000    0.0171451      47.6351       510859      11.9569  2.69473e+10  1.21802e+10    0.0573018      14.5772      256.738       453954  3.91284e+10
    O-O          ***          ***          ***          ***  5.82592e+10  2.67086e+10          ***          ***          ***          ***  8.49678e+10

   Temperature = 700 K

  P(torr)    w_14->w_1    w_14->w_2    w_14->w_6    w_14->w_7   w_14->w_10   w_14->w_17   w_14->w_21   w_14->pr_1   w_14->pr_2   w_14->pr_7       w_14->
      7.6          ***          ***          ***          ***          ***          ***          ***          ***          ***          ***          ***
       76          ***          ***          ***          ***          ***          ***          ***          ***          ***          ***          ***
      760          ***          ***          ***          ***          ***          ***          ***          ***          ***          ***          ***
     7600          ***          ***          ***          ***          ***          ***          ***          ***          ***          ***          ***
    76000      0.17118      364.611  2.13997e+06      42.9019  3.77506e+10   1.7104e+10     0.510552      149.375      2168.78  2.52433e+06  5.48592e+10
    O-O          ***          ***          ***          ***  8.18081e+10  3.78363e+10          ***          ***          ***          ***  1.19644e+11

   Temperature = 750 K

  P(torr)    w_14->w_1    w_14->w_2    w_14->w_6    w_14->w_7   w_14->w_10   w_14->w_17   w_14->w_21   w_14->pr_1   w_14->pr_2   w_14->pr_7       w_14->
      7.6          ***          ***          ***          ***          ***          ***          ***          ***          ***          ***          ***
       76          ***          ***          ***          ***          ***          ***          ***          ***          ***          ***          ***
      760          ***          ***          ***          ***          ***          ***          ***          ***          ***          ***          ***
     7600          ***          ***          ***          ***          ***          ***          ***          ***          ***          ***          ***
    76000          ***          ***          ***          ***          ***          ***          ***          ***          ***          ***          ***
    O-O          ***          ***          ***          ***  1.09817e+11  5.12982e+10          ***          ***          ***          ***  1.61116e+11

   Temperature = 800 K

  P(torr)    w_14->w_1    w_14->w_2    w_14->w_6    w_14->w_7   w_14->w_10   w_14->w_17   w_14->w_21   w_14->pr_1   w_14->pr_2   w_14->pr_7       w_14->
      7.6          ***          ***          ***          ***          ***          ***          ***          ***          ***          ***          ***
       76          ***          ***          ***          ***          ***          ***          ***          ***          ***          ***          ***
      760          ***          ***          ***          ***          ***          ***          ***          ***          ***          ***          ***
     7600          ***          ***          ***          ***          ***          ***          ***          ***          ***          ***          ***
    76000          ***          ***          ***          ***          ***          ***          ***          ***          ***          ***          ***
    O-O          ***          ***          ***          ***  1.42126e+11   6.7095e+10          ***          ***          ***          ***  2.09221e+11

   Temperature = 850 K

  P(torr)    w_14->w_1    w_14->w_2    w_14->w_6    w_14->w_7   w_14->w_10   w_14->w_17   w_14->w_21   w_14->pr_1   w_14->pr_2   w_14->pr_7       w_14->
      7.6          ***          ***          ***          ***          ***          ***          ***          ***          ***          ***          ***
       76          ***          ***          ***          ***          ***          ***          ***          ***          ***          ***          ***
      760          ***          ***          ***          ***          ***          ***          ***          ***          ***          ***          ***
     7600          ***          ***          ***          ***          ***          ***          ***          ***          ***          ***          ***
    76000          ***          ***          ***          ***          ***          ***          ***          ***          ***          ***          ***
    O-O          ***          ***          ***          ***  1.78492e+11  8.51799e+10          ***          ***          ***          ***  2.63672e+11

   Temperature = 900 K

  P(torr)    w_14->w_1    w_14->w_2    w_14->w_6    w_14->w_7   w_14->w_10   w_14->w_17   w_14->w_21   w_14->pr_1   w_14->pr_2   w_14->pr_7       w_14->
      7.6          ***          ***          ***          ***          ***          ***          ***          ***          ***          ***          ***
       76          ***          ***          ***          ***          ***          ***          ***          ***          ***          ***          ***
      760          ***          ***          ***          ***          ***          ***          ***          ***          ***          ***          ***
     7600          ***          ***          ***          ***          ***          ***          ***          ***          ***          ***          ***
    76000          ***          ***          ***          ***          ***          ***          ***          ***          ***          ***          ***
    O-O          ***          ***          ***          ***  2.18623e+11   1.0547e+11          ***          ***          ***          ***  3.24093e+11

   Temperature = 950 K

  P(torr)    w_14->w_1    w_14->w_2    w_14->w_6    w_14->w_7   w_14->w_10   w_14->w_17   w_14->w_21   w_14->pr_1   w_14->pr_2   w_14->pr_7       w_14->
      7.6          ***          ***          ***          ***          ***          ***          ***          ***          ***          ***          ***
       76          ***          ***          ***          ***          ***          ***          ***          ***          ***          ***          ***
      760          ***          ***          ***          ***          ***          ***          ***          ***          ***          ***          ***
     7600          ***          ***          ***          ***          ***          ***          ***          ***          ***          ***          ***
    76000          ***          ***          ***          ***          ***          ***          ***          ***          ***          ***          ***
    O-O          ***          ***          ***          ***  2.62202e+11  1.27858e+11          ***          ***          ***          ***   3.9006e+11

   Temperature = 1000 K

  P(torr)    w_14->w_1    w_14->w_2    w_14->w_6    w_14->w_7   w_14->w_10   w_14->w_17   w_14->w_21   w_14->pr_1   w_14->pr_2   w_14->pr_7       w_14->
      7.6          ***          ***          ***          ***          ***          ***          ***          ***          ***          ***          ***
       76          ***          ***          ***          ***          ***          ***          ***          ***          ***          ***          ***
      760          ***          ***          ***          ***          ***          ***          ***          ***          ***          ***          ***
     7600          ***          ***          ***          ***          ***          ***          ***          ***          ***          ***          ***
    76000          ***          ***          ***          ***          ***          ***          ***          ***          ***          ***          ***
    O-O          ***          ***          ***          ***  3.08902e+11  1.52218e+11          ***          ***          ***          ***  4.61119e+11

   Temperature = 300 K

  P(torr)    w_17->w_1    w_17->w_2    w_17->w_6    w_17->w_7   w_17->w_10   w_17->w_14   w_17->w_21   w_17->pr_1   w_17->pr_2   w_17->pr_7       w_17->
      7.6  2.90704e-15          ***  4.94515e-07  1.87093e-12      9.58937     0.260399  2.08153e-14  4.18832e-12  1.99486e-09  6.94438e-09      9.84976
       76  3.27076e-16  3.31054e-12  2.90404e-07  1.17711e-13      10.3946      1.19574  3.43211e-15  3.86186e-13  1.54852e-10  5.33481e-09      11.5903
      760   1.4769e-17  2.46153e-13  5.90276e-08  2.76108e-13      8.68151      4.25728  1.56751e-16  1.56427e-14  4.63452e-12  1.60508e-09      12.9388
     7600  1.80114e-19  1.94485e-14  6.55296e-09  6.36855e-14      4.66931      10.3505   1.8282e-18   1.8389e-16  4.60574e-14  2.00304e-10      15.0198
    76000  8.92699e-22  9.61247e-16  5.17583e-10  1.20904e-15      1.15273      15.5533  8.58831e-21  8.93916e-19  1.96382e-16  1.79523e-11      16.7061
    O-O          ***          ***          ***          ***          ***       17.291          ***          ***          ***          ***       17.291

   Temperature = 350 K

  P(torr)    w_17->w_1    w_17->w_2    w_17->w_6    w_17->w_7   w_17->w_10   w_17->w_14   w_17->w_21   w_17->pr_1   w_17->pr_2   w_17->pr_7       w_17->
      7.6  7.91982e-12          ***  0.000310386  4.13377e-09      282.122      5.46495  3.57783e-11  1.58912e-08   3.9132e-06  1.06548e-05      287.588
       76  1.50818e-12  7.29876e-09   0.00021974 -2.50347e-10      368.036      25.4883  9.82765e-12    1.861e-09  3.65962e-07  9.14635e-06      393.525
      760  1.03963e-13   6.6869e-10  5.93836e-05  1.41323e-10      347.448      96.4414  7.84349e-13  1.04432e-10  1.57532e-08  3.67591e-06       443.89
     7600  1.76595e-15  4.22409e-11  7.28132e-06  8.85288e-11      234.254      270.106  1.34291e-14  1.67304e-12  2.10963e-10  5.30543e-07       504.36
    76000  1.12401e-17  2.05548e-12  6.41748e-07  3.41445e-12      82.4128       492.94  8.28612e-17  1.04643e-14  1.18455e-12  5.12428e-08      575.352
    O-O          ***          ***          ***          ***          ***      614.657          ***          ***          ***          ***      614.657

   Temperature = 400 K

  P(torr)    w_17->w_1    w_17->w_2    w_17->w_6    w_17->w_7   w_17->w_10   w_17->w_14   w_17->w_21   w_17->pr_1   w_17->pr_2   w_17->pr_7       w_17->
      7.6  2.66368e-09          ***    0.0370101  1.51787e-06       3043.7          ***  7.91997e-09  7.37387e-06   0.00118007   0.00249278      3043.74
       76  8.32219e-10          ***    0.0306719  5.93237e-07      4933.09      268.311  3.59025e-09   1.2126e-06  0.000141039   0.00245418      5201.43
      760  8.95625e-11  3.27246e-07     0.011038 -1.93017e-08      5271.28      1023.79  4.99764e-10  9.12085e-08  8.30315e-06   0.00127505      6295.09
     7600  2.19258e-12  1.88645e-08   0.00155545  1.88477e-08      4067.29      3009.23  1.32903e-11  1.99711e-09  1.49902e-07  0.000221653      7076.51
    76000  1.74597e-14  8.37855e-10  0.000147455  1.46303e-09      1869.29      6230.71  1.05607e-13  1.55253e-11  1.06299e-09  2.27451e-05         8100
    O-O          ***          ***          ***          ***          ***      8968.62          ***          ***          ***          ***      8968.62

   Temperature = 450 K

  P(torr)    w_17->w_1    w_17->w_2    w_17->w_6    w_17->w_7   w_17->w_10   w_17->w_14   w_17->w_21   w_17->pr_1   w_17->pr_2   w_17->pr_7       w_17->
      7.6  1.85713e-07          ***      1.32544  0.000144781      16427.6          ***  4.06538e-07  0.000723237    0.0871391     0.147784      16429.1
       76  1.02196e-07          ***      1.35783  7.04461e-05      34612.6          ***  3.11569e-07  0.000191009    0.0151576     0.184974      34614.2
      760  1.74699e-08  4.70024e-05     0.638177 -6.09804e-06      41581.9      6940.18  7.36838e-08   1.9285e-05   0.00118569     0.120457      48522.8
     7600  6.45388e-10  2.80112e-06      0.10788  9.77644e-07      35372.2      19973.8  3.21091e-09  5.81293e-07  2.90945e-05    0.0261417      55346.1
    76000  6.39911e-12     1.13e-07    0.0108753  1.68495e-07        19532      43418.7  3.30981e-11  5.52151e-09  2.54279e-07   0.00286234      62950.6
    O-O          ***          ***          ***          ***          ***      71960.4          ***          ***          ***          ***      71960.4

   Temperature = 500 K

  P(torr)    w_17->w_1    w_17->w_2    w_17->w_6    w_17->w_7   w_17->w_10   w_17->w_14   w_17->w_21   w_17->pr_1   w_17->pr_2   w_17->pr_7       w_17->
      7.6  3.94695e-06          ***      18.6685          ***      56508.8          ***  7.04492e-06    0.0211849      2.11932       3.0079      56532.6
       76  3.96811e-06          ***      25.5463   0.00322964       144427          ***  9.17899e-06   0.00990784     0.598889      5.32865       144459
      760  1.14734e-06          ***      16.0081   0.00117126       227854          ***  3.73706e-06   0.00146372     0.065877       4.5118       227874
     7600  6.56229e-08   0.00018182      3.31546    8.822e-06       191886      93698.3  2.71078e-07  6.01756e-05   0.00217831       1.2341       285589
    76000  8.23894e-10  6.82636e-06     0.358244  7.44139e-06       120181       203254  3.73629e-09  6.97534e-07  2.32408e-05     0.146776       323435
    O-O          ***          ***          ***          ***          ***       379172          ***          ***          ***          ***       379172

   Temperature = 550 K

  P(torr)    w_17->w_1    w_17->w_2    w_17->w_6    w_17->w_7   w_17->w_10   w_17->w_14   w_17->w_21   w_17->pr_1   w_17->pr_2   w_17->pr_7       w_17->
      7.6  3.35295e-05          ***      124.796          ***       143767          ***  5.45264e-05     0.228111      20.7282      25.4071       143938
       76  6.36936e-05          ***      248.965          ***       425366          ***   0.00012057     0.214077      10.6608      72.5909       425698
      760  3.15097e-05          ***      207.986     0.034023       795999          ***  8.17231e-05    0.0488244       1.7188      81.8886       796291
     7600  2.92098e-06   0.00619836      54.8857 -0.000469775       736569       346788   1.0071e-05   0.00281913    0.0784186      29.0765  1.08344e+06
    76000  4.81909e-08  0.000224003      6.49279  0.000159376       507096       724388  1.94387e-07  4.04241e-05    0.0010269      3.86159  1.23149e+06
    O-O          ***          ***          ***          ***          ***  1.47064e+06          ***          ***          ***          ***  1.47064e+06

   Temperature = 600 K

  P(torr)    w_17->w_1    w_17->w_2    w_17->w_6    w_17->w_7   w_17->w_10   w_17->w_14   w_17->w_21   w_17->pr_1   w_17->pr_2   w_17->pr_7       w_17->
      7.6  0.000107221          ***      381.004          ***       309634          ***  0.000187806     0.542967      64.7142      67.0994       310147
       76  0.000501116          ***      1394.65          ***       993649          ***  0.000846225      2.20043      95.9387      523.942       995666
      760  0.000434458          ***      1614.53     0.525194  2.13926e+06          ***  0.000934096     0.843402      24.4912      842.378  2.14174e+06
     7600  7.00435e-05          ***      586.425    0.0713363  2.90917e+06          ***  0.000203053       0.0738      1.65453      415.758  2.91018e+06
    76000  1.52284e-06   0.00458836      74.1938   0.00191962   1.6234e+06  2.12129e+06  5.50155e-06   0.00127879    0.0257643      60.6962  3.74483e+06
    O-O          ***          ***          ***          ***          ***  4.53309e+06          ***          ***          ***          ***  4.53309e+06

   Temperature = 650 K

  P(torr)    w_17->w_1    w_17->w_2    w_17->w_6    w_17->w_7   w_17->w_10   w_17->w_14   w_17->w_21   w_17->pr_1   w_17->pr_2   w_17->pr_7       w_17->
      7.6 -3.34295e-05          ***      401.584          ***       586542          ***  0.000117771     -5.81788     -183.075     -240.763       586514
       76   0.00226983          ***      4977.59          ***  1.97367e+06          ***   0.00374867       11.916      484.025      2209.73  1.98135e+06
      760   0.00346042          ***       8306.2          ***  4.71504e+06          ***    0.0065066      8.48949      212.438      5481.34  4.72905e+06
     7600  0.000941112          ***      4058.54     0.920898  7.17138e+06          ***   0.00232662      1.12139      20.9911       3695.8  7.17916e+06
    76000  2.92933e-05    0.0650732       588.35    0.0142082  4.22576e+06  5.34154e+06  9.49892e-05    0.0249281     0.411053      633.682  9.56853e+06
    O-O          ***          ***          ***          ***          ***  1.17129e+07          ***          ***          ***          ***  1.17129e+07

   Temperature = 700 K

  P(torr)    w_17->w_1    w_17->w_2    w_17->w_6    w_17->w_7   w_17->w_10   w_17->w_14   w_17->w_21   w_17->pr_1   w_17->pr_2   w_17->pr_7       w_17->
      7.6   -0.0020738          ***     -1662.25          ***  1.02225e+06          ***  -0.00275865     -62.9806     -2712.68     -2984.46  1.01483e+06
       76   0.00610335          ***      11441.2          ***   3.5183e+06          ***    0.0108042      29.1558      1282.73      5103.05  3.53616e+06
      760     0.017713          ***      30165.4          ***  8.98541e+06          ***    0.0309493      53.9729      1203.89      24202.1  9.04103e+06
     7600   0.00799674          ***      20154.8      8.26076  1.51583e+07          ***    0.0172653      11.0821      178.445      22739.9  1.52014e+07
    76000  0.000372861     0.675439      3456.45    0.0640921  9.37339e+06  1.19152e+07   0.00108504     0.326313      4.51904      4729.75  2.12967e+07
    O-O          ***          ***          ***          ***          ***  2.63579e+07          ***          ***          ***          ***  2.63579e+07

   Temperature = 750 K

  P(torr)    w_17->w_1    w_17->w_2    w_17->w_6    w_17->w_7   w_17->w_10   w_17->w_14   w_17->w_21   w_17->pr_1   w_17->pr_2   w_17->pr_7       w_17->
      7.6  -0.00643855          ***     -3174.74          ***  1.59741e+06          ***  -0.00953747     -236.645      -8926.4     -10212.3  1.57486e+06
       76    0.0144848          ***      23623.6          ***  5.70389e+06          ***    0.0287951      28.4743      2408.85      8345.09   5.7383e+06
      760     0.067173          ***      85720.6          ***  1.53268e+07          ***     0.115605      243.503      4977.88      80585.2  1.54984e+07
     7600    0.0468769          ***        76638      54.0241  2.82873e+07          ***    0.0913364      76.6857       1089.1       103739  2.84689e+07
    76000   0.00375428          ***      18217.2      4.24358  3.48392e+07          ***   0.00984563      3.43537      41.2837      30306.5  3.48878e+07
    O-O          ***          ***          ***          ***          ***  5.31279e+07          ***          ***          ***          ***  5.31279e+07

   Temperature = 800 K

  P(torr)    w_17->w_1    w_17->w_2    w_17->w_6    w_17->w_7   w_17->w_10   w_17->w_14   w_17->w_21   w_17->pr_1   w_17->pr_2   w_17->pr_7       w_17->
      7.6          ***          ***          ***          ***          ***          ***          ***          ***          ***          ***          ***
       76   0.00851278          ***      26329.2          ***   9.1441e+06          ***    0.0294624     -342.281      -3734.1     -12177.4  9.15418e+06
      760     0.189511          ***       184887          ***  2.45214e+07          ***     0.336333      759.509      14636.6       196763  2.49185e+07
     7600     0.200608          ***       227105          ***  4.79351e+07          ***     0.367579      386.933      4976.87       360956  4.85285e+07
    76000     0.025386          ***      68528.6      24.8588  6.28407e+07          ***    0.0600555      24.7382      260.243       137308  6.30468e+07
    O-O          ***          ***          ***          ***          ***  9.79559e+07          ***          ***          ***          ***  9.79559e+07

   Temperature = 850 K

  P(torr)    w_17->w_1    w_17->w_2    w_17->w_6    w_17->w_7   w_17->w_10   w_17->w_14   w_17->w_21   w_17->pr_1   w_17->pr_2   w_17->pr_7       w_17->
      7.6          ***          ***          ***          ***          ***          ***          ***          ***          ***          ***          ***
       76          ***          ***          ***          ***          ***          ***          ***          ***          ***          ***          ***
      760     0.461557          ***       345361          ***  3.68212e+07          ***     0.866677      1880.88      35073.4       401316  3.76048e+07
     7600     0.675316          ***       556031          ***  7.50259e+07          ***      1.20394      1512.02        17799  1.01662e+06  7.66178e+07
    76000     0.131969          ***       215496      120.826  1.04712e+08          ***     0.284389      139.328      1303.95       507991  1.05437e+08
    O-O          ***          ***          ***          ***          ***  1.67884e+08          ***          ***          ***          ***  1.67884e+08

   Temperature = 900 K

  P(torr)    w_17->w_1    w_17->w_2    w_17->w_6    w_17->w_7   w_17->w_10   w_17->w_14   w_17->w_21   w_17->pr_1   w_17->pr_2   w_17->pr_7       w_17->
      7.6          ***          ***          ***          ***          ***          ***          ***          ***          ***          ***          ***
       76          ***          ***          ***          ***          ***          ***          ***          ***          ***          ***          ***
      760     0.847699          ***       494001          ***   5.4473e+07          ***       1.7025      2919.82      57108.2       576466  5.56035e+07
     7600      1.83722          ***  1.11857e+06          ***  1.11129e+08          ***      3.27293      4643.37      50586.5  2.32892e+06  1.14631e+08
    76000     0.539481          ***       567916      491.011  1.63331e+08          ***      1.07402      625.657      5273.78  1.55212e+06  1.65457e+08
    O-O          ***          ***          ***          ***          ***  2.70811e+08          ***          ***          ***          ***  2.70811e+08

   Temperature = 950 K

  P(torr)    w_17->w_1    w_17->w_2    w_17->w_6    w_17->w_7   w_17->w_10   w_17->w_14   w_17->w_21   w_17->pr_1   w_17->pr_2   w_17->pr_7       w_17->
      7.6          ***          ***          ***          ***          ***          ***          ***          ***          ***          ***          ***
       76          ***          ***          ***          ***          ***          ***          ***          ***          ***          ***          ***
      760      1.50079          ***       689323          ***  7.73478e+07          ***      3.21826      3451.07      81278.8       734230  7.88561e+07
     7600       4.3523          ***  1.98696e+06          ***  1.56819e+08          ***      7.90258      11985.6       122019  4.64456e+06  1.63585e+08
    76000      1.80707          ***  1.30342e+06      1679.43  2.40634e+08          ***      3.38747      2320.17      17821.5  4.05996e+06  2.46019e+08
    O-O          ***          ***          ***          ***          ***  4.15203e+08          ***          ***          ***          ***  4.15203e+08

   Temperature = 1000 K

  P(torr)    w_17->w_1    w_17->w_2    w_17->w_6    w_17->w_7   w_17->w_10   w_17->w_14   w_17->w_21   w_17->pr_1   w_17->pr_2   w_17->pr_7       w_17->
      7.6          ***          ***          ***          ***          ***          ***          ***          ***          ***          ***          ***
       76          ***          ***          ***          ***          ***          ***          ***          ***          ***          ***          ***
      760      1.79657          ***       748114          ***    1.094e+08          ***      4.21105     -2056.74      44070.9       378859  1.10569e+08
     7600      8.94878          ***  3.06049e+06          ***  2.14646e+08          ***      16.7074      25885.1       247862  7.98975e+06   2.2597e+08
    76000      5.07592          ***  2.60292e+06      2997.78  3.38152e+08          ***      9.16664      7214.67      51226.6  9.15307e+06  3.49971e+08
    O-O          ***          ***          ***          ***          ***  6.09794e+08          ***          ***          ***          ***  6.09794e+08

   Temperature = 300 K

  P(torr)    w_21->w_1    w_21->w_2    w_21->w_6    w_21->w_7   w_21->w_10   w_21->w_14   w_21->w_17   w_21->pr_1   w_21->pr_2   w_21->pr_7       w_21->
      7.6   2.9312e-08          ***     0.462633  3.89434e-05  1.24047e-05  3.14788e-08  1.03041e-05  4.54301e-05    0.0574248  6.22104e-08     0.520165
       76  5.93128e-08   0.00140545      0.52815 -0.000143773  3.04345e-06  4.15044e-09  1.69894e-06  7.80081e-05    0.0687505  4.84501e-09     0.598245
      760  6.90206e-08   0.00406233     0.539791   0.00193772   4.9176e-07  2.93248e-10  7.75942e-08  8.59873e-05    0.0677769  1.33312e-10     0.613654
     7600  5.36924e-08    0.0334936     0.414752     0.120176   4.4172e-08  1.84205e-11  9.04983e-10  6.49837e-05    0.0470223  1.54557e-12     0.615509
    76000  2.38089e-08     0.199043     0.175279     0.222899  2.04619e-09   1.2484e-12  4.25134e-12   2.8058e-05     0.018451  9.25954e-15       0.6157
    O-O          ***     0.617546          ***          ***          ***          ***          ***          ***          ***          ***     0.617546

   Temperature = 350 K

  P(torr)    w_21->w_1    w_21->w_2    w_21->w_6    w_21->w_7   w_21->w_10   w_21->w_14   w_21->w_17   w_21->pr_1   w_21->pr_2   w_21->pr_7       w_21->
      7.6  3.48499e-06          ***      28.0868   0.00551534   0.00188989  1.52006e-05   0.00160065   0.00527677        4.274  2.98126e-05      32.3752
       76  1.04467e-05     0.155248       37.298   -0.0136339  0.000723053  3.14296e-06   0.00043967     0.012715      6.24699  4.39506e-06      43.7005
      760  1.52763e-05     0.436914      39.9356    -0.023895  0.000151464  2.64365e-07  3.50903e-05    0.0170054      6.77512   2.0866e-07      47.1409
     7600  1.37452e-05      2.40716      34.1743      5.69143  1.70658e-05  1.26875e-08  6.00791e-07    0.0148271      5.37202  3.28621e-09      47.6598
    76000  7.21298e-06      11.9717      16.3356      16.9287  9.73756e-07  6.49645e-10  3.70705e-09   0.00760722      2.47249  2.40481e-11      47.7162
    O-O          ***      47.8647          ***          ***          ***          ***          ***          ***          ***          ***      47.8647

   Temperature = 400 K

  P(torr)    w_21->w_1    w_21->w_2    w_21->w_6    w_21->w_7   w_21->w_10   w_21->w_14   w_21->w_17   w_21->pr_1   w_21->pr_2   w_21->pr_7       w_21->
      7.6  0.000101261          ***      519.882     0.201279    0.0743186          ***    0.0607801     0.160156      93.5937   0.00284819      613.975
       76  0.000448975          ***      848.274      1.02473    0.0434434  0.000516686    0.0275527     0.538131      174.063  0.000754955      1023.97
      760  0.000883842      15.4329      986.246     -2.53668    0.0126318   6.0759e-05   0.00383534     0.927292      217.808   6.2559e-05       1217.9
     7600  0.000934578       63.955      916.706      81.6697   0.00181717  2.95255e-06  0.000101994      0.93651      194.443  1.44299e-06      1257.71
    76000  0.000574537       262.65       496.92      398.062  0.000126462  1.09357e-07  8.10463e-07     0.563525      104.325  1.28465e-08      1262.52
    O-O          ***      1266.85          ***          ***          ***          ***          ***          ***          ***          ***      1266.85

   Temperature = 450 K

  P(torr)    w_21->w_1    w_21->w_2    w_21->w_6    w_21->w_7   w_21->w_10   w_21->w_14   w_21->w_17   w_21->pr_1   w_21->pr_2   w_21->pr_7       w_21->
      7.6   0.00111656          ***      4201.03      2.97326      1.16355          ***     0.816936      1.95122       877.16    0.0879114      5085.19
       76   0.00712154          ***      8620.58      17.5725      0.99579          ***     0.626123      8.79361       2092.3    0.0398191      10740.9
      760    0.0197115      250.763      11437.1     -43.1363     0.407884   0.00500012     0.148073      20.2695      3168.64   0.00564053      14834.3
     7600    0.0254106      855.391      11460.9       502.71    0.0775462  0.000281388   0.00645253      24.2989      3193.38  0.000202826      16036.8
    76000     0.018214      3001.54      7043.05      4163.37   0.00657588  8.76148e-06  6.65128e-05      16.9937      1983.92   2.2336e-06      16208.9
    O-O          ***      16278.2          ***          ***          ***          ***          ***          ***          ***          ***      16278.2

   Temperature = 500 K

  P(torr)    w_21->w_1    w_21->w_2    w_21->w_6    w_21->w_7   w_21->w_10   w_21->w_14   w_21->w_17   w_21->pr_1   w_21->pr_2   w_21->pr_7       w_21->
      7.6    0.0062395          ***      18838.2          ***      9.61059          ***      4.96447      12.6829      4524.38      1.21642        23391
       76    0.0544734          ***      48439.5      157.165      11.1786          ***      6.46902      71.9365      13516.2     0.882256      62203.4
      760     0.214929          ***      77126.9      944.147      6.51988          ***      2.63388      223.646      25557.5     0.205947       103862
     7600     0.353141      6940.44      83284.7      1570.86      1.66382     0.012877     0.191048      329.069      29614.7    0.0119588       121742
    76000     0.296074      21569.6      57654.1      24331.6     0.173808  0.000388029   0.00263324      266.598      21141.4  0.000168829       124964
    O-O          ***       125754          ***          ***          ***          ***          ***          ***          ***          ***       125754

   Temperature = 550 K

  P(torr)    w_21->w_1    w_21->w_2    w_21->w_6    w_21->w_7   w_21->w_10   w_21->w_14   w_21->w_17   w_21->pr_1   w_21->pr_2   w_21->pr_7       w_21->
      7.6    0.0220887          ***      55980.1          ***      49.7383          ***      16.6053         54.7        15557      9.75012      71667.9
       76     0.244241          ***       175912          ***      74.6914          ***      36.7279      356.475        55177      10.3246       231567
      760      1.34692          ***       336512      5907.55      59.4338          ***      24.8968      1458.12       130517       3.7514       474484
     7600      2.92853      38913.5       404703      2039.77      20.7664     0.327397      3.06801      2709.99       178245      0.35368       626639
    76000      2.90825       109192       312970      92756.2      2.73228    0.0104104    0.0592179      2553.73       145407   0.00670984       662885
    O-O          ***       670044          ***          ***          ***          ***          ***          ***          ***          ***       670044

   Temperature = 600 K

  P(torr)    w_21->w_1    w_21->w_2    w_21->w_6    w_21->w_7   w_21->w_10   w_21->w_14   w_21->w_17   w_21->pr_1   w_21->pr_2   w_21->pr_7       w_21->
      7.6    0.0594378          ***       126490          ***      190.943          ***      28.8166      186.856      41484.9      55.2875       168437
       76     0.754299          ***       462807          ***      345.611          ***      129.949      1251.06       162515      76.9228       627127
      760      5.49395          ***  1.05431e+06      24422.5      354.019          ***      143.469      6338.37       466566      40.0349  1.55218e+06
     7600       16.087          ***  1.49241e+06       104818      170.554          ***      31.1926        15058       766612      5.97772  2.37912e+06
    76000      19.2983       424032  1.24035e+06       255114      28.4628     0.180969      0.84498      16669.3       711701     0.159965  2.64792e+06
    O-O          ***  2.70004e+06          ***          ***          ***          ***          ***          ***          ***          ***  2.70004e+06

   Temperature = 650 K

  P(torr)    w_21->w_1    w_21->w_2    w_21->w_6    w_21->w_7   w_21->w_10   w_21->w_14   w_21->w_17   w_21->pr_1   w_21->pr_2   w_21->pr_7       w_21->
      7.6     0.138764          ***       238987          ***      584.504          ***      10.1347      572.661      95755.3      251.335       336161
       76      1.83922          ***       976099          ***      1225.72          ***      325.883      3549.28       385451      423.063  1.36708e+06
      760      16.2557          ***   2.6339e+06          ***       1526.4          ***      565.833      20367.8  1.27495e+06      286.491  3.93161e+06
     7600      63.1563          ***  4.16875e+06       331650      971.109          ***      202.369      60862.4  2.50245e+06      63.9002  7.06501e+06
    76000      93.5291  1.34721e+06  3.83439e+06       549943      211.895      2.18531      8.26052      80141.6  2.65819e+06      2.50477  8.47019e+06
    O-O          ***  8.77332e+06          ***          ***          ***          ***          ***          ***          ***          ***  8.77332e+06

   Temperature = 700 K

  P(torr)    w_21->w_1    w_21->w_2    w_21->w_6    w_21->w_7   w_21->w_10   w_21->w_14   w_21->w_17   w_21->pr_1   w_21->pr_2   w_21->pr_7       w_21->
      7.6     0.304607          ***       399596          ***      1560.63          ***     -148.817      1662.84       204196      965.538       607832
       76      3.93081          ***  1.77169e+06          ***      3645.63          ***       581.28      9008.71       799982       1887.7   2.5868e+06
      760      38.4016          ***  5.33362e+06          ***         5197          ***      1666.23      52871.4  2.85783e+06      1536.43  8.25277e+06
     7600      188.969          ***   9.5547e+06       882968       4148.5          ***      929.707       190452  6.54857e+06      471.408  1.71824e+07
    76000       350.29  3.64017e+06  9.75261e+06       971769      1190.95      19.1481      58.4157       300425  7.98439e+06      27.5293   2.2651e+07
    O-O          ***  2.40681e+07          ***          ***          ***          ***          ***          ***          ***          ***  2.40681e+07

   Temperature = 750 K

  P(torr)    w_21->w_1    w_21->w_2    w_21->w_6    w_21->w_7   w_21->w_10   w_21->w_14   w_21->w_17   w_21->pr_1   w_21->pr_2   w_21->pr_7       w_21->
      7.6     0.650336          ***       611626          ***      3376.95          ***     -341.902      4595.22       414747      3209.92  1.03721e+06
       76      7.86784          ***  2.90021e+06          ***      9119.68          ***      1028.03      21776.1  1.53818e+06      7156.13  4.47748e+06
      760      78.5205          ***  9.44176e+06          ***      14731.2          ***      4132.47       119505   5.5959e+06      6708.43  1.51828e+07
     7600      456.853          ***  1.87211e+07  2.01829e+06      14078.3          ***      3265.43       487313  1.43799e+07      2593.35  3.56269e+07
    76000      1065.09          ***  2.34611e+07  7.29482e+06      5377.34          ***      352.382       923331  2.05617e+07      223.674   5.2248e+07
    O-O          ***  5.76607e+07          ***          ***          ***          ***          ***          ***          ***          ***  5.76607e+07

   Temperature = 800 K

  P(torr)    w_21->w_1    w_21->w_2    w_21->w_6    w_21->w_7   w_21->w_10   w_21->w_14   w_21->w_17   w_21->pr_1   w_21->pr_2   w_21->pr_7       w_21->
      7.6      1.37951          ***       882347          ***      5708.86          ***          ***      12046.6       814792      9567.69  1.72446e+06
       76      15.3569          ***  4.41981e+06          ***      21569.2          ***      736.338      51425.2  2.84145e+06      23484.8  7.35849e+06
      760      147.707          ***  1.52107e+07          ***      37282.7          ***      8440.59       249197  1.00397e+07        25037  2.55705e+07
     7600      951.519          ***  3.58324e+07          ***      40483.9          ***      9228.17  1.08052e+06  2.83319e+07      11455.2   6.5307e+07
    76000      2692.93          ***  4.52503e+07  1.39626e+07      19535.7          ***      1508.78   2.3817e+06   4.4884e+07      1394.37  1.06504e+08
    O-O          ***  1.23739e+08          ***          ***          ***          ***          ***          ***          ***          ***  1.23739e+08

   Temperature = 850 K

  P(torr)    w_21->w_1    w_21->w_2    w_21->w_6    w_21->w_7   w_21->w_10   w_21->w_14   w_21->w_17   w_21->pr_1   w_21->pr_2   w_21->pr_7       w_21->
      7.6          ***          ***          ***          ***          ***          ***          ***          ***          ***          ***          ***
       76       29.379          ***  6.35186e+06          ***      43138.6          ***          ***       117707  5.09233e+06        68365  1.16734e+07
      760      264.681          ***  2.28565e+07          ***      84501.3          ***      15973.5       496628  1.70187e+07      81621.3  4.05542e+07
     7600      1763.94          ***  5.72186e+07          ***       101049          ***      22198.7  2.13602e+06  4.95943e+07      42453.9  1.09116e+08
    76000      5859.95          ***  7.86731e+07  2.48261e+07      59608.1          ***      5245.65  5.33339e+06  8.68447e+07      6919.55  1.95755e+08
    O-O          ***  2.42528e+08          ***          ***          ***          ***          ***          ***          ***          ***  2.42528e+08

   Temperature = 900 K

  P(torr)    w_21->w_1    w_21->w_2    w_21->w_6    w_21->w_7   w_21->w_10   w_21->w_14   w_21->w_17   w_21->pr_1   w_21->pr_2   w_21->pr_7       w_21->
      7.6          ***          ***          ***          ***          ***          ***          ***          ***          ***          ***          ***
       76      56.0314          ***   8.6956e+06          ***      79862.2          ***          ***       257986  8.86192e+06       173508  1.80689e+07
      760      463.683          ***  3.25533e+07          ***       180302          ***      23918.1       962970  2.77962e+07       234164  6.17513e+07
     7600      3040.56          ***  8.51974e+07          ***       228253          ***      45989.8  3.91205e+06   8.0798e+07       137051  1.70322e+08
    76000      11280.1          ***  1.25332e+08   4.1949e+07       157010          ***        15089  1.06323e+07  1.52101e+08      28196.7  3.30226e+08
    O-O          ***  4.40781e+08          ***          ***          ***          ***          ***          ***          ***          ***  4.40781e+08

   Temperature = 950 K

  P(torr)    w_21->w_1    w_21->w_2    w_21->w_6    w_21->w_7   w_21->w_10   w_21->w_14   w_21->w_17   w_21->pr_1   w_21->pr_2   w_21->pr_7       w_21->
      7.6          ***          ***          ***          ***          ***          ***          ***          ***          ***          ***          ***
       76          ***          ***          ***          ***          ***          ***          ***          ***          ***          ***          ***
      760      799.175          ***  4.44509e+07          ***       351374          ***      35539.9  1.82721e+06  4.42588e+07       598010  9.15226e+07
     7600      4998.55          ***  1.20294e+08          ***       472054          ***      87251.3  6.80371e+06   1.2508e+08       393902  2.53136e+08
    76000      19713.4          ***  1.86788e+08  6.66004e+07       365505          ***      37364.8  1.93122e+07  2.46258e+08      97271.5  5.19478e+08
    O-O          ***  7.51764e+08          ***          ***          ***          ***          ***          ***          ***          ***  7.51764e+08

   Temperature = 1000 K

  P(torr)    w_21->w_1    w_21->w_2    w_21->w_6    w_21->w_7   w_21->w_10   w_21->w_14   w_21->w_17   w_21->pr_1   w_21->pr_2   w_21->pr_7       w_21->
      7.6          ***          ***          ***          ***          ***          ***          ***          ***          ***          ***          ***
       76          ***          ***          ***          ***          ***          ***          ***          ***          ***          ***          ***
      760       1367.5          ***  5.87832e+07          ***       656932          ***      37591.3   3.3942e+06  6.91933e+07  1.37313e+06   1.3344e+08
     7600       7982.5          ***  1.63046e+08          ***       913554          ***       148717  1.14298e+07  1.86798e+08  1.01872e+06  3.63363e+08
    76000      32330.1          ***  2.75355e+08  6.65471e+07       774894          ***      81346.6  3.28969e+07  3.81982e+08       292942  7.72808e+08
    O-O          ***  1.21477e+09          ***          ***          ***          ***          ***          ***          ***          ***  1.21477e+09

   Temperature = 300 K

  P(torr)    pr_1->w_1    pr_1->w_2    pr_1->w_6    pr_1->w_7   pr_1->w_10   pr_1->w_14   pr_1->w_17   pr_1->w_21   pr_1->pr_2   pr_1->pr_7       pr_1->
      7.6  1.02741e-24          ***  4.03474e-18  2.79847e-22  4.89615e-22  1.57782e-24  4.06956e-22  8.91732e-24  7.47773e-19  1.79254e-23  4.78371e-18
       76  1.18121e-24  9.04772e-21  4.07403e-18 -9.74043e-22  6.43803e-23  1.00114e-25  3.75236e-23  1.53119e-23  7.01639e-19  3.18625e-25  4.78386e-18
      760  1.17133e-24  2.36453e-20  4.08682e-18  3.45005e-21  8.49742e-24  5.40199e-27  1.51992e-24  1.68782e-23  6.69996e-19  4.05472e-27  4.78394e-18
     7600  9.02756e-25  2.04731e-19  3.36486e-18  7.24038e-19  7.67593e-25  3.25358e-28  1.78676e-26  1.27554e-23  4.90626e-19  4.01634e-29  4.78427e-18
    76000   4.0919e-25   1.3014e-18  1.52121e-18  1.75732e-18  3.67539e-26  2.27029e-29   8.6857e-29   5.5074e-24  2.04908e-19  2.37035e-31  4.78484e-18
    O-O          ***  4.80426e-18          ***          ***          ***          ***          ***          ***          ***          ***  4.80426e-18

   Temperature = 350 K

  P(torr)    pr_1->w_1    pr_1->w_2    pr_1->w_6    pr_1->w_7   pr_1->w_10   pr_1->w_14   pr_1->w_17   pr_1->w_21   pr_1->pr_2   pr_1->pr_7       pr_1->
      7.6  7.88104e-24          ***  1.46504e-17  2.34884e-21  6.05952e-21  6.41625e-23  5.12612e-21  3.80473e-23  3.82238e-18  8.23433e-22  1.84872e-17
       76  1.10267e-23  5.15795e-20  1.50336e-17  -4.8813e-21  9.61006e-22   5.0375e-24  6.00315e-22  9.16792e-23  3.40772e-18  2.39459e-23  1.84897e-17
      760   1.1876e-23  1.32995e-19  1.50945e-17 -2.29518e-20  1.29066e-22  2.49093e-25  3.36873e-23  1.22614e-22  3.28547e-18  3.40893e-25  1.84903e-17
     7600   1.0151e-23  7.22986e-19  1.35113e-17  1.58151e-18  1.36141e-23  1.05051e-26  5.39684e-25  1.06908e-22  2.67642e-18  3.75045e-27  1.84924e-17
    76000  5.42509e-24  3.84939e-18  6.94343e-18  6.39647e-18  7.93372e-25   5.3524e-28  3.37553e-27  5.48506e-23  1.30798e-18   2.6172e-29  1.84973e-17
    O-O          ***  1.85698e-17          ***          ***          ***          ***          ***          ***          ***          ***  1.85698e-17

   Temperature = 400 K

  P(torr)    pr_1->w_1    pr_1->w_2    pr_1->w_6    pr_1->w_7   pr_1->w_10   pr_1->w_14   pr_1->w_17   pr_1->w_21   pr_1->pr_2   pr_1->pr_7       pr_1->
      7.6  3.40515e-23          ***  3.93442e-17  1.24548e-20  4.37272e-20          ***  3.53916e-20  1.00162e-22  1.48737e-17  1.53887e-20   5.4325e-17
       76  6.10715e-23          ***  4.19482e-17  4.33914e-20  9.03787e-21   1.3652e-22  5.81995e-21   3.3655e-22  1.23401e-17   7.9256e-22   5.4348e-17
      760  7.51553e-23  5.36987e-19  4.20686e-17 -1.15676e-19  1.28646e-21  7.12174e-24   4.3776e-22  5.79933e-22  1.18601e-17  1.41675e-23  5.43524e-17
     7600   7.0168e-23  2.13082e-18  3.95624e-17  2.27796e-18  1.52204e-22  2.61164e-25   9.5852e-24  5.85697e-22   1.0389e-17  1.71083e-25   5.4361e-17
    76000  4.33647e-23  9.34463e-18  2.30912e-17  1.60743e-17  1.05418e-23  9.28243e-27  7.45146e-26  3.52431e-22  5.87718e-18  1.36729e-27  5.43877e-17
    O-O          ***  5.46122e-17          ***          ***          ***          ***          ***          ***          ***          ***  5.46122e-17

   Temperature = 450 K

  P(torr)    pr_1->w_1    pr_1->w_2    pr_1->w_6    pr_1->w_7   pr_1->w_10   pr_1->w_14   pr_1->w_17   pr_1->w_21   pr_1->pr_2   pr_1->pr_7       pr_1->
      7.6  9.60105e-23          ***  8.40153e-17  5.01323e-20   2.0718e-19          ***  1.40077e-19  1.88053e-22  4.74326e-17  1.48917e-19  1.31996e-16
       76  2.24727e-22          ***  9.54697e-17  1.60454e-19  5.86664e-20          ***  3.69947e-20  8.47503e-22  3.63927e-17  1.33225e-20  1.32134e-16
      760  3.33271e-22  1.71449e-18  9.63381e-17  -3.4753e-19  9.27465e-21  1.36743e-22  3.73505e-21  1.95352e-21  3.44425e-17  3.37454e-22  1.32163e-16
     7600  3.41935e-22  5.45141e-18  9.29137e-17  2.24242e-18   1.2025e-21  4.68609e-24  1.12583e-22  2.34186e-21  3.15787e-17  4.55036e-24   1.3219e-16
    76000  2.39984e-22  2.02282e-17  6.10604e-17  3.06369e-17  9.67686e-23  1.32434e-25  1.06939e-24  1.63781e-21  2.03629e-17  4.07135e-26   1.3229e-16
    O-O          ***  1.32933e-16          ***          ***          ***          ***          ***          ***          ***          ***  1.32933e-16

   Temperature = 500 K

  P(torr)    pr_1->w_1    pr_1->w_2    pr_1->w_6    pr_1->w_7   pr_1->w_10   pr_1->w_14   pr_1->w_17   pr_1->w_21   pr_1->pr_2   pr_1->pr_7       pr_1->
      7.6   1.9646e-22          ***  1.48833e-16          ***   7.1058e-19          ***  3.31713e-19  2.81762e-22  1.28332e-16  8.88098e-19  2.79109e-16
       76  5.95483e-22          ***  1.86242e-16  4.77542e-19  2.72513e-19          ***  1.55134e-19  1.59814e-21  9.23979e-17  1.29661e-19  2.79689e-16
      760  1.10729e-21          ***  1.93094e-16  1.56189e-18  5.20518e-20          ***  2.29188e-20   4.9685e-21  8.50754e-17  5.02191e-21  2.79842e-16
     7600  1.27837e-21  1.23779e-17  1.86318e-16  1.17067e-18  7.23234e-21  6.14363e-23  9.42181e-22  7.31057e-21  8.00322e-17  7.91819e-23  2.79916e-16
    76000  1.00419e-21  3.99001e-17  1.35403e-16  4.72736e-17  6.63755e-22  1.53267e-24  1.09214e-23  5.92272e-21  5.76166e-17  7.84071e-25  2.80201e-16
    O-O          ***  2.81968e-16          ***          ***          ***          ***          ***          ***          ***          ***  2.81968e-16

   Temperature = 550 K

  P(torr)    pr_1->w_1    pr_1->w_2    pr_1->w_6    pr_1->w_7   pr_1->w_10   pr_1->w_14   pr_1->w_17   pr_1->w_21   pr_1->pr_2   pr_1->pr_7       pr_1->
      7.6  3.18797e-22          ***  2.24507e-16          ***  1.83093e-18          ***  4.76793e-19  3.75262e-22  3.00418e-16  3.69523e-18  5.31034e-16
       76  1.21419e-21          ***  3.21295e-16          ***  9.57806e-19          ***  4.47432e-19  2.44555e-21  2.09217e-16  8.19017e-19  5.32834e-16
      760  2.88196e-21          ***  3.43467e-16  3.88915e-18  2.28344e-19          ***  1.02046e-19  1.00033e-20  1.85595e-16  4.94849e-20  5.33471e-16
     7600  3.86788e-21  2.56511e-17  3.32559e-16 -1.14232e-18  3.47791e-20  6.19138e-22   5.8918e-21  1.85915e-20   1.7654e-16  9.71903e-22  5.33672e-16
    76000   3.3739e-21  7.24554e-17  2.61149e-16  6.21323e-17  3.59853e-21  1.42619e-23  8.44838e-23  1.75195e-20  1.38568e-16   1.0659e-23  5.34329e-16
    O-O          ***  5.38957e-16          ***          ***          ***          ***          ***          ***          ***          ***  5.38957e-16

   Temperature = 600 K

  P(torr)    pr_1->w_1    pr_1->w_2    pr_1->w_6    pr_1->w_7   pr_1->w_10   pr_1->w_14   pr_1->w_17   pr_1->w_21   pr_1->pr_2   pr_1->pr_7       pr_1->
      7.6   4.4675e-22          ***  2.94743e-16          ***  3.79455e-18          ***  2.19956e-19  4.92539e-22  6.19057e-16  1.17272e-17  9.30192e-16
       76  2.02807e-21          ***  4.95263e-16          ***  2.66232e-18          ***  8.90934e-19  3.29769e-21  4.31587e-16   3.6811e-18  9.34555e-16
      760  6.09218e-21          ***  5.59352e-16  7.94344e-18  8.09436e-19          ***  3.41478e-19  1.67079e-20  3.67328e-16    3.408e-19   9.3667e-16
     7600  9.80481e-21          ***  5.60563e-16  2.60591e-17  1.41574e-19          ***  2.98832e-20  3.96931e-20  3.49388e-16  8.86444e-21  9.37237e-16
    76000  9.50336e-21  1.23417e-16  4.51113e-16  7.17445e-17  1.60848e-20  1.07065e-22  5.17717e-22   4.3939e-20  2.92189e-16  1.09165e-22  9.38533e-16
    O-O          ***  9.49857e-16          ***          ***          ***          ***          ***          ***          ***          ***  9.49857e-16

   Temperature = 650 K

  P(torr)    pr_1->w_1    pr_1->w_2    pr_1->w_6    pr_1->w_7   pr_1->w_10   pr_1->w_14   pr_1->w_17   pr_1->w_21   pr_1->pr_2   pr_1->pr_7       pr_1->
      7.6   5.8507e-22          ***  3.42886e-16          ***  6.41493e-18          *** -6.05384e-19  6.85521e-22  1.14277e-15  3.02759e-17  1.52504e-15
       76  2.95748e-21          ***  6.90992e-16          ***  5.97443e-18          ***  1.24072e-18  4.24877e-21  8.20759e-16  1.26307e-17  1.53366e-15
      760   1.0844e-20          ***  8.59073e-16          ***  2.35835e-18          ***  8.83859e-19  2.43819e-20  6.72564e-16  1.72837e-18  1.53939e-15
     7600  2.13101e-20          ***  8.58315e-16  4.48834e-17  4.83827e-19          ***  1.16762e-19  7.28635e-20  6.34002e-16  6.21487e-20  1.54099e-15
    76000  2.31633e-20   2.0105e-16   7.1317e-16  7.51373e-17   6.1133e-20   6.6549e-22  2.59505e-21  9.59359e-20  5.53747e-16  8.81354e-22  1.54329e-15
    O-O          ***  1.56893e-15          ***          ***          ***          ***          ***          ***          ***          ***  1.56893e-15

   Temperature = 700 K

  P(torr)    pr_1->w_1    pr_1->w_2    pr_1->w_6    pr_1->w_7   pr_1->w_10   pr_1->w_14   pr_1->w_17   pr_1->w_21   pr_1->pr_2   pr_1->pr_7       pr_1->
      7.6  7.64298e-22          ***  3.59136e-16          ***  9.50326e-18          ***  -2.0998e-18  1.02995e-21  1.92249e-15  6.66866e-17  2.36891e-15
       76   4.0091e-21          ***  8.79293e-16          ***  1.12912e-17          ***  9.72808e-19  5.57995e-21  1.44916e-15  3.49197e-17  2.38329e-15
      760  1.69058e-20          ***  1.21765e-15          ***  5.76691e-18          ***  1.80007e-18  3.27483e-20   1.1558e-15   6.7759e-18  2.39625e-15
     7600  4.04806e-20          ***  1.24394e-15  7.37904e-17  1.42748e-18          ***  3.69637e-19  1.17988e-19  1.07236e-15  3.43858e-19  2.40053e-15
    76000  5.00195e-20  3.15155e-16  1.05403e-15   7.1637e-17  2.02179e-19  3.47001e-21  1.08814e-20  1.86082e-19  9.63095e-16   5.8044e-21  2.40437e-15
    O-O          ***  2.45813e-15          ***          ***          ***          ***          ***          ***          ***          ***  2.45813e-15

   Temperature = 750 K

  P(torr)    pr_1->w_1    pr_1->w_2    pr_1->w_6    pr_1->w_7   pr_1->w_10   pr_1->w_14   pr_1->w_17   pr_1->w_21   pr_1->pr_2   pr_1->pr_7       pr_1->
      7.6  1.02861e-21          ***  3.43943e-16          ***  1.16465e-17          *** -3.00567e-18  1.63332e-21  2.99381e-15  1.29711e-16  3.51888e-15
       76  5.30999e-21          ***  1.02753e-15          ***  1.77831e-17          ***  3.62991e-19  7.74004e-21  2.38837e-15  8.10231e-17  3.53959e-15
      760  2.40533e-20          ***  1.62251e-15          ***  1.19133e-17          ***  3.09432e-18  4.24766e-20  1.88316e-15  2.13926e-17  3.56465e-15
     7600  6.84889e-20          ***  1.72206e-15  1.14905e-16  3.66753e-18          ***   9.7456e-19  1.73278e-19  1.71209e-15  1.53516e-18    3.575e-15
    76000   9.7839e-20          ***   1.6193e-15  3.66393e-16  6.03512e-19          ***  4.37007e-20  3.28442e-19  1.56275e-15  3.19372e-20  3.58136e-15
    O-O          ***  3.68632e-15          ***          ***          ***          ***          ***          ***          ***          ***  3.68632e-15

   Temperature = 800 K

  P(torr)    pr_1->w_1    pr_1->w_2    pr_1->w_6    pr_1->w_7   pr_1->w_10   pr_1->w_14   pr_1->w_17   pr_1->w_21   pr_1->pr_2   pr_1->pr_7       pr_1->
      7.6  1.44259e-21          ***  3.06475e-16          ***  9.06709e-18          ***          ***  2.67061e-21  4.37525e-15  2.29144e-16  5.03449e-15
       76  7.10833e-21          ***  1.11085e-15          ***  2.62849e-17          ***  -1.9016e-18  1.14004e-20  3.69362e-15  1.63249e-16   5.0608e-15
      760  3.24663e-20          ***  2.03806e-15          ***    2.177e-17          ***  4.22589e-18  5.52444e-20   2.9288e-15  5.62821e-17  5.10295e-15
     7600  1.05763e-19          ***  2.43005e-15          ***   8.3368e-18          ***  2.15269e-18  2.39539e-19  2.60678e-15  5.65042e-18  5.12531e-15
    76000  1.74447e-19          ***  2.19496e-15  4.80352e-16  1.59491e-18          ***  1.37775e-19  5.28587e-19  2.39829e-15  1.49319e-19  5.13605e-15
    O-O          ***  5.32855e-15          ***          ***          ***          ***          ***          ***          ***          ***  5.32855e-15

   Temperature = 850 K

  P(torr)    pr_1->w_1    pr_1->w_2    pr_1->w_6    pr_1->w_7   pr_1->w_10   pr_1->w_14   pr_1->w_17   pr_1->w_21   pr_1->pr_2   pr_1->pr_7       pr_1->
      7.6  2.06547e-21          ***  2.59017e-16          ***  9.69569e-18          ***          ***          ***  6.07457e-15   3.7553e-16  6.97665e-15
       76  9.69557e-21          ***  1.12166e-15          ***  2.95483e-17          ***          ***  1.74192e-20  5.38746e-15  2.93921e-16  7.00679e-15
      760  4.27964e-20          ***  2.41827e-15          ***  3.52306e-17          ***  5.12986e-18  7.34946e-20  4.35884e-15  1.27013e-16  7.06939e-15
     7600   1.5158e-19          ***  3.12342e-15          ***  1.68369e-17          ***  4.12267e-18  3.16104e-19  3.80627e-15  1.75163e-17  7.11258e-15
    76000  2.87562e-19          ***  2.88008e-15    6.244e-16   3.8135e-18          ***  3.80311e-19  7.90576e-19  3.50641e-15  6.01098e-19  7.13124e-15
    O-O          ***  7.46518e-15          ***          ***          ***          ***          ***          ***          ***          ***  7.46518e-15

   Temperature = 900 K

  P(torr)    pr_1->w_1    pr_1->w_2    pr_1->w_6    pr_1->w_7   pr_1->w_10   pr_1->w_14   pr_1->w_17   pr_1->w_21   pr_1->pr_2   pr_1->pr_7       pr_1->
      7.6  3.09751e-21          ***  2.12384e-16          ***  1.03999e-17          ***          ***          ***  8.09498e-15  5.78482e-16  9.40645e-15
       76  1.36709e-20          ***  1.06992e-15          ***  3.50696e-17          ***          ***  2.69535e-20  7.45792e-15  4.82913e-16  9.43862e-15
      760   5.6533e-20          ***  2.71744e-15          ***  5.34814e-17          ***  4.28453e-18  1.00607e-19  6.22109e-15  2.51835e-16  9.52169e-15
     7600  2.06715e-19          ***  3.87394e-15          ***  3.08499e-17          ***  6.80748e-18  4.08714e-19  5.36043e-15  4.66186e-17  9.59643e-15
    76000  4.42743e-19          ***  3.66979e-15  8.13575e-16  8.31377e-18          ***  9.18349e-19  1.11353e-18  4.91961e-15  2.10269e-18  9.62928e-15
    O-O          ***  1.01811e-14          ***          ***          ***          ***          ***          ***          ***          ***  1.01811e-14

   Temperature = 950 K

  P(torr)    pr_1->w_1    pr_1->w_2    pr_1->w_6    pr_1->w_7   pr_1->w_10   pr_1->w_14   pr_1->w_17   pr_1->w_21   pr_1->pr_2   pr_1->pr_7       pr_1->
      7.6          ***          ***  1.72796e-16          ***    1.115e-17          ***          ***          ***   1.0467e-14  8.49797e-16  1.23835e-14
       76  1.95143e-20          ***   9.7842e-16          ***  4.02968e-17          ***          ***          ***  9.90271e-15  7.40561e-16  1.24168e-14
      760  7.52583e-20          ***  2.90391e-15          ***  7.45004e-17          ***   2.9462e-18  1.41199e-19  8.55487e-15  4.48913e-16  1.25167e-14
     7600  2.72988e-19          ***     4.64e-15          ***  5.15573e-17          ***  1.02037e-17  5.25763e-19  7.33488e-15  1.08576e-16  1.26335e-14
    76000  6.43247e-19          ***  4.57044e-15   1.0397e-15  1.66163e-17          ***  1.97783e-18  1.49762e-18  6.68955e-15   6.4591e-18  1.26904e-14
    O-O          ***  1.35652e-14          ***          ***          ***          ***          ***          ***          ***          ***  1.35652e-14

   Temperature = 1000 K

  P(torr)    pr_1->w_1    pr_1->w_2    pr_1->w_6    pr_1->w_7   pr_1->w_10   pr_1->w_14   pr_1->w_17   pr_1->w_21   pr_1->pr_2   pr_1->pr_7       pr_1->
      7.6          ***          ***  1.42356e-16          ***  1.21575e-17          ***          ***          ***  1.31879e-14   1.1962e-15  1.59665e-14
       76  2.82293e-20          ***  8.71557e-16          ***  4.56071e-17          ***          ***          ***  1.26817e-14  1.07156e-15  1.60019e-14
      760  1.01489e-19          ***   2.9695e-15          ***  1.00417e-16          *** -1.06844e-18  2.01745e-19  1.13374e-14  7.31843e-16  1.61124e-14
     7600  3.54452e-19          ***  5.36955e-15          ***  8.03371e-17          ***  1.36494e-17  6.79365e-19  9.75524e-15  2.24802e-16  1.62782e-14
    76000  8.90676e-19          ***  5.56085e-15  1.07458e-15  3.06864e-17          ***  3.80059e-18  1.94566e-18  8.82464e-15  1.75706e-17  1.63733e-14
    O-O          ***  1.77093e-14          ***          ***          ***          ***          ***          ***          ***          ***  1.77093e-14

   Temperature = 300 K

  P(torr)    pr_2->w_1    pr_2->w_2    pr_2->w_6    pr_2->w_7   pr_2->w_10   pr_2->w_14   pr_2->w_17   pr_2->w_21   pr_2->pr_1   pr_2->pr_7       pr_2->
      7.6  3.33648e-29          ***  1.18205e-20   3.3366e-24  1.78919e-26  4.52314e-29    1.484e-26  8.62984e-28  5.72509e-26  1.49953e-28   1.1824e-20
       76  3.41087e-29  9.36527e-23  1.17211e-20  1.82618e-23  2.25459e-27  2.68587e-30  1.15196e-27  1.03319e-27  5.37188e-26  2.32441e-30   1.1833e-20
      760  3.32724e-29   4.1325e-22  1.03623e-20  1.09667e-21  2.92511e-28  1.53286e-31  3.44767e-29  1.01856e-27  5.12962e-26   2.9231e-32  1.18723e-20
     7600  2.54838e-29  1.89455e-21   5.3336e-21  4.76066e-21  2.34459e-29  9.40537e-33  3.42626e-31  7.06655e-28  3.75633e-26  2.89989e-34  1.19888e-20
    76000  1.11538e-29    7.485e-21   1.6581e-21  2.94312e-21  1.00508e-30  5.85891e-34  1.46091e-33  2.77282e-28  1.56882e-26  1.71146e-36  1.20862e-20
    O-O          ***  1.21934e-20          ***          ***          ***          ***          ***          ***          ***          ***  1.21934e-20

   Temperature = 350 K

  P(torr)    pr_2->w_1    pr_2->w_2    pr_2->w_6    pr_2->w_7   pr_2->w_10   pr_2->w_14   pr_2->w_17   pr_2->w_21   pr_2->pr_1   pr_2->pr_7       pr_2->
      7.6  2.36135e-27          ***  1.21768e-19  6.44563e-23   1.5536e-24  1.33381e-26  1.31514e-24  3.21068e-26  3.98236e-24  6.58694e-26  1.21839e-19
       76  2.65122e-27  1.28213e-21  1.20752e-19  4.59849e-23  2.08331e-25  8.58042e-28  1.22992e-25  4.69282e-26  3.55036e-24  1.52197e-27  1.22084e-19
      760  2.68422e-27  4.46121e-21  1.12753e-19  5.31927e-21  2.78436e-26  4.22805e-29  5.29431e-27  5.08955e-26  3.42298e-24  2.08296e-29  1.22537e-19
     7600  2.25977e-27  1.71693e-20  6.84209e-20  3.87889e-20   2.6798e-27  1.83226e-30     7.09e-29  4.03553e-26  2.78844e-24  2.28954e-31  1.24382e-19
    76000  1.14721e-27  6.44432e-20  2.47068e-20  3.73967e-20  1.40633e-28  9.07347e-32    3.981e-31  1.85737e-26  1.36273e-24  1.60799e-33  1.26548e-19
    O-O          ***  1.28522e-19          ***          ***          ***          ***          ***          ***          ***          ***  1.28522e-19

   Temperature = 400 K

  P(torr)    pr_2->w_1    pr_2->w_2    pr_2->w_6    pr_2->w_7   pr_2->w_10   pr_2->w_14   pr_2->w_17   pr_2->w_21   pr_2->pr_1   pr_2->pr_7       pr_2->
      7.6  5.28962e-26          ***  7.11865e-19  6.03317e-22  4.98533e-23          ***  4.06081e-23  4.19669e-25  1.06639e-22  6.57349e-24  7.12675e-19
       76   6.9051e-26          ***  7.14209e-19  2.83026e-21  7.70114e-24  9.44848e-26  4.85333e-24  7.80487e-25  8.84747e-23  2.51271e-25  7.17147e-19
      760  7.47223e-26  2.94785e-20  6.76628e-19  1.38733e-20  1.05052e-24  4.57649e-27  2.85721e-25  9.76639e-25  8.50331e-23  4.12835e-27  7.20067e-19
     7600  6.77041e-26  9.87356e-20  4.73158e-19  1.61656e-19  1.16058e-25  1.69624e-28   5.1583e-27   8.7187e-25  7.44854e-23  4.94804e-29  7.33625e-19
    76000  3.95303e-26  3.23551e-19  1.94785e-19  2.37805e-19  7.33222e-27  6.05727e-30  3.65789e-29  4.67787e-25  4.21374e-23   4.0006e-31  7.56183e-19
    O-O          ***  7.78429e-19          ***          ***          ***          ***          ***          ***          ***          ***  7.78429e-19

   Temperature = 450 K

  P(torr)    pr_2->w_1    pr_2->w_2    pr_2->w_6    pr_2->w_7   pr_2->w_10   pr_2->w_14   pr_2->w_17   pr_2->w_21   pr_2->pr_1   pr_2->pr_7       pr_2->
      7.6  5.28297e-25          ***  2.82012e-18  3.57539e-21  7.70434e-22          ***  5.31263e-22  2.66111e-24  1.49309e-21   2.2828e-22  2.82679e-18
       76  8.34146e-25          ***  2.86124e-18  1.51024e-20  1.47179e-22          ***  9.24117e-23  6.34756e-24  1.14558e-21  1.46278e-23  2.87786e-18
      760  1.00645e-24  1.38213e-19  2.73077e-18  2.28286e-20  2.07984e-23  2.46068e-25  7.22868e-24  9.61295e-24  1.08419e-21  3.23107e-25  2.89293e-18
     7600  9.75052e-25  4.08132e-19  2.11567e-18   4.2749e-19  2.54716e-24  8.33294e-27  1.77377e-25    9.688e-24  9.94041e-22  4.27332e-27   2.9523e-18
    76000  6.46835e-25  1.16779e-18  9.90489e-19  9.29263e-19  1.89775e-25  2.37422e-28  1.55023e-27  6.01877e-24  6.40988e-22  3.87441e-29  3.08819e-18
    O-O          ***  3.25327e-18          ***          ***          ***          ***          ***          ***          ***          ***  3.25327e-18

   Temperature = 500 K

  P(torr)    pr_2->w_1    pr_2->w_2    pr_2->w_6    pr_2->w_7   pr_2->w_10   pr_2->w_14   pr_2->w_17   pr_2->w_21   pr_2->pr_1   pr_2->pr_7       pr_2->
      7.6     2.93e-24          ***  8.39569e-18          ***   6.8591e-21          ***  3.35966e-21  1.01762e-23  1.29926e-20  3.67902e-21  8.42367e-18
       76  5.68472e-24          ***  8.72404e-18  6.00795e-20  1.65353e-21          ***  9.49376e-22  3.04005e-23  9.35462e-21  3.81417e-22  8.79777e-18
      760  7.98128e-24          ***  8.57578e-18  2.88289e-19   2.5933e-22          ***  1.04433e-22  5.74854e-23  8.61327e-21  1.22704e-23  8.87575e-18
     7600  8.34386e-24  1.31264e-18  6.90833e-18   8.3139e-19  3.39373e-23  2.41421e-25  3.45301e-24  6.66096e-23  8.10269e-21  1.86347e-25  9.06058e-18
    76000  6.19581e-24  3.38149e-18  3.66255e-18  2.55505e-18  2.91694e-24  6.05356e-27  3.68408e-26  4.75513e-23  5.83326e-21  1.86534e-27  9.60499e-18
    O-O          ***  1.04708e-17          ***          ***          ***          ***          ***          ***          ***          ***  1.04708e-17

   Temperature = 550 K

  P(torr)    pr_2->w_1    pr_2->w_2    pr_2->w_6    pr_2->w_7   pr_2->w_10   pr_2->w_14   pr_2->w_17   pr_2->w_21   pr_2->pr_1   pr_2->pr_7       pr_2->
      7.6  1.05794e-23          ***  1.98924e-17          ***  3.85816e-20          ***  1.12764e-20  2.77783e-23   7.8191e-20  3.35485e-20  2.00647e-17
       76  2.49747e-23          ***    2.185e-17          ***  1.21128e-20          ***  5.79933e-21  9.85229e-23  5.44539e-20  5.33706e-21  2.19402e-17
      760  4.20387e-23          ***  2.14712e-17  7.88986e-19  2.20075e-21          ***  9.35034e-22  2.33064e-22  4.83055e-20  2.58064e-22  2.23293e-17
     7600  4.84798e-23  3.51382e-18  1.79257e-17  1.31478e-18  3.08421e-22  4.61669e-24  4.26563e-23  3.18271e-22  4.59488e-20   4.7679e-24   2.2801e-17
    76000  3.97424e-23  8.32447e-18  1.06185e-17  5.43067e-18  3.00241e-23  1.06166e-25   5.5859e-25  2.59635e-22  3.60657e-20  5.25409e-26    2.441e-17
    O-O          ***  2.78333e-17          ***          ***          ***          ***          ***          ***          ***          ***  2.78333e-17

   Temperature = 600 K

  P(torr)    pr_2->w_1    pr_2->w_2    pr_2->w_6    pr_2->w_7   pr_2->w_10   pr_2->w_14   pr_2->w_17   pr_2->w_21   pr_2->pr_1   pr_2->pr_7       pr_2->
      7.6  2.82921e-23          ***  3.90148e-17          ***  1.52545e-19          ***  1.48491e-20  6.19544e-23  3.50736e-19   1.9892e-19   3.9812e-17
       76  7.84933e-23          ***  4.62099e-17          ***  6.24426e-20          ***  2.20079e-20  2.42704e-22  2.44523e-19  4.59269e-20  4.66582e-17
      760  1.59615e-22          ***  4.62118e-17  1.79605e-18  1.36494e-20          ***  5.61845e-21  6.96895e-22  2.08115e-19  3.32372e-21  4.83276e-17
     7600  2.09078e-22          ***  4.20157e-17  7.05974e-18  2.11324e-21          ***  3.79631e-22  1.14528e-21  1.97951e-19  7.91883e-23  4.94362e-17
    76000  1.87208e-22   1.8109e-17  2.54912e-17  9.47467e-18  2.25431e-22  1.33564e-24  5.90966e-24  1.06287e-21  1.65544e-19  9.70949e-25  5.32419e-17
    O-O          ***  6.40231e-17          ***          ***          ***          ***          ***          ***          ***          ***  6.40231e-17

   Temperature = 650 K

  P(torr)    pr_2->w_1    pr_2->w_2    pr_2->w_6    pr_2->w_7   pr_2->w_10   pr_2->w_14   pr_2->w_17   pr_2->w_21   pr_2->pr_1   pr_2->pr_7       pr_2->
      7.6  6.21994e-23          ***  6.50435e-17          ***  4.41576e-19          *** -2.06888e-20  1.24539e-22  1.24159e-18  8.46675e-19  6.80478e-17
       76  1.93089e-22          ***  8.53742e-17          ***  2.36594e-19          ***  5.47549e-20  5.01318e-22  8.91737e-19  2.68902e-19  8.71937e-17
      760  4.66236e-22          ***  9.16545e-17          ***   6.4443e-20          ***  2.40301e-20   1.6582e-21  7.30726e-19  2.84714e-20  9.30778e-17
     7600  7.06594e-22          ***  8.12036e-17  1.32016e-17  1.11853e-20          ***  2.37517e-21  3.25654e-21  6.88829e-19  9.13469e-22  9.56797e-17
    76000  6.91529e-22  3.59466e-17  5.25056e-17  1.43039e-17  1.31294e-21  1.27344e-23  4.64917e-23  3.45724e-21  6.01635e-19   1.2749e-23  1.03363e-16
    O-O          ***   1.3163e-16          ***          ***          ***          ***          ***          ***          ***          ***   1.3163e-16

   Temperature = 700 K

  P(torr)    pr_2->w_1    pr_2->w_2    pr_2->w_6    pr_2->w_7   pr_2->w_10   pr_2->w_14   pr_2->w_17   pr_2->w_21   pr_2->pr_1   pr_2->pr_7       pr_2->
      7.6  1.21827e-22          ***  9.41278e-17          ***  1.02547e-18          ***  -1.7072e-19  2.38755e-22  3.62912e-18  2.78237e-18  1.03803e-16
       76  4.02221e-22          ***  1.40224e-16          ***  6.99007e-19          ***  8.07804e-20  9.35375e-22  2.73561e-18   1.1554e-18    1.464e-16
      760  1.10727e-21          ***  1.58754e-16          ***  2.39555e-19          ***  7.57944e-20  3.34151e-21  2.18182e-18  1.73788e-19  1.63378e-16
     7600  1.95404e-21          ***  1.42677e-16   2.3023e-17  4.80074e-20          ***  1.12391e-20   7.6639e-21  2.02432e-18  7.69016e-21  1.69542e-16
    76000  2.10276e-21   6.5983e-17  9.63991e-17  1.92375e-17   6.2069e-21  9.51056e-23  2.84468e-22  9.33571e-21  1.81805e-18   1.2606e-22  1.83456e-16
    O-O          ***  2.47571e-16          ***          ***          ***          ***          ***          ***          ***          ***  2.47571e-16

   Temperature = 750 K

  P(torr)    pr_2->w_1    pr_2->w_2    pr_2->w_6    pr_2->w_7   pr_2->w_10   pr_2->w_14   pr_2->w_17   pr_2->w_21   pr_2->pr_1   pr_2->pr_7       pr_2->
      7.6  2.22601e-22          ***  1.20508e-16          ***    1.821e-18          *** -3.43843e-19  4.47122e-22  9.08036e-18  7.44069e-18  1.47856e-16
       76  7.53343e-22          ***  2.07246e-16          ***  1.61178e-18          ***  9.29301e-20  1.65825e-21  7.24402e-18  3.85261e-18  2.25304e-16
      760  2.25357e-21          ***  2.52884e-16          ***  7.13055e-19          ***  1.91858e-19  6.03271e-21   5.7117e-18  7.98823e-19  2.65952e-16
     7600  4.57294e-21          ***  2.32508e-16   3.7585e-17  1.70996e-19          ***  4.19991e-20  1.55248e-20  5.19284e-18  4.91159e-20  2.80251e-16
    76000  5.56028e-21          ***  1.94787e-16   9.6693e-17  2.53418e-20          ***  1.59439e-21  2.22339e-20  4.73989e-18  9.78265e-22  3.03697e-16
    O-O          ***  4.33295e-16          ***          ***          ***          ***          ***          ***          ***          ***  4.33295e-16

   Temperature = 800 K

  P(torr)    pr_2->w_1    pr_2->w_2    pr_2->w_6    pr_2->w_7   pr_2->w_10   pr_2->w_14   pr_2->w_17   pr_2->w_21   pr_2->pr_1   pr_2->pr_7       pr_2->
      7.6  3.90269e-22          ***  1.39222e-16          ***  2.17464e-18          ***          ***  8.26513e-22  2.00197e-17  1.69543e-17  2.07788e-16
       76  1.32415e-21          ***  2.78393e-16          ***  3.29741e-18          *** -9.47738e-20  2.88231e-21  1.69008e-17  1.04455e-17  3.24994e-16
      760  4.11375e-21          ***  3.74001e-16          ***  1.79232e-18          ***  3.72619e-19  1.01841e-20  1.34013e-17  2.89125e-18   4.0681e-16
     7600  9.46539e-21          ***  4.03736e-16          ***  5.22647e-19          ***  1.26697e-19  2.87393e-20  1.19278e-17  2.46029e-19  4.37921e-16
    76000  1.27042e-20          ***  3.06517e-16  1.42394e-16  8.72152e-20          ***  6.63962e-21  4.57038e-20  1.09738e-17  6.13874e-21   4.7543e-16
    O-O          ***  7.14823e-16          ***          ***          ***          ***          ***          ***          ***          ***  7.14823e-16

   Temperature = 850 K

  P(torr)    pr_2->w_1    pr_2->w_2    pr_2->w_6    pr_2->w_7   pr_2->w_10   pr_2->w_14   pr_2->w_17   pr_2->w_21   pr_2->pr_1   pr_2->pr_7       pr_2->
      7.6  6.55053e-22          ***  1.48281e-16          ***   3.0641e-18          ***          ***          ***  3.98294e-17  3.41476e-17  3.01346e-16
       76   2.2261e-21          ***  3.43499e-16          ***  5.18801e-18          ***          ***  4.94117e-21  3.53242e-17  2.39531e-17  4.52516e-16
      760   6.9669e-21          ***  5.16793e-16          ***  3.82933e-18          ***  6.27154e-19  1.65135e-20  2.85798e-17  8.54436e-18  5.93354e-16
     7600  1.74037e-20          ***  5.83557e-16          ***  1.36473e-18          ***  3.18211e-19  4.81221e-20  2.49567e-17  9.94853e-19  6.55939e-16
    76000  2.59855e-20          ***   4.5709e-16  2.01813e-16   2.6275e-19          ***  2.33711e-20  8.46876e-20  2.29906e-17  3.18323e-20  7.14331e-16
    O-O          ***  1.12264e-15          ***          ***          ***          ***          ***          ***          ***          ***  1.12264e-15

   Temperature = 900 K

  P(torr)    pr_2->w_1    pr_2->w_2    pr_2->w_6    pr_2->w_7   pr_2->w_10   pr_2->w_14   pr_2->w_17   pr_2->w_21   pr_2->pr_1   pr_2->pr_7       pr_2->
      7.6  1.09757e-21          ***  1.48984e-16          ***  4.11946e-18          ***          ***          ***  7.28906e-17  6.22024e-17  4.55845e-16
       76  3.67784e-21          ***  3.94023e-16          ***  7.87074e-18          ***          ***  8.33685e-21  6.71543e-17  4.78485e-17  6.26792e-16
      760  1.12857e-20          ***  6.70456e-16          ***  7.39844e-18          ***  7.54326e-19  2.61491e-20  5.60173e-17  2.12532e-17  8.35896e-16
     7600  2.94899e-20          ***  8.04951e-16          ***  3.14121e-18          ***  6.67808e-19  7.60103e-20  4.82676e-17  3.33041e-18  9.50078e-16
    76000  4.83736e-20          ***  6.49677e-16  2.80613e-16  7.02332e-19          ***  6.98277e-20  1.44026e-19  4.42983e-17   1.3861e-19  1.03974e-15
    O-O          ***  1.69151e-15          ***          ***          ***          ***          ***          ***          ***          ***  1.69151e-15

   Temperature = 950 K

  P(torr)    pr_2->w_1    pr_2->w_2    pr_2->w_6    pr_2->w_7   pr_2->w_10   pr_2->w_14   pr_2->w_17   pr_2->w_21   pr_2->pr_1   pr_2->pr_7       pr_2->
      7.6          ***          ***  1.44316e-16          ***   5.2993e-18          ***          ***          ***  1.24917e-16  1.05404e-16  6.95624e-16
       76  5.91765e-21          ***  4.26334e-16          ***  1.11336e-17          ***          ***          ***  1.18182e-16  8.62423e-17  8.71741e-16
      760  1.76867e-20          ***  8.20806e-16          ***  1.26949e-17          ***  8.26939e-19  4.08171e-20  1.02097e-16  4.58858e-17  1.14457e-15
     7600  4.69895e-20          ***    1.064e-15          ***   6.4253e-18          ***  1.23974e-18  1.15353e-19  8.75369e-17  9.46733e-18  1.33193e-15
    76000  8.32527e-20          ***  8.91909e-16  3.76548e-16  1.68302e-18          ***  1.81696e-19  2.29008e-19  7.98353e-17  5.15612e-19  1.46655e-15
    O-O          ***  2.46017e-15          ***          ***          ***          ***          ***          ***          ***          ***  2.46017e-15

   Temperature = 1000 K

  P(torr)    pr_2->w_1    pr_2->w_2    pr_2->w_6    pr_2->w_7   pr_2->w_10   pr_2->w_14   pr_2->w_17   pr_2->w_21   pr_2->pr_1   pr_2->pr_7       pr_2->
      7.6          ***          ***   1.3736e-16          ***  6.67982e-18          ***          ***          ***  2.02446e-16  1.67313e-16  1.05694e-15
       76  9.37146e-21          ***   4.4193e-16          ***  1.50127e-17          ***          ***          ***  1.94674e-16  1.42463e-16  1.23043e-15
      760  2.71387e-20          ***  9.54317e-16          ***  2.04823e-17          ***  3.59435e-19  6.31337e-20  1.74039e-16   8.7837e-17  1.54763e-15
     7600  7.16471e-20          ***  1.35155e-15          ***   1.1967e-17          ***  2.00634e-18  1.70439e-19  1.49751e-16  2.32857e-17  1.82618e-15
    76000  1.34111e-19          ***  1.18227e-15  4.04297e-16   3.6536e-18          ***  4.12796e-19  3.44891e-19  1.35465e-16  1.65721e-18  2.02543e-15
    O-O          ***  3.47108e-15          ***          ***          ***          ***          ***          ***          ***          ***  3.47108e-15

   Temperature = 300 K

  P(torr)    pr_7->w_1    pr_7->w_2    pr_7->w_6    pr_7->w_7   pr_7->w_10   pr_7->w_14   pr_7->w_17   pr_7->w_21   pr_7->pr_1   pr_7->pr_2       pr_7->
      7.6  6.07624e-35          ***  2.45887e-28  2.58367e-33  8.19911e-27  2.07837e-29  6.80763e-27  1.23199e-34  1.80852e-31  1.97604e-29  1.52934e-26
       76   2.5007e-36  1.22643e-33  3.19168e-29 -9.02364e-35  1.00629e-26  1.19456e-29  5.22975e-27  9.59488e-36  3.21466e-33  3.06306e-31  1.53368e-26
      760  4.24024e-38  4.01658e-35  3.98478e-30  1.21965e-35  1.37578e-26  7.12509e-30  1.57348e-27  2.64006e-37  4.09087e-35  3.85199e-33  1.53424e-26
     7600  4.37437e-40  2.87589e-36  4.33141e-31  8.64544e-36  1.51403e-26  6.01222e-30  1.96359e-28  3.06079e-39  4.05214e-37  3.82141e-35  1.53431e-26
    76000  2.59623e-42  2.35183e-37  4.38162e-32  4.83706e-37  1.53168e-26  8.75476e-30  1.75988e-29  1.83373e-41  2.39148e-39  2.25533e-37  1.53432e-26
    O-O          ***          ***          ***          ***  1.52995e-26          ***          ***          ***          ***          ***  1.52995e-26

   Temperature = 350 K

  P(torr)    pr_7->w_1    pr_7->w_2    pr_7->w_6    pr_7->w_7   pr_7->w_10   pr_7->w_14   pr_7->w_17   pr_7->w_21   pr_7->pr_1   pr_7->pr_2       pr_7->
      7.6  2.80542e-32          ***   6.3753e-26  2.47933e-30  7.37111e-25  6.14161e-27  6.24201e-25  3.90392e-32  1.49546e-28  1.14821e-26  1.44284e-24
       76  2.41991e-33  1.15604e-30   1.0138e-26 -1.05012e-31  9.11395e-25  3.53756e-27  5.35829e-25  5.75528e-33  4.34888e-30  2.65304e-28  1.46117e-24
      760  6.20309e-35  3.93524e-32   1.3077e-27 -4.67586e-33  1.24573e-24  1.76855e-27  2.15349e-25  2.73238e-34  6.19105e-32  3.63094e-30  1.46416e-24
     7600  7.62378e-37   1.8496e-33  1.48179e-28  2.69301e-33  1.43239e-24  9.33118e-28  3.10813e-26  4.30326e-36  6.81129e-34  3.99105e-32  1.46455e-24
    76000  5.38902e-39  1.28729e-34  1.51262e-29  2.97226e-34  1.46066e-24   9.1501e-28    3.002e-27  3.14907e-38  4.75316e-36    2.803e-34  1.46459e-24
    O-O          ***          ***          ***          ***  1.46034e-24          ***          ***          ***          ***          ***  1.46034e-24

   Temperature = 400 K

  P(torr)    pr_7->w_1    pr_7->w_2    pr_7->w_6    pr_7->w_7   pr_7->w_10   pr_7->w_14   pr_7->w_17   pr_7->w_21   pr_7->pr_1   pr_7->pr_2       pr_7->
      7.6  2.48043e-30          ***  4.16148e-24  4.65902e-28  2.24303e-23          ***  1.82949e-23  2.72376e-30   2.3531e-26  1.40197e-24  4.63126e-23
       76  4.32606e-31          ***  9.13672e-25  5.35486e-29  2.87641e-23  3.20968e-25  1.80114e-23  7.21974e-31  1.21191e-27  5.35899e-26  4.80649e-23
      760  1.91757e-32  1.04094e-29  1.27675e-25 -2.14927e-30    3.883e-23  1.49723e-25  9.35768e-24  5.98261e-32  2.16637e-29  8.80476e-28   4.8466e-23
     7600  2.96074e-34  3.99505e-31  1.51703e-26  1.77761e-31  4.68194e-23   6.2024e-26  1.62672e-24  1.37996e-33  2.61606e-31   1.0553e-29  4.85234e-23
    76000  2.43949e-36  2.17871e-32  1.57057e-27  4.49963e-32  4.83242e-23  3.77045e-26  1.66928e-25  1.22853e-35  2.09074e-33  8.53229e-32  4.85304e-23
    O-O          ***          ***          ***          ***  4.83899e-23          ***          ***          ***          ***          ***  4.83899e-23

   Temperature = 450 K

  P(torr)    pr_7->w_1    pr_7->w_2    pr_7->w_6    pr_7->w_7   pr_7->w_10   pr_7->w_14   pr_7->w_17   pr_7->w_21   pr_7->pr_1   pr_7->pr_2       pr_7->
      7.6  6.99038e-29          ***  1.00142e-22   2.7867e-26  3.22349e-22          ***  2.23128e-22  6.60478e-29  1.16087e-24  5.65324e-23  7.03341e-22
       76  2.30119e-29          ***  3.24342e-23  4.92483e-27    4.457e-22          ***  2.79277e-22  2.99161e-29  1.03854e-25  3.62251e-24  7.61143e-22
      760  1.86509e-30  1.06894e-27  5.30546e-24 -2.28682e-28  5.87395e-22  5.91727e-24  1.81865e-22  4.23773e-30  2.63059e-27  8.00159e-26  7.80566e-22
     7600  3.94947e-32  3.78683e-29   6.6859e-25  1.20955e-31  7.41655e-22  2.10423e-24  3.94684e-23  1.52383e-31   3.5472e-29  1.05827e-27  7.83897e-22
    76000  3.77349e-34  1.63556e-30  7.06824e-26  2.49389e-30  7.79058e-22  8.82052e-25  4.32152e-24   1.6781e-33  3.17378e-31  9.59479e-30  7.84332e-22
    O-O          ***          ***          ***          ***  7.82191e-22          ***          ***          ***          ***          ***  7.82191e-22

   Temperature = 500 K

  P(torr)    pr_7->w_1    pr_7->w_2    pr_7->w_6    pr_7->w_7   pr_7->w_10   pr_7->w_14   pr_7->w_17   pr_7->w_21   pr_7->pr_1   pr_7->pr_2       pr_7->
      7.6  8.69392e-28          ***  1.15007e-21          ***  2.68389e-21          ***  1.32238e-21   7.5876e-28  2.49355e-23  1.02029e-21   6.2017e-21
       76  5.02094e-28          ***  5.59961e-22  1.94078e-25  4.05959e-21          ***  2.34263e-21   5.5032e-28  3.64055e-24  1.05777e-22  7.07181e-21
      760  7.36928e-29          ***  1.15714e-22  1.68234e-26  5.39943e-21          ***  1.98355e-21  1.28463e-28  1.41002e-25  3.40291e-24  7.50226e-21
     7600  2.35234e-30  1.86961e-27  1.58468e-23  -2.8476e-28  6.99757e-21  4.16484e-23  5.42528e-22  7.45949e-30  2.22322e-27  5.16791e-26  7.59765e-21
    76000  2.64482e-32  6.70617e-29   1.7269e-24  6.50712e-29  7.53149e-21  1.35838e-23  6.45247e-23   1.0531e-31  2.20147e-29   5.1731e-28  7.61133e-21
    O-O          ***          ***          ***          ***  7.59404e-21          ***          ***          ***          ***          ***  7.59404e-21

   Temperature = 550 K

  P(torr)    pr_7->w_1    pr_7->w_2    pr_7->w_6    pr_7->w_7   pr_7->w_10   pr_7->w_14   pr_7->w_17   pr_7->w_21   pr_7->pr_1   pr_7->pr_2       pr_7->
      7.6  6.00133e-27          ***   7.5355e-21          ***  1.42985e-20          ***  4.18358e-21  5.26954e-27  2.91109e-22  1.01545e-20  3.64709e-20
       76  5.61964e-27          ***  5.47638e-21          ***  2.46007e-20          ***  1.19524e-20  5.58003e-27  6.45221e-23  1.61542e-21  4.37105e-20
      760  1.42693e-27          ***  1.50688e-21  4.82961e-25   3.3821e-20          ***  1.34834e-20  2.02749e-27  3.89841e-24  7.81109e-23  4.88939e-20
     7600  7.37446e-29  5.51412e-26  2.33061e-22 -1.09911e-26  4.48753e-20  5.47086e-22  4.78729e-21   1.9115e-28  7.65664e-26  1.44315e-24  5.04443e-20
    76000  1.01043e-30  1.72825e-27  2.65254e-23  9.41644e-28  4.98886e-20  1.48778e-22  6.35791e-22  3.62639e-30  8.39715e-28  1.59031e-26  5.06997e-20
    O-O          ***          ***          ***          ***  5.06355e-20          ***          ***          ***          ***          ***  5.06355e-20

   Temperature = 600 K

  P(torr)    pr_7->w_1    pr_7->w_2    pr_7->w_6    pr_7->w_7   pr_7->w_10   pr_7->w_14   pr_7->w_17   pr_7->w_21   pr_7->pr_1   pr_7->pr_2       pr_7->
      7.6  2.75108e-26          ***  3.19316e-20          ***  5.42643e-20          ***  4.99223e-21  2.67717e-26  2.15432e-21  6.44976e-20  1.58056e-19
       76  3.81772e-26          ***  3.39679e-20          ***  1.07581e-19          ***  3.89702e-20   3.7248e-26  6.76228e-22  1.48913e-20  1.96134e-19
      760  1.57305e-26          ***  1.28081e-20  7.77334e-24  1.58037e-19          ***  6.26545e-20  1.93864e-26   6.2606e-23  1.07768e-21  2.34651e-19
     7600  1.35949e-27          ***  2.33959e-21  4.46377e-25  2.17166e-19          ***  3.09291e-20  2.89459e-27  1.62842e-24   2.5676e-23  2.50463e-19
    76000  2.39169e-29  3.10024e-26  2.83149e-22  8.21032e-27  2.47594e-19   1.2099e-21   4.5141e-21  7.74592e-29   2.0054e-26   3.1482e-25  2.53602e-19
    O-O          ***          ***          ***          ***  2.53788e-19          ***          ***          ***          ***          ***  2.53788e-19

   Temperature = 650 K

  P(torr)    pr_7->w_1    pr_7->w_2    pr_7->w_6    pr_7->w_7   pr_7->w_10   pr_7->w_14   pr_7->w_17   pr_7->w_21   pr_7->pr_1   pr_7->pr_2       pr_7->
      7.6  9.64136e-26          ***  9.55839e-20          ***  1.52854e-19          *** -9.32243e-21  1.11982e-25  1.12685e-20  2.90046e-19  5.43468e-19
       76  1.80388e-25          ***  1.45573e-19          ***  3.54087e-19          ***  8.56329e-20  1.88495e-25  4.70109e-21  9.21178e-20  6.83134e-19
      760  1.11584e-25          ***  7.61076e-20          ***  5.78177e-19          ***  2.12403e-19  1.27646e-25  6.43291e-22  9.75346e-21  8.77199e-19
     7600  1.59539e-26          ***  1.70841e-20  6.07347e-24  8.25903e-19          ***  1.43237e-19  2.84714e-26  2.31315e-23  3.12928e-22   9.8657e-19
    76000  3.82704e-28  4.17956e-25   2.2519e-21  4.03704e-26  9.79297e-19  7.71351e-21  2.45527e-20    1.116e-27  3.28036e-25  4.36744e-24  1.01382e-18
    O-O          ***          ***          ***          ***  1.01841e-18          ***          ***          ***          ***          ***  1.01841e-18

   Temperature = 700 K

  P(torr)    pr_7->w_1    pr_7->w_2    pr_7->w_6    pr_7->w_7   pr_7->w_10   pr_7->w_14   pr_7->w_17   pr_7->w_21   pr_7->pr_1   pr_7->pr_2       pr_7->
      7.6  2.86268e-25          ***  2.15583e-19          ***    3.508e-19          *** -6.72802e-20  4.04391e-25  4.50922e-20  9.96644e-19  1.56516e-18
       76  6.62513e-25          ***  4.59569e-19          ***  9.28144e-19          ***   1.1511e-19  7.90613e-25   2.3612e-20  4.13864e-19  1.95239e-18
      760  5.64486e-25          ***  3.33166e-19          ***   1.7161e-18          ***  5.45793e-19  6.43494e-25  4.58173e-21  6.22506e-20  2.66384e-18
     7600  1.27441e-25          ***  9.48995e-20  5.98961e-23  2.59907e-18          ***  5.12893e-19  1.97455e-25   2.3251e-22  2.75461e-21  3.20999e-18
    76000  4.40724e-27  4.38175e-24  1.40204e-20    2.378e-26  3.22512e-18  3.96516e-20  1.06647e-19  1.15299e-26  3.92482e-24  4.51546e-23   3.3855e-18
    O-O          ***          ***          ***          ***  3.42418e-18          ***          ***          ***          ***          ***  3.42418e-18

   Temperature = 750 K

  P(torr)    pr_7->w_1    pr_7->w_2    pr_7->w_6    pr_7->w_7   pr_7->w_10   pr_7->w_14   pr_7->w_17   pr_7->w_21   pr_7->pr_1   pr_7->pr_2       pr_7->
      7.6  7.63701e-25          ***  3.88419e-19          ***  6.29247e-19          *** -1.46181e-19  1.28587e-24  1.46188e-19  2.76484e-18  3.93202e-18
       76  2.04857e-24          ***  1.12621e-18          ***  1.93672e-18          ***  1.19619e-19  2.86668e-24  9.13154e-20  1.43157e-18  4.80824e-18
      760   2.2194e-24          ***  1.12372e-18          ***  4.18779e-18          ***   1.1541e-18  2.68732e-24  2.41101e-20   2.9683e-19   6.8096e-18
     7600  7.37373e-25          ***  4.14774e-19  4.40603e-22  6.95454e-18          ***  1.48586e-18  1.03913e-24  1.73017e-21  1.82507e-20  8.87686e-18
    76000    3.821e-26          ***  7.08528e-20  2.14386e-23  9.24174e-18          ***  4.34735e-19  8.96161e-26  3.59942e-23  3.63507e-22  9.74777e-18
    O-O          ***          ***          ***          ***   9.9769e-18          ***          ***          ***          ***          ***   9.9769e-18

   Temperature = 800 K

  P(torr)    pr_7->w_1    pr_7->w_2    pr_7->w_6    pr_7->w_7   pr_7->w_10   pr_7->w_14   pr_7->w_17   pr_7->w_21   pr_7->pr_1   pr_7->pr_2       pr_7->
      7.6  1.90512e-24          ***  5.94482e-19          ***  7.09701e-19          ***          ***  3.71949e-24  4.01687e-19  6.49536e-18  8.83929e-18
       76  5.59671e-24          ***  2.22741e-18          ***  3.66431e-18          ***  -1.1844e-19  9.12674e-24  2.86175e-19  4.00178e-18  1.05969e-17
      760  7.25393e-24          ***  3.02368e-18          ***  8.83555e-18          ***  1.91905e-18  9.72987e-24   9.8662e-20  1.10767e-18  1.51524e-17
     7600  3.28471e-24          ***  1.46588e-18          ***  1.62228e-17          ***  3.52057e-18   4.4517e-24  9.90514e-21  9.42562e-20  2.13262e-17
    76000  2.57274e-25          ***  2.97664e-19  1.36611e-22  2.31173e-17          ***  1.34111e-18  5.42045e-25  2.61755e-22  2.35182e-21  2.47591e-17
    O-O          ***          ***          ***          ***  2.58403e-17          ***          ***          ***          ***          ***  2.58403e-17

   Temperature = 850 K

  P(torr)    pr_7->w_1    pr_7->w_2    pr_7->w_6    pr_7->w_7   pr_7->w_10   pr_7->w_14   pr_7->w_17   pr_7->w_21   pr_7->pr_1   pr_7->pr_2       pr_7->
      7.6  4.34646e-24          ***  7.78869e-19          ***  1.02738e-18          ***          ***          ***  9.67911e-19  1.34234e-17  1.80956e-17
       76  1.39461e-23          ***  3.76029e-18          ***  5.38176e-18          ***          ***  2.60873e-23  7.57567e-19  9.41594e-18  2.14162e-17
      760  2.06383e-23          ***  6.71179e-18          ***  1.62075e-17          ***   2.8208e-18  3.11328e-23  3.27369e-19  3.35879e-18  3.02766e-17
     7600  1.18716e-23          ***  4.28388e-18          ***  3.34048e-17          ***  7.14505e-18   1.6193e-23  4.51474e-20  3.91076e-19  4.53595e-17
    76000  1.38251e-24          ***  1.06072e-18  7.33934e-22  5.17536e-17          ***  3.57498e-18  2.64084e-24   1.5493e-21  1.25133e-20  5.64066e-17
    O-O          ***          ***          ***          ***  6.06732e-17          ***          ***          ***          ***          ***  6.06732e-17

   Temperature = 900 K

  P(torr)    pr_7->w_1    pr_7->w_2    pr_7->w_6    pr_7->w_7   pr_7->w_10   pr_7->w_14   pr_7->w_17   pr_7->w_21   pr_7->pr_1   pr_7->pr_2       pr_7->
      7.6  9.57836e-24          ***   9.2018e-19          ***  1.46201e-18          ***          ***          ***    2.093e-18  2.49936e-17  3.43901e-17
       76  3.19834e-23          ***  5.43904e-18          ***  7.85094e-18          ***          ***  6.56292e-23  1.74722e-18  1.92261e-17  4.04918e-17
      760   5.2786e-23          ***  1.26028e-17          ***  2.75387e-17          ***  3.05933e-18  8.85143e-23  9.11159e-19  8.53978e-18  5.58457e-17
     7600  3.64772e-23          ***  1.05614e-17          ***  6.21254e-17          ***  1.23544e-17  5.18045e-23   1.6867e-19   1.3382e-18   8.7003e-17
    76000  6.06539e-24          ***  3.24708e-18  3.38029e-21  1.05152e-16          ***  8.24378e-18  1.06696e-23   7.6077e-21   5.5695e-20  1.16726e-16
    O-O          ***          ***          ***          ***  1.31157e-16          ***          ***          ***          ***          ***  1.31157e-16

   Temperature = 950 K

  P(torr)    pr_7->w_1    pr_7->w_2    pr_7->w_6    pr_7->w_7   pr_7->w_10   pr_7->w_14   pr_7->w_17   pr_7->w_21   pr_7->pr_1   pr_7->pr_2       pr_7->
      7.6          ***          ***  1.02177e-18          ***  2.05263e-18          ***          ***          ***  4.15264e-18  4.31588e-17  6.10233e-17
       76  6.78447e-23          ***  7.06389e-18          ***  1.09988e-17          ***          ***          ***  3.61884e-18  3.53127e-17  7.18768e-17
      760  1.23014e-22          ***  2.06422e-17          ***   4.2693e-17          ***   3.0583e-18   2.2582e-22  2.19367e-18  1.87884e-17  9.67746e-17
     7600  9.86106e-23          ***  2.24648e-17          ***   1.0517e-16          ***  1.93235e-17  1.48741e-22   5.3057e-19  3.87649e-18  1.53153e-16
    76000   2.2246e-23          ***   8.6667e-18  1.32004e-20  1.95757e-16          ***  1.69107e-17   3.6797e-23  3.15632e-20  2.11122e-19   2.2167e-16
    O-O          ***          ***          ***          ***  2.64246e-16          ***          ***          ***          ***          ***  2.64246e-16

   Temperature = 1000 K

  P(torr)    pr_7->w_1    pr_7->w_2    pr_7->w_6    pr_7->w_7   pr_7->w_10   pr_7->w_14   pr_7->w_17   pr_7->w_21   pr_7->pr_1   pr_7->pr_2       pr_7->
      7.6          ***          ***  1.09523e-18          ***  2.90402e-18          ***          ***          ***  7.64276e-18   6.9638e-17     1.03e-16
       76  1.35537e-22          ***  8.45051e-18          ***  1.51502e-17          ***          ***          ***   6.8464e-18  5.92952e-17  1.21774e-16
      760  2.64009e-22          ***   3.0074e-17          ***  6.41403e-17          ***  1.28501e-18  5.21466e-22   4.6759e-18   3.6559e-17  1.59804e-16
     7600  2.40142e-22          ***   4.1908e-17          ***  1.66166e-16          ***  2.69202e-17  3.86865e-22   1.4363e-18   9.6918e-18  2.51708e-16
    76000  6.97446e-23          ***  2.03703e-17  3.62117e-20  3.37665e-16          ***  3.08718e-17  1.10917e-22  1.12262e-19  6.89754e-19   3.9008e-16
    O-O          ***          ***          ***          ***  5.01136e-16          ***          ***          ***          ***          ***  5.01136e-16

______________________________________________________________________________________

Temperature-Species Rate Tables:

   Pressure = 7.6 torr

   T(K)     w_1->w_2     w_1->w_6     w_1->w_7    w_1->w_10    w_1->w_14    w_1->w_17    w_1->w_21    w_1->pr_1    w_1->pr_2    w_1->pr_7        w_1->      Capture
    300          ***    0.0247742  9.12446e-07  2.67341e-06  1.02413e-08  2.15007e-06  4.38297e-08  7.82666e-06   0.00331978   4.5879e-08    0.0186151    0.0200635
    350          ***      1.63925  0.000233678  0.000590875  5.67242e-06  0.000499329  4.91133e-06   0.00154037      0.44299  3.01922e-05      2.07762      2.52898
    400          ***      47.9727    0.0140122    0.0339283          ***    0.0275954  0.000136698    0.0735009      15.9251   0.00350142      64.0526      96.5491
    450          ***      570.034     0.316344      0.70653          ***     0.487691   0.00145915      1.30186       227.57     0.121593      800.539      1651.34
    500          ***      3496.29          ***      7.12873          ***      3.54383   0.00795032      11.2679      1659.87      1.77594      5179.88      16048.2
    550          ***      13151.2          ***      41.2022          ***      12.7482    0.0275814      58.0246      7398.22      13.8653      20675.3       103221
    600          ***        34789          ***      161.386          ***      20.1928    0.0729997      208.157      23267.1       69.777      58515.7       486753
    650          ***      71958.7          ***      468.106          ***     -3.64122     0.168093       592.05      57931.7       262.13       131209  1.80706e+06
    700          ***       126042          ***      1138.75          ***     -133.995     0.364714      1477.45       124754      818.382       254098   5.5581e+06
    750          ***       196102          ***      2219.91          ***     -273.776     0.770933      3430.64       244778      2259.99       448517  1.47052e+07
    800          ***       280918          ***      3363.28          ***          ***       1.6212      7647.79       452171      5759.99       749862  3.44237e+07
    850          ***       374542          ***      5688.67          ***          ***          ***      16280.3       787463      13287.4  1.19726e+06  7.28561e+07
    900          ***       491813          ***      9572.73          ***          ***          ***      34354.5   1.3519e+06      29347.8  1.91693e+06  1.41776e+08
    950          ***          ***          ***          ***          ***          ***          ***          ***          ***          ***          ***  2.57061e+08
   1000          ***          ***          ***          ***          ***          ***          ***          ***          ***          ***          ***  4.38922e+08

   Pressure = 76 torr

   T(K)     w_1->w_2     w_1->w_6     w_1->w_7    w_1->w_10    w_1->w_14    w_1->w_17    w_1->w_21    w_1->pr_1    w_1->pr_2    w_1->pr_7        w_1->      Capture
    300   3.1628e-05     0.016368 -3.50761e-06  4.11678e-07  6.49112e-10  2.42097e-07  8.86895e-08  8.99829e-06   0.00339379  1.88817e-09    0.0197996    0.0200635
    350   0.00592252       1.9289 -0.000584053  0.000152178   7.7519e-07  9.50884e-05  1.47223e-05   0.00215519     0.497371  2.60432e-06      2.43403      2.52898
    400          ***       66.476    0.0558669    0.0134084  0.000187735   0.00862171  0.000606093     0.131824      20.7887  0.000610674      87.4686      96.5491
    450          ***      967.066      1.38193     0.425045          ***     0.268386   0.00930665       3.0472      359.318    0.0400276      1331.57      1651.34
    500          ***      7447.29      17.0779      6.19419          ***      3.56333    0.0694095      34.1539      3220.45      1.02565      10729.8      16048.2
    550          ***      35345.1          ***      50.2347          ***      24.2259     0.304974      220.995        17465      12.9835      53118.8       103221
    600          ***       115052          ***      261.252          ***      94.5006     0.926406      944.949      64551.9      96.8308       181003       486753
    650          ***       282599          ***      960.987          ***      238.957      2.22796      2992.76       179840      490.442       467125  1.80706e+06
    700          ***       566585          ***       2775.4          ***      392.845      4.70645      7749.88       411885         1894       991287   5.5581e+06
    750          ***       982494          ***      6467.29          ***      611.856      9.32675      17709.9       828394      6062.27  1.84175e+06  1.47052e+07
    800          ***  1.53639e+06          ***      13985.2          ***      246.269      18.0476      37684.5  1.53418e+06      16925.6  3.13943e+06  3.44237e+07
    850          ***  2.21433e+06          ***      25543.1          ***          ***      34.2653      76421.9  2.67609e+06      42637.8  5.03506e+06  7.28561e+07
    900          ***  3.04418e+06          ***      44833.1          ***          ***      64.9129       151625  4.53013e+06        98004  7.86883e+06  1.41776e+08
    950          ***  3.99678e+06          ***        74859          ***          ***          ***       290901  7.39169e+06       206863   1.1961e+07  2.57061e+08
   1000          ***  5.12503e+06          ***       121097          ***          ***          ***       544248  1.17699e+07       408713  1.79634e+07  4.38922e+08

   Pressure = 760 torr

   T(K)     w_1->w_2     w_1->w_6     w_1->w_7    w_1->w_10    w_1->w_14    w_1->w_17    w_1->w_21    w_1->pr_1    w_1->pr_2    w_1->pr_7        w_1->      Capture
    300    7.836e-05    0.0165843 -5.14226e-06  5.82159e-08  3.79676e-11  1.09318e-08  1.03205e-07  8.92302e-06   0.00331058  3.20162e-11    0.0199772    0.0200635
    350    0.0151375      1.99251  -0.00358878  2.45735e-05  4.82095e-08  6.55471e-06  2.15286e-05    0.0023212     0.503562  6.67581e-08         2.51      2.52898
    400     0.816588      71.6331     -0.19609   0.00272536  1.49995e-05  0.000927862   0.00119314     0.162224      22.4962  2.70687e-05      94.9169      96.5491
    450       18.548      1132.69     -3.99455     0.115482   0.00164002    0.0458788    0.0257596      4.51901      433.538   0.00324419      1585.49      1651.34
    500          ***      9992.29      85.0518      2.38582          ***      1.03036      0.27386      63.5086      4521.39     0.150535      14666.1      16048.2
    550          ***      55742.3      692.901      27.3069          ***      11.9862      1.68185      524.547      29396.7      3.29674      86400.8       103221
    600          ***       217828      3602.55      196.317          ***      81.9516      6.74749      2838.53       131253       39.898       355848       486753
    650          ***       652455          ***      969.205          ***      364.498      19.6915      10973.4       434246      303.375  1.09933e+06  1.80706e+06
    700          ***  1.53417e+06          ***      3559.83          ***      1141.55       45.979      32680.2  1.13387e+06      1613.76  2.70708e+06   5.5581e+06
    750          ***  3.03072e+06          ***      10277.7          ***      2845.18      93.0793      80222.5  2.47807e+06      6567.85   5.6088e+06  1.47052e+07
    800          ***  5.25596e+06          ***      25333.1          ***      5584.48      173.582       172119  4.76626e+06      21937.5  1.02474e+07  3.44237e+07
    850          ***  8.25951e+06          ***      54455.6          ***      9907.33       308.69       337328  8.37523e+06        63114  1.70998e+07  7.28561e+07
    900          ***  1.21098e+07          ***       109716          ***      13760.9      537.147       627014   1.3901e+07       161813  2.69237e+07  1.41776e+08
    950          ***  1.67673e+07          ***       201999          ***      19005.1      920.226  1.12189e+06  2.20924e+07       375264  4.05788e+07  2.57061e+08
   1000          ***  2.22619e+07          ***       358809          ***      18212.2      1566.09  1.95666e+06  3.40845e+07       796647  5.94783e+07  4.38922e+08

   Pressure = 7600 torr

   T(K)     w_1->w_2     w_1->w_6     w_1->w_7    w_1->w_10    w_1->w_14    w_1->w_17    w_1->w_21    w_1->pr_1    w_1->pr_2    w_1->pr_7        w_1->      Capture
    300   0.00068161    0.0144257   0.00234663  5.40562e-09  2.30952e-12  1.33318e-10  8.02853e-08  6.87707e-06   0.00253562  3.30289e-13    0.0199965    0.0200635
    350    0.0801907      1.85181     0.161528  2.70026e-06  2.11098e-09   1.1134e-07  1.93708e-05   0.00198405     0.423934  8.20477e-10      2.51947      2.52898
    400      3.16886      69.4829      2.88847  0.000351807  6.11184e-07   2.2715e-05   0.00126163     0.151459      20.3832  4.17944e-07      96.0765      96.5491
    450      58.7434      1136.97      17.9115    0.0178998  7.02489e-05    0.0016949    0.0332074      4.63649      420.014  6.86983e-05      1638.32      1651.34
    500      625.516      10361.5      19.3028     0.453793   0.00384414    0.0589304     0.449969      73.3205      4726.86   0.00480522      15807.5      16048.2
    550      4420.87      61437.1      -360.18      6.68156     0.116826      1.11112      3.65675      703.997      33902.2     0.170378       100116       103221
    600          ***       269515      12313.4      64.7095          ***      13.2146      19.7574      4568.33       171905      3.44814       458403       486753
    650          ***       890562      48123.6      430.005          ***      99.1539      76.5041      21563.5       657873      43.3754  1.61877e+06  1.80706e+06
    700          ***  2.38131e+06       153614      2102.11          ***      515.538      226.253      78244.9  1.99981e+06      364.323  4.61618e+06   5.5581e+06
    750          ***  5.34686e+06       409675      7925.62          ***      1986.43       541.55       228381  5.02383e+06      2181.95  1.10214e+07  1.47052e+07
    800          ***  1.11732e+07          ***      24301.8          ***      5915.96      1118.18       560699  1.09668e+07      9933.72  2.27419e+07  3.44237e+07
    850          ***  1.94989e+07          ***      62602.4          ***      14511.2      2057.13  1.19478e+06  2.09217e+07      36304.7  4.17309e+07  7.28561e+07
    900          ***  3.10723e+07          ***       141937          ***      29869.8      3521.92   2.2927e+06  3.63239e+07       111820   6.9976e+07  1.41776e+08
    950          ***  4.60657e+07          ***       288913          ***      55233.1      5754.68  4.06948e+06  5.86945e+07       300823   1.0948e+08  2.57061e+08
   1000          ***  6.45721e+07          ***       544680          ***      90992.1      9139.33  6.83372e+06  8.99844e+07       724637   1.6276e+08  4.38922e+08

   Pressure = 76000 torr

   T(K)     w_1->w_2     w_1->w_6     w_1->w_7    w_1->w_10    w_1->w_14    w_1->w_17    w_1->w_21    w_1->pr_1    w_1->pr_2    w_1->pr_7        w_1->      Capture
    300   0.00464947   0.00690306     0.007333  2.63962e-10  1.63975e-13  6.60764e-13  3.56011e-08  3.11715e-06    0.0011098  1.96029e-15    0.0199985    0.0200635
    350     0.454548      1.00222     0.847398  1.60076e-07  1.08446e-10  7.08672e-10  1.01651e-05   0.00106035     0.215218  5.79971e-12      2.52046      2.52898
    400      14.6176      42.4575      27.1326   2.4863e-05  2.20154e-08  1.80881e-07  0.000775596    0.0936038      11.9011  3.44363e-09      96.2032      96.5491
    450      226.469      777.769      358.559   0.00148859  2.05101e-06  1.68051e-05    0.0238026      3.25408      278.631  6.56371e-07      1644.71      1651.34
    500      2074.97      7816.98       2508.8    0.0442753  0.000102912   0.00073987     0.377255       57.595      3509.98  5.40268e-05      15968.7      16048.2
    550      12804.9      50293.6      10996.7     0.772965   0.00307953    0.0183314      3.63142      614.086      27792.1   0.00233448       102506       103221
    600      58770.8       230597      33679.9      8.88483    0.0593049     0.287258      23.7016      4427.96       153957    0.0606619       481466       486753
    650       216118       811936      78500.3      72.8347     0.792062      3.08585      113.298      23439.6       644081       1.0405  1.77427e+06  1.80706e+06
    700       665570  2.32624e+06       145233      450.829      7.68695      24.0351      419.415      96691.5  2.15328e+06      12.5995  5.38793e+06   5.5581e+06
    750          ***  6.12058e+06  1.41411e+06      2238.58          ***      159.255      1262.54       326164  6.10125e+06      113.066  1.39659e+07  1.47052e+07
    800          ***   1.3081e+07  3.01497e+06      8918.72          ***      749.351      3164.62       924206  1.46794e+07      777.958  3.17132e+07  3.44237e+07
    850          ***   2.4997e+07  5.92751e+06      29596.5          ***      2838.28      6834.34  2.26436e+06  3.11275e+07      4226.86  6.43599e+07  7.28561e+07
    900          ***  4.33902e+07  1.09766e+07      83707.5          ***      8777.67      13067.8  4.90326e+06  5.93062e+07        18585    1.187e+08  1.41776e+08
    950          ***  6.96507e+07  1.89097e+07       205834          ***        22945      22701.5  9.56862e+06  1.03372e+08      67811.5  2.01821e+08  2.57061e+08
   1000          ***   1.0839e+08   1.9916e+07       451677          ***      51606.5      37055.6  1.72241e+07  1.69712e+08       210735  3.20566e+08  4.38922e+08

   Pressure = 7.6 torr

   T(K)     w_2->w_1     w_2->w_6     w_2->w_7    w_2->w_10    w_2->w_14    w_2->w_17    w_2->w_21    w_2->pr_1    w_2->pr_2    w_2->pr_7        w_2->      Capture
    300          ***          ***          ***          ***          ***          ***          ***          ***          ***          ***          ***  5.04575e+08
    350          ***          ***          ***          ***          ***          ***          ***          ***          ***          ***          ***  1.52006e+09
    400          ***          ***          ***          ***          ***          ***          ***          ***          ***          ***          ***  3.64309e+09
    450          ***          ***          ***          ***          ***          ***          ***          ***          ***          ***          ***  7.39065e+09
    500          ***          ***          ***          ***          ***          ***          ***          ***          ***          ***          ***  1.33015e+10
    550          ***          ***          ***          ***          ***          ***          ***          ***          ***          ***          ***  2.19602e+10
    600          ***          ***          ***          ***          ***          ***          ***          ***          ***          ***          ***  3.40485e+10
    650          ***          ***          ***          ***          ***          ***          ***          ***          ***          ***          ***  5.04013e+10
    700          ***          ***          ***          ***          ***          ***          ***          ***          ***          ***          ***   7.2049e+10
    750          ***          ***          ***          ***          ***          ***          ***          ***          ***          ***          ***  1.00238e+11
    800          ***          ***          ***          ***          ***          ***          ***          ***          ***          ***          ***  1.36428e+11
    850          ***          ***          ***          ***          ***          ***          ***          ***          ***          ***          ***   1.8228e+11
    900          ***          ***          ***          ***          ***          ***          ***          ***          ***          ***          ***  2.39618e+11
    950          ***          ***          ***          ***          ***          ***          ***          ***          ***          ***          ***  3.10396e+11
   1000          ***          ***          ***          ***          ***          ***          ***          ***          ***          ***          ***  3.96653e+11

   Pressure = 76 torr

   T(K)     w_2->w_1     w_2->w_6     w_2->w_7    w_2->w_10    w_2->w_14    w_2->w_17    w_2->w_21    w_2->pr_1    w_2->pr_2    w_2->pr_7        w_2->      Capture
    300  1.69156e-06  5.95616e+07  1.53086e+07  0.000315075  2.89719e-07  0.000131056  0.000112397   0.00368628      498.375  4.95266e-08  7.48708e+07  5.04575e+08
    350  0.000281038  1.04741e+08  3.37065e+07    0.0418478   0.00012986    0.0218364     0.010382     0.478384      11413.7  5.90373e-05  1.38459e+08  1.52006e+09
    400          ***          ***          ***          ***          ***          ***          ***          ***          ***          ***          ***  3.64309e+09
    450          ***          ***          ***          ***          ***          ***          ***          ***          ***          ***          ***  7.39065e+09
    500          ***          ***          ***          ***          ***          ***          ***          ***          ***          ***          ***  1.33015e+10
    550          ***          ***          ***          ***          ***          ***          ***          ***          ***          ***          ***  2.19602e+10
    600          ***          ***          ***          ***          ***          ***          ***          ***          ***          ***          ***  3.40485e+10
    650          ***          ***          ***          ***          ***          ***          ***          ***          ***          ***          ***  5.04013e+10
    700          ***          ***          ***          ***          ***          ***          ***          ***          ***          ***          ***   7.2049e+10
    750          ***          ***          ***          ***          ***          ***          ***          ***          ***          ***          ***  1.00238e+11
    800          ***          ***          ***          ***          ***          ***          ***          ***          ***          ***          ***  1.36428e+11
    850          ***          ***          ***          ***          ***          ***          ***          ***          ***          ***          ***   1.8228e+11
    900          ***          ***          ***          ***          ***          ***          ***          ***          ***          ***          ***  2.39618e+11
    950          ***          ***          ***          ***          ***          ***          ***          ***          ***          ***          ***  3.10396e+11
   1000          ***          ***          ***          ***          ***          ***          ***          ***          ***          ***          ***  3.96653e+11

   Pressure = 760 torr

   T(K)     w_2->w_1     w_2->w_6     w_2->w_7    w_2->w_10    w_2->w_14    w_2->w_17    w_2->w_21    w_2->pr_1    w_2->pr_2    w_2->pr_7        w_2->      Capture
    300  4.19093e-06   1.0038e+08  7.17175e+07   0.00013965  6.08213e-08  9.74454e-06  0.000324873    0.0096337      2199.12    1.622e-09    1.721e+08  5.04575e+08
    350   0.00071831  1.90281e+08  1.60248e+08    0.0164922  1.91037e-05   0.00200059     0.029218      1.23349      39714.2  2.00967e-06  3.50569e+08  1.52006e+09
    400    0.0353249  3.42491e+08  3.00808e+08     0.773876   0.00247883     0.146659     0.901245      50.1416       383919  0.000635654  6.43683e+08  3.64309e+09
    450     0.747154  5.91715e+08  5.16288e+08      18.7747     0.162158      4.97228      13.2007      936.469  2.39828e+06    0.0748983   1.1104e+09  7.39065e+09
    500          ***          ***          ***          ***          ***          ***          ***          ***          ***          ***          ***  1.33015e+10
    550          ***          ***          ***          ***          ***          ***          ***          ***          ***          ***          ***  2.19602e+10
    600          ***          ***          ***          ***          ***          ***          ***          ***          ***          ***          ***  3.40485e+10
    650          ***          ***          ***          ***          ***          ***          ***          ***          ***          ***          ***  5.04013e+10
[truncated: 299,194 more chars]
