# Supplementary material for: Unimolecular Reactions of 2,4-Dimethyloxetanyl Radicals
Source: J Phys Chem A. 2023 Mar 10;127(11):2591–600. doi: 10.1021/acs.jpca.2c08290 (PMC10041641; doi:10.1021/acs.jpca.2c08290)
Supplement: Supplementary file 2 — jp2c08290_si_002.zip [file jp2c08290_si_002.zip › README.txt]

Unimolecular Reactions of 2,4-Dimethyloxetanyl Radicals
Anna C. Doner,† Judit Zádor,‡ and Brandon Rotavera∗,†,¶
†Department of Chemistry, University of Georgia, Athens, GA, USA
‡Combustion Research Facility, Sandia National Laboratories, Livermore, CA, USA
¶College of Engineering, University of Georgia, Athens, GA, USA

MESS ".inp" files contain the energy, geometry, rotors, and reduced frequencies for each stationary point
MESS ".out" files contain the master equation solutions for T = 300, 350, 400, 450, 500, 550, 600, 650, 700, 750, 800, 850, 900, 950, 1000 K and P = 7.6, 76, 760, 7600, 76000 Torr
